# Supplementary material for: Platelet Pathogen Reduction Technologies Alter the MicroRNA Profile of Platelet-Derived Microparticles
Source: Front Cardiovasc Med. 2020 Mar 19;7:31. doi: 10.3389/fcvm.2020.00031 (PMC7096552; doi:10.3389/fcvm.2020.00031)
Supplement: Supplementary file 1 [file Table_1.XLS]

## Sheet: Raw
miRNA expression for all samples (raw). Column A: MATURE-ID, the ID of mature miRNA annotated in miRBase 21. Column B: pre-miRNA arm (5p or 3p), the position of the mature miRNA on pre-miRNA. Column C: PRE-ID, the pre-miRNA name. Column D: PRE-ACC, the pre-miRNA ACCESSION. Column E: MUTURE-SEED, the seed sequence of the mature miRNA. Column F: MATURE-LENGTH, the length of the mature miRNA. Column…
miRNA information										TagCount_Mature_Alone								TagCount_Most_Abundant_Seq								TagCount_ALL_Isoform
MATURE-ID	pre-miRNA arm (5p or 3p)	PRE-ID	PRE-ACC	MATURE-SEED	MATURE-LENGTH	MATURE-SEQ	MATURE-ACC	Most_Abundant_Seq	Is_miRBaseMature_Most_Abundant_Seq	MP-G1	MP-G2	MP-G3	MP-G4	PLT-G1	PLT-G2	PLT-G3	PLT-G4	MP-G1	MP-G2	MP-G3	MP-G4	PLT-G1	PLT-G2	PLT-G3	PLT-G4	MP-G1	MP-G2	MP-G3	MP-G4	PLT-G1	PLT-G2	PLT-G3	PLT-G4
hsa-let-7a-2-3p	3p	hsa-let-7a-2	MI0000061	UGUACA	22	CUGUACAGCCUCCUAGCUUUCC	MIMAT0010195		No
hsa-let-7a-3p	3p	hsa-let-7a-1	MI0000060	UAUACA	21	CUAUACAAUCUACUGUCUUUC	MIMAT0004481	CTATACAATCTACTGTCTTTCT	No	4			3					113	61	57	90	85	61	43	138	198	88	89	152	156	110	77	268
hsa-let-7a-3p	3p	hsa-let-7a-3	MI0000062	UAUACA	21	CUAUACAAUCUACUGUCUUUC	MIMAT0004481	CTATACAATCTACTGTCTTTCT	No	4			3					113	61	57	90	85	61	43	138	199	92	91	157	167	119	90	305
hsa-let-7a-5p	5p	hsa-let-7a-1	MI0000060	GAGGUA	22	UGAGGUAGUAGGUUGUAUAGUU	MIMAT0000062	TGAGGTAGTAGGTTGTATAGTT	Yes	1582	2576	1386	3478	25277	25545	32202	47482	1582	2576	1386	3478	25277	25545	32202	47482	3274	4559	2838	7749	42624	45917	55099	81611
hsa-let-7a-5p	5p	hsa-let-7a-2	MI0000061	GAGGUA	22	UGAGGUAGUAGGUUGUAUAGUU	MIMAT0000062	TGAGGTAGTAGGTTGTATAGTT	Yes	1582	2576	1386	3478	25277	25545	32202	47482	1582	2576	1386	3478	25277	25545	32202	47482	3251	4538	2828	7681	42250	45551	54634	81263
hsa-let-7a-5p	5p	hsa-let-7a-3	MI0000062	GAGGUA	22	UGAGGUAGUAGGUUGUAUAGUU	MIMAT0000062	TGAGGTAGTAGGTTGTATAGTT	Yes	1582	2576	1386	3478	25277	25545	32202	47482	1582	2576	1386	3478	25277	25545	32202	47482	3258	4543	2817	7702	42233	45513	54568	81241
hsa-let-7b-3p	3p	hsa-let-7b	MI0000063	UAUACA	22	CUAUACAACCUACUGCCUUCCC	MIMAT0004482	CTATACAACCTACTGCCTTCCT	No	4	2	2	2		2			15	11	4	16	11	6	11	30	34	16	12	28	15	13	18	50
hsa-let-7b-5p	5p	hsa-let-7b	MI0000063	GAGGUA	22	UGAGGUAGUAGGUUGUGUGGUU	MIMAT0000063	TGAGGTAGTAGGTTGTGTGGTT	Yes	1236	1301	624	1869	3915	5021	5799	6734	1236	1301	624	1869	3915	5021	5799	6734	3980	4155	2097	6245	12593	15559	17603	20709
hsa-let-7c-3p	3p	hsa-let-7c	MI0000064	UGUACA	22	CUGUACAACCUUCUAGCUUUCC	MIMAT0026472		No
hsa-let-7c-5p	5p	hsa-let-7c	MI0000064	GAGGUA	22	UGAGGUAGUAGGUUGUAUGGUU	MIMAT0000064	TGAGGTAGTAGGTTGTATGGTT	Yes	87	79	81	104	396	540	523	818	87	79	81	104	396	540	523	818	405	293	332	870	1287	1753	1724	2817
hsa-let-7d-3p	3p	hsa-let-7d	MI0000065	UAUACG	22	CUAUACGACCUGCUGCCUUUCU	MIMAT0004484	CTATACGACCTGCTGCCTTTCT	Yes	1107	408	256	379	556	467	439	1177	1107	408	256	379	556	467	439	1177	2268	796	562	773	1102	980	839	2528
hsa-let-7d-5p	5p	hsa-let-7d	MI0000065	GAGGUA	22	AGAGGUAGUAGGUUGCAUAGUU	MIMAT0000065	AGAGGTAGTAGGTTGCATAGTT	Yes	1576	2176	1406	3789	9972	11135	12986	19259	1576	2176	1406	3789	9972	11135	12986	19259	3600	4227	3166	9380	17884	21026	23206	35567
hsa-let-7e-3p	3p	hsa-let-7e	MI0000066	UAUACG	22	CUAUACGGCCUCCUAGCUUUCC	MIMAT0004485	CTATACGGCCTCCTAGCTTTCT	No				2	4	4		4			2	6	2	2	2	10		2	2	8	12	17	5	19
hsa-let-7e-5p	5p	hsa-let-7e	MI0000066	GAGGUA	22	UGAGGUAGGAGGUUGUAUAGUU	MIMAT0000066	TGAGGTAGGAGGTTGTATAGTT	Yes	205	350	141	160	2399	3716	2928	4192	205	350	141	160	2399	3716	2928	4192	429	659	306	371	4488	7379	5461	7995
hsa-let-7f-1-3p	3p	hsa-let-7f-1	MI0000067	UAUACA	22	CUAUACAAUCUAUUGCCUUCCC	MIMAT0004486	CTATACAATCTATTGCCTTCCT	No	8	6		4		2	8	8	49	34	22	34	18	8	8	23	82	47	30	65	25	18	24	63
hsa-let-7f-2-3p	3p	hsa-let-7f-2	MI0000068	UAUACA	22	CUAUACAGUCUACUGUCUUUCC	MIMAT0004487	CTATACAGTCTACTGTCTTTCT	No	8	5		2	12	5	13	16	21	15	6	17	43	47	51	66	34	22	6	24	69	75	77	130
hsa-let-7f-5p	5p	hsa-let-7f-1	MI0000067	GAGGUA	22	UGAGGUAGUAGAUUGUAUAGUU	MIMAT0000067	TGAGGTAGTAGATTGTATAGTT	Yes	5778	7298	6929	11828	40534	55110	68026	98786	5778	7298	6929	11828	40534	55110	68026	98786	11258	12911	13369	24249	65080	93919	109960	166866
hsa-let-7f-5p	5p	hsa-let-7f-2	MI0000068	GAGGUA	22	UGAGGUAGUAGAUUGUAUAGUU	MIMAT0000067	TGAGGTAGTAGATTGTATAGTT	Yes	5778	7298	6929	11828	40534	55110	68026	98786	5778	7298	6929	11828	40534	55110	68026	98786	12360	14314	14583	27039	69592	100222	118007	174788
hsa-let-7g-3p	3p	hsa-let-7g	MI0000433	UGUACA	21	CUGUACAGGCCACUGCCUUGC	MIMAT0004584	CTGTACAGGCCACTGCCTTGCT	No	2					2		3				3		3	5	6	2	2		3		7	8	11
hsa-let-7g-5p	5p	hsa-let-7g	MI0000433	GAGGUA	22	UGAGGUAGUAGUUUGUACAGUU	MIMAT0000414	TGAGGTAGTAGTTTGTACAGTT	Yes	9940	11732	9671	16726	20328	36386	40167	64134	9940	11732	9671	16726	20328	36386	40167	64134	21152	21602	19037	34042	33254	62855	65198	108738
hsa-let-7i-3p	3p	hsa-let-7i	MI0000434	UGCGCA	22	CUGCGCAAGCUACUGCCUUGCU	MIMAT0004585	CTGCGCAAGCTACTGCCTTGCT	Yes	2	5	3	2	7	4	4	17	2	5	3	2	7	4	4	17	17	10	9	9	18	14	17	39
hsa-let-7i-5p	5p	hsa-let-7i	MI0000434	GAGGUA	22	UGAGGUAGUAGUUUGUGCUGUU	MIMAT0000415	TGAGGTAGTAGTTTGTGCTGTT	Yes	30248	50773	16195	50189	41631	51532	60680	85172	30248	50773	16195	50189	41631	51532	60680	85172	57483	86249	30015	88608	70935	93240	102614	153197
hsa-miR-1-3p	3p	hsa-mir-1-1	MI0000651	GGAAUG	22	UGGAAUGUAAAGAAGUAUGUAU	MIMAT0000416	TGGAATGTAAAGAAGTATGTAT	Yes	140	121	172	262	1084	1722	1309	2211	140	121	172	262	1084	1722	1309	2211	230	199	260	411	1590	2621	1939	3725
hsa-miR-1-3p	3p	hsa-mir-1-2	MI0000437	GGAAUG	22	UGGAAUGUAAAGAAGUAUGUAU	MIMAT0000416	TGGAATGTAAAGAAGTATGTAT	Yes	140	121	172	262	1084	1722	1309	2211	140	121	172	262	1084	1722	1309	2211	239	210	286	421	1668	2711	2051	3915
hsa-miR-1-5p	5p	hsa-mir-1-1	MI0000651	CAUACU	22	ACAUACUUCUUUAUAUGCCCAU	MIMAT0031892		No
hsa-miR-100-3p	3p	hsa-mir-100	MI0000102	AAGCUU	22	CAAGCUUGUAUCUAUAGGUAUG	MIMAT0004512		No
hsa-miR-100-5p	5p	hsa-mir-100	MI0000102	ACCCGU	22	AACCCGUAGAUCCGAACUUGUG	MIMAT0000098	AACCCGTAGATCCGAACTTGTG	Yes	120	76	113	55	80	75	63	237	120	76	113	55	80	75	63	237	480	298	353	283	312	333	227	953
hsa-miR-101-3p	3p	hsa-mir-101-1	MI0000103	ACAGUA	21	UACAGUACUGUGAUAACUGAA	MIMAT0000099	GTACAGTACTGTGATAACTGA	No	76	31	59	150	402	418	391	1106	53	39	63	102	2017	2082	2011	3927	521	309	538	1062	7780	6958	6687	14473
hsa-miR-101-3p	3p	hsa-mir-101-2	MI0000739	ACAGUA	21	UACAGUACUGUGAUAACUGAA	MIMAT0000099	GTACAGTACTGTGATAACTGA	No	76	31	59	150	402	418	391	1106	53	39	63	102	2017	2082	2011	3927	558	339	569	1113	7947	7357	7072	15119
hsa-miR-101-5p	5p	hsa-mir-101-1	MI0000103	AGUUAU	22	CAGUUAUCACAGUGCUGAUGCU	MIMAT0004513		No
hsa-miR-103a-2-5p	5p	hsa-mir-103a-2	MI0000108	GCUUCU	23	AGCUUCUUUACAGUGCUGCCUUG	MIMAT0009196	AGCTTCTTTACAGTGCTGCCTTGT	No		2			2	2	6	2	4	4			10	14	4	27	4	8			21	25	12	57
hsa-miR-103a-3p	3p	hsa-mir-103a-1	MI0000109	GCAGCA	23	AGCAGCAUUGUACAGGGCUAUGA	MIMAT0000101	AGCAGCATTGTACAGGGCTATGA	Yes	3175	4150	2727	1464	48982	43567	55928	88227	3175	4150	2727	1464	48982	43567	55928	88227	5332	6516	4747	2999	74770	64917	80281	134827
hsa-miR-103a-3p	3p	hsa-mir-103a-2	MI0000108	GCAGCA	23	AGCAGCAUUGUACAGGGCUAUGA	MIMAT0000101	AGCAGCATTGTACAGGGCTATGA	Yes	3175	4150	2727	1464	48982	43567	55928	88227	3175	4150	2727	1464	48982	43567	55928	88227	5348	6528	4755	3008	74757	65043	80394	135059
hsa-miR-106a-3p	3p	hsa-mir-106a	MI0000113	UGCAAU	22	CUGCAAUGUAAGCACUUCUUAC	MIMAT0004517		No
hsa-miR-106a-5p	5p	hsa-mir-106a	MI0000113	AAAGUG	23	AAAAGUGCUUACAGUGCAGGUAG	MIMAT0000103	CAAAGTGCTTACAGTGCAGGTAGC	No	15	4	9	11	136	111	82	152	33	32	16	16	462	642	580	999	79	59	49	47	1293	1553	1298	2374
hsa-miR-106b-3p	3p	hsa-mir-106b	MI0000734	CGCACU	22	CCGCACUGUGGGUACUUGCUGC	MIMAT0004672	CCGCACTGTGGGTACTTGCTGT	No	1253	1116	246	329	439	506	563	879	1561	1643	395	404	417	488	497	945	5656	4954	1517	1977	2954	3520	3567	6603
hsa-miR-106b-5p	5p	hsa-mir-106b	MI0000734	AAAGUG	21	UAAAGUGCUGACAGUGCAGAU	MIMAT0000680	TAAAGTGCTGACAGTGCAGAT	Yes	73	53	64	67	441	642	509	727	73	53	64	67	441	642	509	727	325	244	249	280	1603	2534	2113	3319
hsa-miR-107	3p	hsa-mir-107	MI0000114	GCAGCA	23	AGCAGCAUUGUACAGGGCUAUCA	MIMAT0000104	AGCAGCATTGTACAGGGCTATA	No	94	123	65	35	958	1470	1253	2280	178	189	141	113	1085	1781	1826	3572	780	715	891	781	5320	7206	6656	12916
hsa-miR-10a-3p	3p	hsa-mir-10a	MI0000266	AAAUUC	22	CAAAUUCGUAUCUAGGGGAAUA	MIMAT0004555	CAAATTCGTATCTAGGGGAAT	No									29	8	19	12	39	23	25	75	45	10	23	14	53	40	47	125
hsa-miR-10a-5p	5p	hsa-mir-10a	MI0000266	ACCCUG	23	UACCCUGUAGAUCCGAAUUUGUG	MIMAT0000253	TACCCTGTAGATCCGAATTTGT	No	89	36	61	55	274	200	240	366	918	331	685	628	3760	4728	5597	5917	2357	887	1654	1572	9185	10741	12428	16040
hsa-miR-10b-3p	3p	hsa-mir-10b	MI0000267	CAGAUU	22	ACAGAUUCGAUUCUAGGGGAAU	MIMAT0004556	CAGATTCGATTCTAGGGGAAC	No									3								5		3
hsa-miR-10b-5p	5p	hsa-mir-10b	MI0000267	ACCCUG	23	UACCCUGUAGAACCGAAUUUGUG	MIMAT0000254	TACCCTGTAGAACCGAATTTGT	No	61	15	20	31					302	76	123	303	18	13	14	31	817	191	261	663	34	25	32	71
hsa-miR-1179	5p	hsa-mir-1179	MI0006272	AGCAUU	21	AAGCAUUCUUUCAUUGGUUGG	MIMAT0005824	AAGCATTCTTTCATTGGTTGGT	No									2					2	2	9	4				3	4	2	19
hsa-miR-1180-3p	3p	hsa-mir-1180	MI0006273	UUCCGG	22	UUUCCGGCUCGCGUGGGUGUGU	MIMAT0005825	TTTCCGGCTCGCGTGGGTGT	No	7	6	2	6					14	9	3	14					50	24	5	37				2
hsa-miR-1180-5p	5p	hsa-mir-1180	MI0006273	GACCCA	21	GGACCCACCCGGCCGGGAAUA	MIMAT0026735		No
hsa-miR-1185-1-3p	3p	hsa-mir-1185-1	MI0003844	UAUACA	22	AUAUACAGGGGGAGACUCUUAU	MIMAT0022838	ATATACAGGGGGAGACTCTTAT	Yes	72	70	57	63	839	728	804	1282	72	70	57	63	839	728	804	1282	147	140	141	124	1389	1286	1472	2400
hsa-miR-1185-2-3p	3p	hsa-mir-1185-2	MI0003821	UAUACA	22	AUAUACAGGGGGAGACUCUCAU	MIMAT0022713	ATATACAGGGGGAGACTCTCAT	Yes		5	8	5	19	23	30	58		5	8	5	19	23	30	58	33	28	43	28	72	107	149	230
hsa-miR-1185-5p	5p	hsa-mir-1185-1	MI0003844	GAGGAU	21	AGAGGAUACCCUUUGUAUGUU	MIMAT0005798	AGAGGATACCCTTTGTATGTTC	No					5	5	4	3					11	7	9	13					16	18	20	26
hsa-miR-1185-5p	5p	hsa-mir-1185-2	MI0003821	GAGGAU	21	AGAGGAUACCCUUUGUAUGUU	MIMAT0005798	AGAGGATACCCTTTGTATGTTC	No					5	5	4	3					11	7	9	13					16	18	20	26
hsa-miR-1197	3p	hsa-mir-1197	MI0006656	AGGACA	21	UAGGACACAUGGUCUACUUCU	MIMAT0005955	TAGGACACATGGTCTACTTCT	Yes	17	19	11	9	46	56	67	123	17	19	11	9	46	56	67	123	19	28	19	16	86	96	117	212
hsa-miR-1202	5p	hsa-mir-1202	MI0006334	UGCCAG	21	GUGCCAGCUGCAGUGGGGGAG	MIMAT0005865		No
hsa-miR-122-3p	3p	hsa-mir-122	MI0000442	ACGCCA	22	AACGCCAUUAUCACACUAAAUA	MIMAT0004590	AACGCCATTATCACACTAAAT	No											2								2
hsa-miR-122-5p	5p	hsa-mir-122	MI0000442	GGAGUG	22	UGGAGUGUGACAAUGGUGUUUG	MIMAT0000421	TGGAGTGTGACAATGGTGTTT	No	68	14	55	56				7	251	127	152	338			2	28	708	254	496	774			2	62
hsa-miR-1226-3p	3p	hsa-mir-1226	MI0006313	CACCAG	22	UCACCAGCCCUGUGUUCCCUAG	MIMAT0005577	TCACCAGCCCTGTGTTCCCTAGA	No					6	2	3	10				2	10	12	17	29	2		2	4	32	31	40	82
hsa-miR-1226-5p	5p	hsa-mir-1226	MI0006313	UGAGGG	26	GUGAGGGCAUGCAGGCCUGGAUGGGG	MIMAT0005576		No
hsa-miR-1227-3p	3p	hsa-mir-1227	MI0006316	GUGCCA	20	CGUGCCACCCUUUUCCCCAG	MIMAT0005580	CGTGCCACCCTTTTCCCCAGT	No									3				4	2	5	5	5	5			6	5	5	7
hsa-miR-1227-5p	5p	hsa-mir-1227	MI0006316	UGGGGC	17	GUGGGGCCAGGCGGUGG	MIMAT0022941		No
hsa-miR-1229-3p	3p	hsa-mir-1229	MI0006319	UCUCAC	23	CUCUCACCACUGCCCUCCCACAG	MIMAT0005584	CTCTCACCACTGCCCTCCCACAGT	No						2	2	5	3		2	5	17	11	7	23	7	6	4	7	27	23	21	83
hsa-miR-1229-5p	5p	hsa-mir-1229	MI0006319	UGGGUA	24	GUGGGUAGGGUUUGGGGGAGAGCG	MIMAT0022942		No
hsa-miR-1233-3p	3p	hsa-mir-1233-1	MI0006323	GAGCCC	20	UGAGCCCUGUCCUCCCGCAG	MIMAT0005588	CTGAGCCCTGTCCTCCCGCAGT	No													2								2
hsa-miR-1233-3p	3p	hsa-mir-1233-2	MI0015973	GAGCCC	20	UGAGCCCUGUCCUCCCGCAG	MIMAT0005588	CTGAGCCCTGTCCTCCCGCAGT	No													2								2
hsa-miR-1233-5p	5p	hsa-mir-1233-1	MI0006323	GUGGGA	22	AGUGGGAGGCCAGGGCACGGCA	MIMAT0022943		No
hsa-miR-1233-5p	5p	hsa-mir-1233-2	MI0015973	GUGGGA	22	AGUGGGAGGCCAGGGCACGGCA	MIMAT0022943		No
hsa-miR-1237-3p	3p	hsa-mir-1237	MI0006327	CCUUCU	21	UCCUUCUGCUCCGUCCCCCAG	MIMAT0005592	TCCTTCTGCTCCGTCCCCCAGA	No																6								8
hsa-miR-1237-5p	3p	hsa-mir-1237	MI0006327	GGGGGC	21	CGGGGGCGGGGCCGAAGCGCG	MIMAT0022946		No
hsa-miR-1238-3p	3p	hsa-mir-1238	MI0006328	UUCCUC	20	CUUCCUCGUCUGUCUGCCCC	MIMAT0005593	CCTTCCTCGTCTGTCTGCCCCAGT	No										2			3					2			3			7
hsa-miR-1238-5p	5p	hsa-mir-1238	MI0006328	UGAGUG	23	GUGAGUGGGAGCCCCAGUGUGUG	MIMAT0022947		No
hsa-miR-124-3p	3p	hsa-mir-124-1	MI0000443	AAGGCA	20	UAAGGCACGCGGUGAAUGCC	MIMAT0000422	TAAGGCACGCGGTGAATGCT	No										2	2							2	2
hsa-miR-124-3p	3p	hsa-mir-124-2	MI0000444	AAGGCA	20	UAAGGCACGCGGUGAAUGCC	MIMAT0000422	TAAGGCACGCGGTGAATGCT	No										2	2							2	2
hsa-miR-124-3p	3p	hsa-mir-124-3	MI0000445	AAGGCA	20	UAAGGCACGCGGUGAAUGCC	MIMAT0000422	TAAGGCACGCGGTGAATGCT	No										2	2							2	2
hsa-miR-124-5p	5p	hsa-mir-124-1	MI0000443	GUGUUC	22	CGUGUUCACAGCGGACCUUGAU	MIMAT0004591		No
hsa-miR-124-5p	5p	hsa-mir-124-2	MI0000444	GUGUUC	22	CGUGUUCACAGCGGACCUUGAU	MIMAT0004591		No
hsa-miR-124-5p	5p	hsa-mir-124-3	MI0000445	GUGUUC	22	CGUGUUCACAGCGGACCUUGAU	MIMAT0004591		No
hsa-miR-1246	5p	hsa-mir-1246	MI0006381	AUGGAU	19	AAUGGAUUUUUGGAGCAGG	MIMAT0005898	ATGGATTTTTGGAGCAGGGA	No	2	2							8	3							17	11	2	2	2	2		4
hsa-miR-1247-3p	3p	hsa-mir-1247	MI0006382	CCCGGG	24	CCCCGGGAACGUCGAGACUGGAGC	MIMAT0022721	CGGGAACGTCGAGACTGGAGT	No											2								2
hsa-miR-1247-5p	5p	hsa-mir-1247	MI0006382	CCCGUC	22	ACCCGUCCCGUUCGUCCCCGGA	MIMAT0005899		No
hsa-miR-1249-3p	3p	hsa-mir-1249	MI0006384	CGCCCU	22	ACGCCCUUCCCCCCCUUCUUCA	MIMAT0005901	ACGCCCTTCCCCCCCTTCTTCA	Yes	2	4			10	11	15	43	2	4			10	11	15	43	22	18		2	26	27	39	140
hsa-miR-1249-5p	5p	hsa-mir-1249	MI0006384	GGAGGG	24	AGGAGGGAGGAGAUGGGCCAAGUU	MIMAT0032029		No
hsa-miR-1250-3p	3p	hsa-mir-1250	MI0006385	CAUUUU	19	ACAUUUUCCAGCCCAUUCA	MIMAT0026740		No
hsa-miR-1250-5p	5p	hsa-mir-1250	MI0006385	CGGUGC	21	ACGGUGCUGGAUGUGGCCUUU	MIMAT0005902	ACGGTGCTGGATGTGGCCTTT	Yes	95	193	10	15	21	30	29	64	95	193	10	15	21	30	29	64	236	424	28	22	43	67	55	106
hsa-miR-1254	5p	hsa-mir-1254-1	MI0006388	GCCUGG	24	AGCCUGGAAGCUGGAGCCUGCAGU	MIMAT0005905	AGCCTGGAAGCTGGAGCCTGCAGT	Yes	4	11	2		2	2	3	2	4	11	2		2	2	3	2	14	15	2		2	4	3	5
hsa-miR-1254	5p	hsa-mir-1254-2	MI0016747	GCCUGG	24	AGCCUGGAAGCUGGAGCCUGCAGU	MIMAT0005905	AGCCTGGAAGCTGGAGCCTGCAGT	Yes	4	11	2		2	2	3	2	4	11	2		2	2	3	2	14	15	2		2	4	3	5
hsa-miR-1255a	5p	hsa-mir-1255a	MI0006389	GGAUGA	23	AGGAUGAGCAAAGAAAGUAGAUU	MIMAT0005906	AGGATGAGCAAAGAAAGTAGATT	Yes	11	19	6	22	2	3	3	11	11	19	6	22	2	3	3	11	13	26	13	27	8	5	9	34
hsa-miR-1255b-2-3p	3p	hsa-mir-1255b-2	MI0006436	ACCACU	22	AACCACUUUCUUUGCUCAUCCA	MIMAT0022725		No
hsa-miR-1255b-5p	5p	hsa-mir-1255b-1	MI0006435	GGAUGA	22	CGGAUGAGCAAAGAAAGUGGUU	MIMAT0005945	CGGATGAGCAAAGAAAGTGGTT	Yes	2	3		4				2	2	3		4				2	2	3		4				2
hsa-miR-1255b-5p	5p	hsa-mir-1255b-2	MI0006436	GGAUGA	22	CGGAUGAGCAAAGAAAGUGGUU	MIMAT0005945	CGGATGAGCAAAGAAAGTGGTT	Yes									2	3		4				2	2	3		4				2
hsa-miR-1256	5p	hsa-mir-1256	MI0006390	GGCAUU	22	AGGCAUUGACUUCUCACUAGCU	MIMAT0005907	CCAGGCATTGACTTCTCACTAA	No					2											3			2		2	2		5
hsa-miR-125a-3p	3p	hsa-mir-125a	MI0000469	CAGGUG	22	ACAGGUGAGGUUCUUGGGAGCC	MIMAT0004602	ACAGGTGAGGTTCTTGGGAGC	No									11		4	6	3			3	33	12	9	8	3	4	3	7
hsa-miR-125a-5p	5p	hsa-mir-125a	MI0000469	CCCUGA	24	UCCCUGAGACCCUUUAACCUGUGA	MIMAT0000443	TCCCTGAGACCCTTTAACCTGTG	No	233	157	119	74	937	954	860	1787	572	390	258	182	1440	849	896	2557	2057	1297	850	662	5206	4248	4009	11147
hsa-miR-125b-1-3p	3p	hsa-mir-125b-1	MI0000446	CGGGUU	22	ACGGGUUAGGCUCUUGGGAGCU	MIMAT0004592	ACGGGTTAGGCTCTTGGGAGCT	Yes	2	4							2	4							2	4
hsa-miR-125b-2-3p	3p	hsa-mir-125b-2	MI0000470	CACAAG	22	UCACAAGUCAGGCUCUUGGGAC	MIMAT0004603	ACAAGTCAGGCTCTTGGGACT	No								2	4	2	4	3				4	8	2	6	5			2	8
hsa-miR-125b-5p	5p	hsa-mir-125b-1	MI0000446	CCCUGA	22	UCCCUGAGACCCUAACUUGUGA	MIMAT0000423	TCCCTGAGACCCTAACTTGTG	No	23	10	14	10	48	30	56	95	41	27	31	14	43	30	38	98	174	74	92	71	168	130	180	402
hsa-miR-125b-5p	5p	hsa-mir-125b-2	MI0000470	CCCUGA	22	UCCCUGAGACCCUAACUUGUGA	MIMAT0000423	TCCCTGAGACCCTAACTTGTG	No	23	10	14	10	48	30	56	95	41	27	31	14	43	30	38	98	172	72	92	69	168	128	170	390
hsa-miR-126-3p	3p	hsa-mir-126	MI0000471	CGUACC	22	UCGUACCGUGAGUAAUAAUGCG	MIMAT0000445	TCGTACCGTGAGTAATAATGCG	Yes	11483	12000	8095	15254	11840	14819	15133	41795	11483	12000	8095	15254	11840	14819	15133	41795	101114	116046	65650	119273	42510	60761	59939	154677
hsa-miR-126-5p	5p	hsa-mir-126	MI0000471	AUUAUU	21	CAUUAUUACUUUUGGUACGCG	MIMAT0000444	CATTATTACTTTTGGTACGCG	Yes	778	281	311	511	4214	1983	2685	6546	778	281	311	511	4214	1983	2685	6546	3663	1690	1469	2239	10134	6675	7967	20534
hsa-miR-1260a	5p	hsa-mir-1260a	MI0006394	UCCCAC	18	AUCCCACCUCUGCCACCA	MIMAT0005911	ATCCCACCGCTGCCACCAA	No									36	20	14	9	58	89	58	266	83	67	30	39	201	247	217	862
hsa-miR-1260b	5p	hsa-mir-1260b	MI0014197	UCCCAC	19	AUCCCACCACUGCCACCAU	MIMAT0015041	ATCCCACCGCTGCCACCATT	No	13	5		6	18	13	10	31	455	672	89	101	413	355	321	818	743	888	157	191	874	807	690	1969
hsa-miR-1261	5p	hsa-mir-1261	MI0006396	UGGAUA	19	AUGGAUAAGGCUUUGGCUU	MIMAT0005913	TGGATAAGGCATTGGC	No									14	3	3	6	16	12	13	21	21	11	7	13	20	17	16	29
hsa-miR-1266-3p	3p	hsa-mir-1266	MI0006403	CCUGUU	22	CCCUGUUCUAUGCCCUGAGGGA	MIMAT0026742		No
hsa-miR-1266-5p	5p	hsa-mir-1266	MI0006403	CUCAGG	23	CCUCAGGGCUGUAGAACAGGGCU	MIMAT0005920	CCTCAGGGCTGTAGAACAGGGCC	No													2								2
hsa-miR-1268b	5p	hsa-mir-1268b	MI0016748	GGGCGU	20	CGGGCGUGGUGGUGGGGGUG	MIMAT0018925	ACCGCGGGCGTGGTGGTGGGGGT	No													2				2				2
hsa-miR-127-3p	3p	hsa-mir-127	MI0000472	CGGAUC	22	UCGGAUCCGUCUGAGCUUGGCU	MIMAT0000446	TCGGATCCGTCTGAGCTTGGCTC	No	335	1023	126	67	308	492	501	696	1252	3375	426	265	135	245	317	418	3220	8817	1144	655	1204	2092	2146	3047
hsa-miR-127-5p	5p	hsa-mir-127	MI0000472	UGAAGC	22	CUGAAGCUCAGAGGGCUCUGAU	MIMAT0004604	CTGAAGCTCAGAGGGCTCTGATT	No		9	4		64	56	73	102	19	49	8	5	108	96	126	166	72	275	40	12	362	346	511	685
hsa-miR-1270	5p	hsa-mir-1270	MI0006407	UGGAGA	23	CUGGAGAUAUGGAAGAGCUGUGU	MIMAT0005924	CTGGAGATATGGAAGAGCTGTGT	Yes	5			4	2	2	3	4	5			4	2	2	3	4	5	6		4	2	2	3	6
hsa-miR-1271-3p	3p	hsa-mir-1271	MI0003814	GUGCCU	22	AGUGCCUGCUAUGUGCCAGGCA	MIMAT0022712		No
hsa-miR-1271-5p	5p	hsa-mir-1271	MI0003814	UUGGCA	22	CUUGGCACCUAGCAAGCACUCA	MIMAT0005796	CTTGGCACCTAGCAAGCACTCA	Yes	22	4	3	6	37	37	36	96	22	4	3	6	37	37	36	96	58	36	16	29	89	120	117	290
hsa-miR-1273a	3p	hsa-mir-1273a	MI0006409	GGCGAC	25	GGGCGACAAAGCAAGACUCUUUCUU	MIMAT0005926		No
hsa-miR-1273c	5p	hsa-mir-1273c	MI0014171	GCGACA	22	GGCGACAAAACGAGACCCUGUC	MIMAT0015017	GGCGACAAAACGAGACCCTGTC	Yes					2	2	2	5					2	2	2	5	2				8	6	4	16
hsa-miR-1273d	5p	hsa-mir-1273d	MI0014254	AACCCA	25	GAACCCAUGAGGUUGAGGCUGCAGU	MIMAT0015090	GAACCCATGAGGTTGAGGCTGT	No									2								2
hsa-miR-1273e	5p	hsa-mir-1273e	MI0016059	UGCUUG	22	UUGCUUGAACCCAGGAAGUGGA	MIMAT0018079		No
hsa-miR-1273f	5p	hsa-mir-1273f	MI0018002	GAGAUG	19	GGAGAUGGAGGUUGCAGUG	MIMAT0020601		No
hsa-miR-1273g-3p	3p	hsa-mir-1273g	MI0018003	CCACUG	21	ACCACUGCACUCCAGCCUGAG	MIMAT0022742	CCACTGCACTCCAGCCTGAGT	No														3								3
hsa-miR-1273g-5p	5p	hsa-mir-1273g	MI0018003	GUGGUU	22	GGUGGUUGAGGCUGCAGUAAGU	MIMAT0020602		No
hsa-miR-1273h-3p	3p	hsa-mir-1273h	MI0025512	UGCAGA	22	CUGCAGACUCGACCUCCCAGGC	MIMAT0030416	CTGCAGACTCGACCTCCCAGGC	Yes	48	54	24	14	110	135	129	256	48	54	24	14	110	135	129	256	280	269	84	84	428	544	507	1063
hsa-miR-1273h-5p	5p	hsa-mir-1273h	MI0025512	UGGGAG	21	CUGGGAGGUCAAGGCUGCAGU	MIMAT0030415	CTGGGAGGTCAAGGCTGCAGTGT	No	7	5	2	4	2	5		3	30	26	6	8	7	5	12	28	62	57	10	18	19	29	33	71
hsa-miR-1276	5p	hsa-mir-1276	MI0006416	AAAGAG	20	UAAAGAGCCCUGUGGAGACA	MIMAT0005930	TAAAGAGCCCTGTGGAGACACT	No									2								2
hsa-miR-1277-3p	3p	hsa-mir-1277	MI0006419	ACGUAG	22	UACGUAGAUAUAUAUGUAUUUU	MIMAT0005933	TACGTAGATATATATGTATTTT	Yes	6	12	2		48	33	63	41	6	12	2		48	33	63	41	10	21	5	14	102	67	93	96
hsa-miR-1277-5p	5p	hsa-mir-1277	MI0006419	AAUAUA	24	AAAUAUAUAUAUAUAUGUACGUAU	MIMAT0022724	TATATATATATATGTACGTATG	No									2		3	6	48	14	9	33	11	5	12	40	91	35	19	112
hsa-miR-1278	3p	hsa-mir-1278	MI0006425	AGUACU	22	UAGUACUGUGCAUAUCAUCUAU	MIMAT0005936	TAGTACTGTGCATATCATCTAT	Yes		2	2	3	2	5	10	23		2	2	3	2	5	10	23	2	5	2	8	5	15	17	39
hsa-miR-128-1-5p	5p	hsa-mir-128-1	MI0000447	GGGGCC	23	CGGGGCCGUAGCACUGUCUGAGA	MIMAT0026477	CGGGGCCGTAGCACTGTCTGAGA	Yes	3				2	2		5	3				2	2		5	5				2	4		11
hsa-miR-128-2-5p	5p	hsa-mir-128-2	MI0000727	GGGGCC	23	GGGGGCCGAUACACUGUACGAGA	MIMAT0031095		No
hsa-miR-128-3p	3p	hsa-mir-128-1	MI0000447	CACAGU	21	UCACAGUGAACCGGUCUCUUU	MIMAT0000424	TCACAGTGAACCGGTCTCTTTT	No	862	224	411	867	529	900	705	1666	972	290	528	1010	846	1336	1115	2640	3327	1119	1728	3335	2488	4286	3316	8879
hsa-miR-128-3p	3p	hsa-mir-128-2	MI0000727	CACAGU	21	UCACAGUGAACCGGUCUCUUU	MIMAT0000424	TCACAGTGAACCGGTCTCTTT	Yes	862	224	411	867	529	900	705	1666	862	224	411	867	529	900	705	1666	1955	548	920	1842	1087	2140	1569	4183
hsa-miR-1284	5p	hsa-mir-1284	MI0006431	CUAUAC	22	UCUAUACAGACCCUGGCUUUUC	MIMAT0005941	TCTATACAGACCCTGGCTTTT	No			3	3					6						3	3	6		3	3			3	3
hsa-miR-1285-3p	3p	hsa-mir-1285-1	MI0006346	CUGGGC	22	UCUGGGCAACAAAGUGAGACCU	MIMAT0005876	TCTGGGCAACAAAGTGAGACCT	Yes	7	8	4	7	11	8	8	25	7	8	4	7	11	8	8	25	40	32	11	13	53	42	48	110
hsa-miR-1285-3p	3p	hsa-mir-1285-2	MI0006347	CUGGGC	22	UCUGGGCAACAAAGUGAGACCU	MIMAT0005876	TCTGGGCAACAAAGTGAGACCT	Yes	7	8	4	7	11	8	8	25	7	8	4	7	11	8	8	25	32	24	11	15	23	18	22	61
hsa-miR-1285-5p	5p	hsa-mir-1285-1	MI0006346	AUCUCA	21	GAUCUCACUUUGUUGCCCAGG	MIMAT0022719	ATCTCACTTTGTTGCCCAGG	No													2							2	2			2
hsa-miR-1287-3p	3p	hsa-mir-1287	MI0006349	UCUAGC	22	CUCUAGCCACAGAUGCAGUGAU	MIMAT0026738		No
hsa-miR-1287-5p	5p	hsa-mir-1287	MI0006349	GCUGGA	22	UGCUGGAUCAGUGGUUCGAGUC	MIMAT0005878	TGCTGGATCAGTGGTTCGAGTC	Yes	29	31	7	10	12	16	21	36	29	31	7	10	12	16	21	36	131	100	43	39	78	105	86	215
hsa-miR-1288-3p	3p	hsa-mir-1288	MI0006432	GGACUG	21	UGGACUGCCCUGAUCUGGAGA	MIMAT0005942	TGGACTGCCCTGATCTGGAGA	Yes	3	10	2		2	2		7	3	10	2		2	2		7	3	16	2		2	4		7
hsa-miR-1288-5p	5p	hsa-mir-1288	MI0006432	CAGAUC	23	GCAGAUCAGGACUGUAACUCACC	MIMAT0026743		No
hsa-miR-129-1-3p	3p	hsa-mir-129-1	MI0000252	AGCCCU	22	AAGCCCUUACCCCAAAAAGUAU	MIMAT0004548		No
hsa-miR-129-2-3p	3p	hsa-mir-129-2	MI0000473	AGCCCU	22	AAGCCCUUACCCCAAAAAGCAU	MIMAT0004605		No
hsa-miR-129-5p	5p	hsa-mir-129-1	MI0000252	UUUUUG	21	CUUUUUGCGGUCUGGGCUUGC	MIMAT0000242	CTTTTTGCGGTCTGGGCTTGT	No	5	2							6	4						2	11	6						2
hsa-miR-129-5p	5p	hsa-mir-129-2	MI0000473	UUUUUG	21	CUUUUUGCGGUCUGGGCUUGC	MIMAT0000242	CTTTTTGCGGTCTGGGCTTGT	No	5	2							6	4						2	11	6						2
hsa-miR-1290	3p	hsa-mir-1290	MI0006352	GGAUUU	19	UGGAUUUUUGGAUCAGGGA	MIMAT0005880	TGGATTTTTGGAGCAGGGA	No									4								4
hsa-miR-1291	5p	hsa-mir-1291	MI0006353	GGCCCU	24	UGGCCCUGACUGAAGACCAGCAGU	MIMAT0005881	GTGGCCCTGACTGAAGACCAGC	No									2		3					2	2	2	3					5
hsa-miR-1292-3p	3p	hsa-mir-1292	MI0006433	CGCGCC	20	UCGCGCCCCGGCUCCCGUUC	MIMAT0022948		No
hsa-miR-1292-5p	5p	hsa-mir-1292	MI0006433	GGGAAC	25	UGGGAACGGGUUCCGGCAGACGCUG	MIMAT0005943	TGGGAACGGGTTCCGGCAGACGCTGT	No		3							8	2							32	19		2	2	2		2
hsa-miR-1294	5p	hsa-mir-1294	MI0006356	GUGAGG	22	UGUGAGGUUGGCAUUGUUGUCU	MIMAT0005884	TGTGAGGTTGGCATTGTTGTCT	Yes		3	2	3	2	3		5		3	2	3	2	3		5	6	7	2	6	2	6		5
hsa-miR-1296-3p	3p	hsa-mir-1296	MI0003780	AGUGGG	22	GAGUGGGGCUUCGACCCUAACC	MIMAT0026637	GAGTGCGGCTTCGACCC	No															2								2
hsa-miR-1296-5p	5p	hsa-mir-1296	MI0003780	UAGGGC	22	UUAGGGCCCUGGCUCCAUCUCC	MIMAT0005794	TTAGGGCCCTGGCTCCATCTCT	No	30	19			7	9	11	15	34	36	9	8	21	13	15	26	87	79	17	8	38	41	52	81
hsa-miR-1297	3p	hsa-mir-1297	MI0006358	UCAAGU	17	UUCAAGUAAUUCAGGUG	MIMAT0005886	TTCAAGTAATTCAGGAG	No											3	6	32	14	12	66			3	6	38	37	22	98
hsa-miR-1298-3p	3p	hsa-mir-1298	MI0003938	AUCUGG	21	CAUCUGGGCAACUGACUGAAC	MIMAT0026641		No
hsa-miR-1298-5p	5p	hsa-mir-1298	MI0003938	UCAUUC	22	UUCAUUCGGCUGUCCAGAUGUA	MIMAT0005800	TTCATTCGGCTGTCCAGATGTA	Yes			2								2								2
hsa-miR-1299	3p	hsa-mir-1299	MI0006359	UCUGGA	22	UUCUGGAAUUCUGUGUGAGGGA	MIMAT0005887	TTCTGGAATTCTGTGTGAGGGA	Yes	3	54	10	7	2	20	81	16	3	54	10	7	2	20	81	16	9	133	33	9	8	50	296	47
hsa-miR-1301-3p	3p	hsa-mir-1301	MI0003815	UGCAGC	24	UUGCAGCUGCCUGGGAGUGACUUC	MIMAT0005797	TTGCAGCTGCCTGGGAGTGACTTCT	No	153	56	43	36	27	26	41	82	199	140	74	69	150	105	129	307	1143	603	328	298	397	382	432	1023
hsa-miR-1301-5p	5p	hsa-mir-1301	MI0003815	GCUCUA	19	CGCUCUAGGCACCGCAGCA	MIMAT0026639		No
hsa-miR-1302	3p	hsa-mir-1302-1	MI0006362	UGGGAC	21	UUGGGACAUACUUAUGCUAAA	MIMAT0005890		No
hsa-miR-1303	3p	hsa-mir-1303	MI0006370	UUAGAG	22	UUUAGAGACGGGGUCUUGCUCU	MIMAT0005891	ATTTTAGAGACGGGGTCTTGA	No												2								2
hsa-miR-1304-3p	3p	hsa-mir-1304	MI0006371	CUCACU	22	UCUCACUGUAGCCUCGAACCCC	MIMAT0022720	TCTCACTGTAGCATCGAACCCC	No									22	15	8	10	15	25	19	47	64	41	19	31	33	50	54	121
hsa-miR-1304-5p	5p	hsa-mir-1304	MI0006371	UUGAGG	22	UUUGAGGCUACAGUGAGAUGUG	MIMAT0005892	CGGTTTGAGGCTACAGTGAGAT	No						2			11	4	6	7	6	10	6	11	28	14	6	21	6	20	11	26
hsa-miR-1306-3p	3p	hsa-mir-1306	MI0006443	CGUUGG	18	ACGUUGGCUCUGGUGGUG	MIMAT0005950	ACGTTGGCTCTGGTGGTGATGT	No									51	66	6	14	12	4	9	14	99	137	13	19	17	4	24	39
hsa-miR-1306-5p	5p	hsa-mir-1306	MI0006443	CACCUC	22	CCACCUCCCCUGCAAACGUCCA	MIMAT0022726	CCACCTCCCCTGCAAACGTCCA	Yes	2				7	18	18	40	2				7	18	18	40	14	2	2	5	46	72	58	138
hsa-miR-1307-3p	3p	hsa-mir-1307	MI0006444	CUCGGC	22	ACUCGGCGUGGCGUCGGUCGUG	MIMAT0005951	ACTCGGCGTGGCGTCGGTCGTGG	No	718	737	124	102	253	190	271	468	2463	2897	411	334	1122	777	1137	2203	15664	18629	2847	2631	5094	5143	6519	12098
hsa-miR-1307-5p	5p	hsa-mir-1307	MI0006444	CGACCG	21	UCGACCGGACCUCGACCGGCU	MIMAT0022727	TCGACCGGACCTCGACCGGCTCT	No	89	112	39	54	26	29	29	69	115	167	44	65	34	67	59	131	393	664	169	234	191	284	250	544
hsa-miR-130a-3p	3p	hsa-mir-130a	MI0000448	AGUGCA	22	CAGUGCAAUGUUAAAAGGGCAU	MIMAT0000425	CAGTGCAATGTTAAAAGGGCATT	No	9	9	4	6	220	154	204	342	70	121	61	67	405	352	392	940	273	277	164	170	1490	1465	1511	3347
hsa-miR-130a-5p	5p	hsa-mir-130a	MI0000448	UCACAU	22	UUCACAUUGUGCUACUGUCUGC	MIMAT0004593		No
hsa-miR-130b-3p	3p	hsa-mir-130b	MI0000748	AGUGCA	22	CAGUGCAAUGAUGAAAGGGCAU	MIMAT0000691	CAGTGCAATGATGAAAGGGCAT	Yes	9	8	10	4	157	142	96	146	9	8	10	4	157	142	96	146	134	117	59	56	442	503	362	754
hsa-miR-130b-5p	5p	hsa-mir-130b	MI0000748	CUCUUU	21	ACUCUUUCCCUGUUGCACUAC	MIMAT0004680	ACTCTTTCCCTGTTGCACTACT	No	56	15	13	32	20	18	14	66	61	63	57	40	197	241	256	814	225	130	145	134	417	548	520	1785
hsa-miR-132-3p	3p	hsa-mir-132	MI0000449	AACAGU	22	UAACAGUCUACAGCCAUGGUCG	MIMAT0000426	TAACAGTCTACAGCCATGGTCGT	No	5	3		3	8	8	13	29	22	14	12	20	21	20	26	69	54	31	18	42	60	42	61	183
hsa-miR-132-5p	5p	hsa-mir-132	MI0000449	CCGUGG	22	ACCGUGGCUUUCGAUUGUUACU	MIMAT0004594	ACCGTGGCTTTCGATTGTTACT	Yes	17	48	9	10	27	22	31	73	17	48	9	10	27	22	31	73	59	101	19	18	57	47	69	187
hsa-miR-1323	5p	hsa-mir-1323	MI0003786	CAAAAC	22	UCAAAACUGAGGGGCAUUUUCU	MIMAT0005795	TCAAAACTGAGGGGCATTTTCT	Yes	5	3					2		5	3					2		5	3					2
hsa-miR-133a-3p	3p	hsa-mir-133a-1	MI0000450	UUGGUC	22	UUUGGUCCCCUUCAACCAGCUG	MIMAT0000427	TTTGGTCCCCTTCAACCAGCTGT	No	2							2	26	12	8	12	17	19	12	41	58	24	16	25	53	69	50	144
hsa-miR-133a-3p	3p	hsa-mir-133a-2	MI0000451	UUGGUC	22	UUUGGUCCCCUUCAACCAGCUG	MIMAT0000427	TTTGGTCCCCTTCAACCAGCTGT	No	2							2	26	12	8	12	17	19	12	41	58	24	16	25	53	69	50	144
hsa-miR-133a-5p	5p	hsa-mir-133a-1	MI0000450	GCUGGU	22	AGCUGGUAAAAUGGAACCAAAU	MIMAT0026478	AGCTGGTAAAATGGAACCAA	No					2											2					2			4
hsa-miR-133a-5p	5p	hsa-mir-133a-2	MI0000451	GCUGGU	22	AGCUGGUAAAAUGGAACCAAAU	MIMAT0026478	AGCTGGTAAAATGGAACCAA	No					2											2					2			4
hsa-miR-133b	3p	hsa-mir-133b	MI0000822	UUGGUC	22	UUUGGUCCCCUUCAACCAGCUA	MIMAT0000770	TTTGGTCCCCTTCAACCAGCTGC	No	3								3	2	2	2	2	4	2	7	6	2	2	2	2	7	5	11
hsa-miR-134-3p	3p	hsa-mir-134	MI0000474	CUGUGG	23	CCUGUGGGCCACCUAGUCACCAA	MIMAT0026481	CTGTGGGCCACCTAGTCACT	No																2						2		2
hsa-miR-134-5p	5p	hsa-mir-134	MI0000474	GUGACU	22	UGUGACUGGUUGACCAGAGGGG	MIMAT0000447	TGTGACTGGTTGACCAGAGGGG	Yes	1120	1692	377	216	161	100	242	175	1120	1692	377	216	161	100	242	175	4584	7222	1671	925	556	581	966	803
hsa-miR-1343-3p	3p	hsa-mir-1343	MI0017320	UCCUGG	22	CUCCUGGGGCCCGCACUCUCGC	MIMAT0019776	CTCCTGGGGCCCGCACTCTCGT	No					4		4	11	4	5				2	4	12	11	10			15	12	19	69
hsa-miR-1343-5p	5p	hsa-mir-1343	MI0017320	GGGGAG	22	UGGGGAGCGGCCCCCGGGUGGG	MIMAT0027038		No
hsa-miR-135a-3p	3p	hsa-mir-135a-1	MI0000452	AUAGGG	22	UAUAGGGAUUGGAGCCGUGGCG	MIMAT0004595	ATATAGGGATTGGAGCCGTGGC	No									2							3	8	6						9
hsa-miR-135a-5p	5p	hsa-mir-135a-1	MI0000452	AUGGCU	23	UAUGGCUUUUUAUUCCUAUGUGA	MIMAT0000428	TATGGCTTTTTATTCCTATGTGA	Yes	3			2	28	31	26	33	3			2	28	31	26	33	7	3	2	4	38	41	38	61
hsa-miR-135a-5p	5p	hsa-mir-135a-2	MI0000453	AUGGCU	23	UAUGGCUUUUUAUUCCUAUGUGA	MIMAT0000428	TATGGCTTTTTATTCCTATGTGA	Yes	3			2	28	31	26	33	3			2	28	31	26	33	7	3	2	4	38	41	38	63
hsa-miR-135b-3p	3p	hsa-mir-135b	MI0000810	UGUAGG	22	AUGUAGGGCUAAAAGCCAUGGG	MIMAT0004698		No
hsa-miR-135b-5p	5p	hsa-mir-135b	MI0000810	AUGGCU	23	UAUGGCUUUUCAUUCCUAUGUGA	MIMAT0000758	TATGGCTTTTCATTCCTATGTGA	Yes				3	2							3	2				3			3	2
hsa-miR-136-3p	3p	hsa-mir-136	MI0000475	AUCAUC	22	CAUCAUCGUCUCAAAUGAGUCU	MIMAT0004606	ATCATCGTCTCAAATGAGTCT	No	51	35	37	31	57	87	100	166	44	30	35	51	97	91	105	152	160	101	123	153	355	383	506	760
hsa-miR-136-5p	5p	hsa-mir-136	MI0000475	CUCCAU	23	ACUCCAUUUGUUUUGAUGAUGGA	MIMAT0000448	ACTCCATTTGTTTTGATGATGG	No									29	33	14	30	121	55	118	199	66	98	73	64	301	180	310	611
hsa-miR-139-3p	3p	hsa-mir-139	MI0000261	GGAGAC	23	UGGAGACGCGGCCCUGUUGGAGU	MIMAT0004552	TGGAGACGCGGCCCTGTTGGAGT	Yes	318	975	26	94	194	189	101	340	318	975	26	94	194	189	101	340	549	1518	40	144	318	329	185	648
hsa-miR-139-5p	5p	hsa-mir-139	MI0000261	CUACAG	23	UCUACAGUGCACGUGUCUCCAGU	MIMAT0000250	TCTACAGTGCACGTGTCTCCAGT	Yes	1086	1485	525	1195	4443	4263	3093	10730	1086	1485	525	1195	4443	4263	3093	10730	1986	2307	920	1999	7733	7742	5306	19451
hsa-miR-140-3p	3p	hsa-mir-140	MI0000456	ACCACA	21	UACCACAGGGUAGAACCACGG	MIMAT0004597	TACCACAGGGTAGAACCACGGACT	No	148	115	65	74	241	161	188	425	7977	8602	2755	1825	5257	5177	7221	12470	25477	26750	8724	5789	25583	25901	31287	63330
hsa-miR-140-5p	5p	hsa-mir-140	MI0000456	AGUGGU	22	CAGUGGUUUUACCCUAUGGUAG	MIMAT0000431	CAGTGGTTTTACCCTATGGTAG	Yes	160	87	46	80	342	217	260	506	160	87	46	80	342	217	260	506	524	271	224	326	873	893	1006	2028
hsa-miR-141-3p	3p	hsa-mir-141	MI0000457	AACACU	22	UAACACUGUCUGGUAAAGAUGG	MIMAT0000432	TAACACTGTCTGGTAAAGATG	No							2	3	15	4	10	5	9		3	8	21	17	21	14	15		11	26
hsa-miR-141-5p	5p	hsa-mir-141	MI0000457	AUCUUC	22	CAUCUUCCAGUACAGUGUUGGA	MIMAT0004598	CATCTTCCAGTACAGTGTTGGA	Yes					2								2								2
hsa-miR-142-3p	3p	hsa-mir-142	MI0000458	GUAGUG	23	UGUAGUGUUUCCUACUUUAUGGA	MIMAT0000434	TGTAGTGTTTCCTACTTTATGG	No	201	106	224	428	1726	1352	1270	2920	205	129	206	296	3111	1481	1728	4098	1184	880	1306	2304	13245	9195	8663	21878
hsa-miR-142-5p	5p	hsa-mir-142	MI0000458	AUAAAG	21	CAUAAAGUAGAAAGCACUACU	MIMAT0000433	CCCATAAAGTAGAAAGCACT	No	510	280	366	823	814	576	349	1086	4016	1794	2503	3872	25	9	13	33	9279	4411	6456	9385	1787	1394	865	2611
hsa-miR-143-3p	3p	hsa-mir-143	MI0000459	GAGAUG	21	UGAGAUGAAGCACUGUAGCUC	MIMAT0000435	TGAGATGAAGCACTGTAGCTCT	No	1411	1581	1547	1066	2632	3174	4104	5912	947	1206	2177	512	5117	5376	7286	12459	7617	7996	8071	4327	15976	20032	23709	42104
hsa-miR-143-5p	5p	hsa-mir-143	MI0000459	GUGCAG	22	GGUGCAGUGCUGCAUCUCUGGU	MIMAT0004599	GGTGCAGTGCTGCATCTCTGG	No	11	53	20	5	18	18	16	19	15	29	11		43	43	51	70	59	133	66	13	98	112	117	205
hsa-miR-144-3p	3p	hsa-mir-144	MI0000460	ACAGUA	20	UACAGUAUAGAUGAUGUACU	MIMAT0000436	TACAGTATAGATGATGTACT	Yes	80	17	98	690	26	42	16	25	80	17	98	690	26	42	16	25	158	25	213	1441	55	71	24	63
hsa-miR-144-5p	5p	hsa-mir-144	MI0000460	GAUAUC	22	GGAUAUCAUCAUAUACUGUAAG	MIMAT0004600	GGATATCATCATATACTGTAAGT	No	12	3	15	23	24	17	12	43	53	6	28	120	142	181	160	243	162	39	80	386	285	351	283	557
hsa-miR-145-3p	3p	hsa-mir-145	MI0000461	GAUUCC	22	GGAUUCCUGGAAAUACUGUUCU	MIMAT0004601	ATTCCTGGAAATACTGTTCT	No	22	7	12	7	8	4	4	17	52	50	30	35	9	7	12	21	256	189	128	111	45	32	51	122
hsa-miR-145-5p	5p	hsa-mir-145	MI0000461	UCCAGU	23	GUCCAGUUUUCCCAGGAAUCCCU	MIMAT0000437	GTCCAGTTTTCCCAGGAATCCCT	Yes	54	81	107	33	76	254	134	150	54	81	107	33	76	254	134	150	133	169	228	78	132	494	253	386
hsa-miR-1468-3p	3p	hsa-mir-1468	MI0003782	GCAAAA	22	AGCAAAAUAAGCAAAUGGAAAA	MIMAT0026638		No
hsa-miR-1468-5p	5p	hsa-mir-1468	MI0003782	UCCGUU	21	CUCCGUUUGCCUGUUUCGCUG	MIMAT0006789	CTCCGTTTGCCTGTTTCGCTGA	No	3	2			4		3	4	11	4	2		3	2	14	16	24	11	2		13	4	28	30
hsa-miR-146a-3p	3p	hsa-mir-146a	MI0000477	CUCUGA	22	CCUCUGAAAUUCAGUUCUUCAG	MIMAT0004608	ACCTGTGAAATTCAGTTCTTCA	No		2					3	5					22	31	14	37	46	9	13	2	45	75	89	125
hsa-miR-146a-5p	5p	hsa-mir-146a	MI0000477	GAGAAC	22	UGAGAACUGAAUUCCAUGGGUU	MIMAT0000449	TGAGAACTGAATTCCATGGGTT	Yes	86969	100038	27944	16037	82647	113117	118283	160647	86969	100038	27944	16037	82647	113117	118283	160647	181649	194060	58781	35670	197478	271169	269433	376729
hsa-miR-146b-3p	3p	hsa-mir-146b	MI0003129	GCCCUG	22	UGCCCUGUGGACUCAGUUCUGG	MIMAT0004766	GCCCTGTGGACTCAGTTCTGGT	No	5				7		4	5	17	50	4	11	77	53	70	125	115	127	27	27	251	174	192	466
hsa-miR-146b-5p	5p	hsa-mir-146b	MI0003129	GAGAAC	22	UGAGAACUGAAUUCCAUAGGCU	MIMAT0002809	TGAGAACTGAATTCCATAGGCTGT	No	1078	770	692	721	2952	3270	3719	4325	1694	1714	937	902	7777	8477	8546	10868	9083	7298	4708	4341	25278	30016	29765	40946
hsa-miR-147b	3p	hsa-mir-147b	MI0005544	UGUGCG	22	GUGUGCGGAAAUGCUUCUGCUA	MIMAT0004928	GTGTGCGGAAATGCTTCTGT	No										5							4	11					2
hsa-miR-148a-3p	3p	hsa-mir-148a	MI0000253	CAGUGC	22	UCAGUGCACUACAGAACUUUGU	MIMAT0000243	TCAGTGCACTACAGAACTTTGT	Yes	39116	60781	29734	27508	119775	106013	150418	236900	39116	60781	29734	27508	119775	106013	150418	236900	58348	89091	44291	40467	172643	158260	212753	357258
hsa-miR-148a-5p	5p	hsa-mir-148a	MI0000253	AAGUUC	22	AAAGUUCUGAGACACUCCGACU	MIMAT0004549	AAAGTTCTGAGACACTCCGACT	Yes	393	372	118	102	217	256	300	622	393	372	118	102	217	256	300	622	629	589	191	155	453	525	578	1266
hsa-miR-148b-3p	3p	hsa-mir-148b	MI0000811	CAGUGC	22	UCAGUGCAUCACAGAACUUUGU	MIMAT0000759	TCAGTGCATCACAGAACTTTGT	Yes	1610	1510	1064	1241	7803	13209	11797	19485	1610	1510	1064	1241	7803	13209	11797	19485	3708	3458	2978	3087	22080	36259	33665	53634
hsa-miR-148b-5p	5p	hsa-mir-148b	MI0000811	AGUUCU	22	AAGUUCUGUUAUACACUCAGGC	MIMAT0004699	GAAGTTCTGTTATACACTCAGGC	No				2	7		6	4	15	25	15	21	79	102	123	162	49	65	56	80	317	319	364	734
hsa-miR-149-3p	3p	hsa-mir-149	MI0000478	GGGAGG	21	AGGGAGGGACGGGGGCUGUGC	MIMAT0004609		No
hsa-miR-149-5p	5p	hsa-mir-149	MI0000478	CUGGCU	23	UCUGGCUCCGUGUCUUCACUCCC	MIMAT0000450	TCTGGCTCCGTGTCTTCACTCT	No															3	4							3	9
hsa-miR-150-3p	3p	hsa-mir-150	MI0000479	UGGUAC	22	CUGGUACAGGCCUGGGGGACAG	MIMAT0004610	CCTGGTACAGGCCTGGGGGACA	No									5		2						31		4	2		2
hsa-miR-150-5p	5p	hsa-mir-150	MI0000479	CUCCCA	22	UCUCCCAACCCUUGUACCAGUG	MIMAT0000451	TCTCCCAACCCTTGTACCAGTG	Yes	189	28	212	295	22	5	18	51	189	28	212	295	22	5	18	51	478	54	588	911	49	49	42	135
hsa-miR-151a-3p	3p	hsa-mir-151a	MI0000809	UAGACU	21	CUAGACUGAAGCUCCUUGAGG	MIMAT0000757	CTAGACTGAAGCTCCTTGAGG	Yes	69203	79592	13563	14962	25276	20974	26518	48604	69203	79592	13563	14962	25276	20974	26518	48604	179514	187374	37813	39984	63472	67371	79916	146164
hsa-miR-151a-5p	5p	hsa-mir-151a	MI0000809	CGAGGA	21	UCGAGGAGCUCACAGUCUAGU	MIMAT0004697	TCGAGGAGCTCACAGTCTAGT	Yes	234	211	114	107	3475	4295	2910	6696	234	211	114	107	3475	4295	2910	6696	379	321	232	230	6384	8054	5833	12814
hsa-miR-151b	3p	hsa-mir-151b	MI0003772	CGAGGA	18	UCGAGGAGCUCACAGUCU	MIMAT0010214	TCGAGGAGCTCACAGTCTAGA	No	10	11	7	11	83	103	108	137	13	18	8	6	222	477	260	819	79	63	54	49	905	1327	851	2303
hsa-miR-152-3p	3p	hsa-mir-152	MI0000462	CAGUGC	21	UCAGUGCAUGACAGAACUUGG	MIMAT0000438	TCAGTGCATGACAGAACTTGG	Yes	226	143	145	54	2411	1776	2203	2636	226	143	145	54	2411	1776	2203	2636	1892	1380	794	444	6728	6624	7518	8997
hsa-miR-152-5p	5p	hsa-mir-152	MI0000462	GGUUCU	23	AGGUUCUGUGAUACACUCCGACU	MIMAT0026479	AGGTTCTGTGATACACTCCGACT	Yes	10		4	6	7	9	10	22	10		4	6	7	9	10	22	18	4	4	6	26	16	18	40
hsa-miR-153-3p	3p	hsa-mir-153-1	MI0000463	UGCAUA	22	UUGCAUAGUCACAAAAGUGAUC	MIMAT0000439		No
hsa-miR-1537-3p	3p	hsa-mir-1537	MI0007258	AAACCG	22	AAAACCGUCUAGUUACAGUUGU	MIMAT0007399	AGAAAACCGTCTAGTTACAGTT	No					2	2							7		5	4					9	4	5	6
hsa-miR-1537-5p	5p	hsa-mir-1537	MI0007258	GCUGUA	22	AGCUGUAAUUAGUCAGUUUUCU	MIMAT0026765	CTGTAATTAGTCAGTTTTCTGT	No															2	2							2	4
hsa-miR-1538	3p	hsa-mir-1538	MI0007259	GGCCCG	23	CGGCCCGGGCUGCUGCUGUUCCU	MIMAT0007400	CGGCCCGGGCTGCTGCTGTTCT	No		2							5	9	2			2		3	13	19	2		5	4	2	16
hsa-miR-154-3p	3p	hsa-mir-154	MI0000480	AUCAUA	22	AAUCAUACACGGUUGACCUAUU	MIMAT0000453	AATCATACACGGTTGACCTATT	Yes	10	2	8	3	35	33	67	38	10	2	8	3	35	33	67	38	10	2	8	3	39	37	85	58
hsa-miR-154-5p	5p	hsa-mir-154	MI0000480	AGGUUA	22	UAGGUUAUCCGUGUUGCCUUCG	MIMAT0000452	TAGGTTATCCGTGTTGCCTTCG	Yes	11	10	7	7	40	49	70	119	11	10	7	7	40	49	70	119	36	21	19	17	84	120	186	248
hsa-miR-155-3p	3p	hsa-mir-155	MI0000681	UCCUAC	22	CUCCUACAUAUUAGCAUUAACA	MIMAT0004658		No
hsa-miR-155-5p	5p	hsa-mir-155	MI0000681	UAAUGC	23	UUAAUGCUAAUCGUGAUAGGGGU	MIMAT0000646	TTAATGCTAATCGTGATAGGGGT	Yes	234	204	120	178	255	258	214	269	234	204	120	178	255	258	214	269	703	561	360	480	1061	830	879	1034
hsa-miR-15a-3p	3p	hsa-mir-15a	MI0000069	AGGCCA	22	CAGGCCAUAUUGUGCUGCCUCA	MIMAT0004488	CAGGCCATATTGTGCTGCCTCA	Yes								2								2					2			2
hsa-miR-15a-5p	5p	hsa-mir-15a	MI0000069	AGCAGC	22	UAGCAGCACAUAAUGGUUUGUG	MIMAT0000068	TAGCAGCACATAATGGTTTGT	No	3		2	5	43	34	40	83	11	6	6	18	428	349	462	703	28	19	52	114	1398	1211	1368	2328
hsa-miR-15b-3p	3p	hsa-mir-15b	MI0000438	GAAUCA	22	CGAAUCAUUAUUUGCUGCUCUA	MIMAT0004586	CGAATCATTATTTGCTGCTCT	No	29	5	11	15	2	5	6	11	190	88	86	142	13	20	12	41	387	157	191	323	35	47	34	109
hsa-miR-15b-5p	5p	hsa-mir-15b	MI0000438	AGCAGC	22	UAGCAGCACAUCAUGGUUUACA	MIMAT0000417	TAGCAGCACATCATGGTTTACA	Yes	184	105	110	123	1303	1801	1872	3345	184	105	110	123	1303	1801	1872	3345	357	176	272	519	2443	3586	3371	6447
hsa-miR-16-1-3p	3p	hsa-mir-16-1	MI0000070	CAGUAU	22	CCAGUAUUAACUGUGCUGCUGA	MIMAT0004489	CCAGTATTAACTGTGCTGCTGA	Yes					3	6	2	3					3	6	2	3					5	8	4	7
hsa-miR-16-2-3p	3p	hsa-mir-16-2	MI0000115	CAAUAU	22	CCAAUAUUACUGUGCUGCUUUA	MIMAT0004518	ACCAATATTACTGTGCTGCTTT	No	48	31	15	14					674	333	178	368	11	14	12	42	1717	797	461	1236	23	29	22	84
hsa-miR-16-5p	5p	hsa-mir-16-1	MI0000070	AGCAGC	22	UAGCAGCACGUAAAUAUUGGCG	MIMAT0000069	TAGCAGCACGTAAATATTGGCG	Yes	102	94	66	141	16057	7392	8788	19090	102	94	66	141	16057	7392	8788	19090	827	747	572	1178	44479	30164	32683	69752
hsa-miR-16-5p	5p	hsa-mir-16-2	MI0000115	AGCAGC	22	UAGCAGCACGUAAAUAUUGGCG	MIMAT0000069	TAGCAGCACGTAAATATTGGCG	Yes	102	94	66	141	16057	7392	8788	19090	102	94	66	141	16057	7392	8788	19090	805	730	555	1162	41198	28047	30148	65869
hsa-miR-17-3p	3p	hsa-mir-17	MI0000071	CUGCAG	22	ACUGCAGUGAAGGCACUUGUAG	MIMAT0000071	ACTGCAGTGAAGGCACTTGT	No					12	4	6	11		4		2	21	26	15	39	5	12	6	14	124	114	98	234
hsa-miR-17-5p	5p	hsa-mir-17	MI0000071	AAAGUG	23	CAAAGUGCUUACAGUGCAGGUAG	MIMAT0000070	CAAAGTGCTTACAGTGCAGGTAG	Yes	626	473	365	301	9183	7001	6704	10976	626	473	365	301	9183	7001	6704	10976	1961	1725	1208	1022	32493	37720	32172	56037
hsa-miR-181a-2-3p	3p	hsa-mir-181a-2	MI0000269	CCACUG	22	ACCACUGACCGUUGACUGUACC	MIMAT0004558	ACCACTGACCGTTGACTGTACT	No	76	115	25	24	143	165	208	432	113	264	50	47	143	191	204	498	359	543	129	135	485	660	745	1769
hsa-miR-181a-3p	3p	hsa-mir-181a-1	MI0000289	CCAUCG	22	ACCAUCGACCGUUGAUUGUACC	MIMAT0000270	ACCATCGACCGTTGATTGTACT	No	15	12	16	9	70	68	89	228	29	27	30	33	69	99	97	236	113	67	73	91	421	421	481	1190
hsa-miR-181a-5p	5p	hsa-mir-181a-1	MI0000289	ACAUUC	23	AACAUUCAACGCUGUCGGUGAGU	MIMAT0000256	AACATTCAACGCTGTCGGTGAGT	Yes	1497	1545	631	626	6418	3544	4515	8453	1497	1545	631	626	6418	3544	4515	8453	5036	3639	2163	2340	16424	10039	12681	25487
hsa-miR-181a-5p	5p	hsa-mir-181a-2	MI0000269	ACAUUC	23	AACAUUCAACGCUGUCGGUGAGU	MIMAT0000256	AACATTCAACGCTGTCGGTGAGT	Yes	1497	1545	631	626	6418	3544	4515	8453	1497	1545	631	626	6418	3544	4515	8453	5036	3639	2163	2340	16424	10039	12681	25487
hsa-miR-181b-2-3p	3p	hsa-mir-181b-2	MI0000683	UCACUG	20	CUCACUGAUCAAUGAAUGCA	MIMAT0031893	CTCACTGATCAATGAATGCA	Yes					2	2		2					2	2		2					6	4		2
hsa-miR-181b-3p	3p	hsa-mir-181b-1	MI0000270	UCACUG	21	CUCACUGAACAAUGAAUGCAA	MIMAT0022692	CTCACTGAACAATGAATGCA	No													3	3	2	9			2	2	6	5	2	13
hsa-miR-181b-5p	5p	hsa-mir-181b-1	MI0000270	ACAUUC	23	AACAUUCAUUGCUGUCGGUGGGU	MIMAT0000257	AACATTCATTGCTGTCGGTGG	No	117	95	41	47	47	50	43	125	70	30	24	35	126	72	92	186	641	341	216	277	500	455	492	1073
hsa-miR-181b-5p	5p	hsa-mir-181b-2	MI0000683	ACAUUC	23	AACAUUCAUUGCUGUCGGUGGGU	MIMAT0000257	AACATTCATTGCTGTCGGTGG	No	117	95	41	47	47	50	43	125	70	30	24	35	126	72	92	186	708	410	228	292	576	536	597	1219
hsa-miR-181c-3p	3p	hsa-mir-181c	MI0000271	ACCAUC	22	AACCAUCGACCGUUGAGUGGAC	MIMAT0004559	ACCATCGACCGTTGAGTGGACT	No					3	5		5	161	188	57	36	133	168	192	455	367	396	110	60	531	542	704	1623
hsa-miR-181c-5p	5p	hsa-mir-181c	MI0000271	ACAUUC	22	AACAUUCAACCUGUCGGUGAGU	MIMAT0000258	AACATTCAACCTGTCGGTGAGT	Yes	13	5	4	4	41	17	21	46	13	5	4	4	41	17	21	46	33	27	21	25	141	82	132	203
hsa-miR-181d-3p	3p	hsa-mir-181d	MI0003139	CACCGG	21	CCACCGGGGGAUGAAUGUCAC	MIMAT0026608		No
hsa-miR-181d-5p	5p	hsa-mir-181d	MI0003139	ACAUUC	23	AACAUUCAUUGUUGUCGGUGGGU	MIMAT0002821	AACATTCATTGTTGTCGGTGGGTT	No	278	265	79	57	54	64	54	110	187	220	43	49	137	118	137	223	893	878	243	206	461	466	519	960
hsa-miR-182-3p	3p	hsa-mir-182	MI0000272	GGUUCU	21	UGGUUCUAGACUUGCCAACUA	MIMAT0000260	TGGTTCTAGACTTGCCAACT	No																3								3
hsa-miR-182-5p	5p	hsa-mir-182	MI0000272	UUGGCA	24	UUUGGCAAUGGUAGAACUCACACU	MIMAT0000259	TTTGGCAATGGTAGAACTCACACT	Yes	168	204	188	256	399	301	375	638	168	204	188	256	399	301	375	638	434	465	439	663	1046	837	1049	1698
hsa-miR-1827	3p	hsa-mir-1827	MI0008195	GAGGCA	18	UGAGGCAGUAGAUUGAAU	MIMAT0006767	TGAGGCAGTAGATTGTATAGTC	No									10	12	4	12	17	27	47	58	19	20	24	43	58	126	146	244
hsa-miR-183-3p	3p	hsa-mir-183	MI0000273	UGAAUU	22	GUGAAUUACCGAAGGGCCAUAA	MIMAT0004560		No
hsa-miR-183-5p	5p	hsa-mir-183	MI0000273	AUGGCA	22	UAUGGCACUGGUAGAAUUCACU	MIMAT0000261	TATGGCACTGGTAGAATTCACT	Yes	40	30	37	93	12	15	18	34	40	30	37	93	12	15	18	34	117	58	99	237	42	31	34	77
hsa-miR-184	3p	hsa-mir-184	MI0000481	GGACGG	22	UGGACGGAGAACUGAUAAGGGU	MIMAT0000454	TGGACGGAGAACTGATAAGGGT	Yes	7	13	16	4	6	6		2	7	13	16	4	6	6		2	15	34	37	8	10	9		4
hsa-miR-185-3p	3p	hsa-mir-185	MI0000482	GGGGCU	22	AGGGGCUGGCUUUCCUCUGGUC	MIMAT0004611	AGGGGCTGGCTTTCCTCTGGT	No	172	302	20	19	21	45	34	56	977	2303	123	87	251	416	349	603	2752	5947	307	322	703	1127	973	1824
hsa-miR-185-5p	5p	hsa-mir-185	MI0000482	GGAGAG	22	UGGAGAGAAAGGCAGUUCCUGA	MIMAT0000455	TGGAGAGAAAGGCAGTTCCTGA	Yes	13674	8380	8161	5136	7326	6512	7498	10741	13674	8380	8161	5136	7326	6512	7498	10741	23208	15410	14835	9517	17968	16216	18046	26615
hsa-miR-186-3p	3p	hsa-mir-186	MI0000483	CCCAAA	22	GCCCAAAGGUGAAUUUUUUGGG	MIMAT0004612		No
hsa-miR-186-5p	5p	hsa-mir-186	MI0000483	AAAGAA	22	CAAAGAAUUCUCCUUUUGGGCU	MIMAT0000456	CAAAGAATTCTCCTTTTGGGCT	Yes	9133	9534	1303	1232	1435	1988	1981	5486	9133	9534	1303	1232	1435	1988	1981	5486	26693	30799	3879	3972	10157	12847	12034	29014
hsa-miR-187-3p	3p	hsa-mir-187	MI0000274	CGUGUC	22	UCGUGUCUUGUGUUGCAGCCGG	MIMAT0000262	TCGTGTCTTGTGTTGCAGCCGGT	No									3				2			4	3				2		2	4
hsa-miR-187-5p	5p	hsa-mir-187	MI0000274	GCUACA	22	GGCUACAACACAGGACCCGGGC	MIMAT0004561		No
hsa-miR-188-3p	3p	hsa-mir-188	MI0000484	UCCCAC	21	CUCCCACAUGCAGGGUUUGCA	MIMAT0004613		No
hsa-miR-188-5p	5p	hsa-mir-188	MI0000484	AUCCCU	21	CAUCCCUUGCAUGGUGGAGGG	MIMAT0000457	CATCCCTTGCATGGTGGAGGGT	No						2		2					9		3	7					14	2	5	24
hsa-miR-18a-3p	3p	hsa-mir-18a	MI0000072	CUGCCC	23	ACUGCCCUAAGUGCUCCUUCUGG	MIMAT0002891	ACTGCCCTAAGTGCTCCTTCTGT	No	7	5			18	9	11	30	28	21	9	14	36	37	38	72	69	48	16	30	86	76	93	221
hsa-miR-18a-5p	5p	hsa-mir-18a	MI0000072	AAGGUG	23	UAAGGUGCAUCUAGUGCAGAUAG	MIMAT0000072	TAAGGTGCATCTAGTGCAGATAG	Yes	20	11	5	9	231	168	134	236	20	11	5	9	231	168	134	236	40	25	18	25	754	830	713	1156
hsa-miR-18b-3p	3p	hsa-mir-18b	MI0001518	GCCCUA	22	UGCCCUAAAUGCCCCUUCUGGC	MIMAT0004751	TACTGCCCTAAATGCCCCTTCTGC	No																2								2
hsa-miR-18b-5p	5p	hsa-mir-18b	MI0001518	AAGGUG	23	UAAGGUGCAUCUAGUGCAGUUAG	MIMAT0001412	TAAGGTGCATCTAGTGCAGTT	No													3	4		6					15	27	8	32
hsa-miR-1908-3p	3p	hsa-mir-1908	MI0008329	CGGCCG	21	CCGGCCGCCGGCUCCGCCCCG	MIMAT0026916		No
hsa-miR-1908-5p	5p	hsa-mir-1908	MI0008329	GGCGGG	21	CGGCGGGGACGGCGAUUGGUC	MIMAT0007881	CGGCGGGGACGGCGATTGGTCT	No	68	107	9	11	16	27	23	37	69	162	6	9	36	47	25	106	371	656	44	74	85	145	108	307
hsa-miR-190a-3p	3p	hsa-mir-190a	MI0000486	UAUAUA	21	CUAUAUAUCAAACAUAUUCCU	MIMAT0026482		No
hsa-miR-190a-5p	5p	hsa-mir-190a	MI0000486	GAUAUG	22	UGAUAUGUUUGAUAUAUUAGGU	MIMAT0000458	TGATATGTTTGATATATTAGGTT	No	2				663	525	685	796	4	10			766	648	991	1204	10	22	3		2499	2126	2986	3739
hsa-miR-190b	5p	hsa-mir-190b	MI0005545	GAUAUG	21	UGAUAUGUUUGAUAUUGGGUU	MIMAT0004929	TGATATGTTTGATATTGGGTTG	No	3					2			6	2		2			4	2	12	2		2	4	4	6	17
hsa-miR-191-3p	3p	hsa-mir-191	MI0000465	CUGCGC	22	GCUGCGCUUGGAUUUCGUCCCC	MIMAT0001618	CTGCGCTTGGATTTCGTCCCCT	No	2	2							29	17	10	11	21	8	17	25	71	60	14	19	28	20	30	44
hsa-miR-191-5p	5p	hsa-mir-191	MI0000465	AACGGA	23	CAACGGAAUCCCAAAAGCAGCUG	MIMAT0000440	CAACGGAATCCCAAAAGCAGCTG	Yes	10437	5598	4628	4555	15809	11136	12132	31324	10437	5598	4628	4555	15809	11136	12132	31324	37951	21800	20509	19707	56469	55164	52455	142920
hsa-miR-1914-3p	3p	hsa-mir-1914	MI0008335	GAGGGG	22	GGAGGGGUCCCGCACUGGGAGG	MIMAT0007890		No
hsa-miR-1914-5p	5p	hsa-mir-1914	MI0008335	CCUGUG	22	CCCUGUGCCCGGCCCACUUCUG	MIMAT0007889	CCCTGTGCCCGGCCCACTTCTGC	No																2								4
hsa-miR-192-3p	3p	hsa-mir-192	MI0000234	UGCCAA	22	CUGCCAAUUCCAUAGGUCACAG	MIMAT0004543		No
hsa-miR-192-5p	5p	hsa-mir-192	MI0000234	UGACCU	21	CUGACCUAUGAAUUGACAGCC	MIMAT0000222	CTGACCTATGAATTGACAGCCAT	No	145	132	95	122	209	100	148	241	256	267	117	159	227	143	156	453	1734	1508	812	1232	1566	847	1032	2306
hsa-miR-193a-3p	3p	hsa-mir-193a	MI0000487	ACUGGC	22	AACUGGCCUACAAAGUCCCAGU	MIMAT0000459		No
hsa-miR-193a-5p	5p	hsa-mir-193a	MI0000487	GGGUCU	22	UGGGUCUUUGCGGGCGAGAUGA	MIMAT0004614	TGGGTCTTTGCGGGCGAGAT	No			2	2		2		6	7		2	2		3			23		4	7	4	8	3	14
hsa-miR-193b-3p	3p	hsa-mir-193b	MI0003137	ACUGGC	22	AACUGGCCCUCAAAGUCCCGCU	MIMAT0002819	AACTGGCCCTCAAAGTCCCGCT	Yes	3								3								3
hsa-miR-193b-5p	5p	hsa-mir-193b	MI0003137	GGGGUU	22	CGGGGUUUUGAGGGCGAGAUGA	MIMAT0004767		No
hsa-miR-194-3p	3p	hsa-mir-194-2	MI0000732	CAGUGG	22	CCAGUGGGGCUGCUGUUAUCUG	MIMAT0004671	CCAGTGGGGCTGCTGTTATCTA	No				2						2								2		2				2
hsa-miR-194-5p	5p	hsa-mir-194-1	MI0000488	GUAACA	22	UGUAACAGCAACUCCAUGUGGA	MIMAT0000460	TGTAACAGCAACTCCATGTGGA	Yes	44	35	26	40	123	119	126	199	44	35	26	40	123	119	126	199	166	92	80	152	330	212	221	408
hsa-miR-194-5p	5p	hsa-mir-194-2	MI0000732	GUAACA	22	UGUAACAGCAACUCCAUGUGGA	MIMAT0000460	TGTAACAGCAACTCCATGTGGA	Yes	44	35	26	40	123	119	126	199	44	35	26	40	123	119	126	199	158	100	91	176	331	280	269	495
hsa-miR-195-3p	3p	hsa-mir-195	MI0000489	CAAUAU	22	CCAAUAUUGGCUGUGCUGCUCC	MIMAT0004615	CCAATATTGGCTGTGCTGCTCC	Yes		2	2				2			2	2				2		4	10	4				2
hsa-miR-195-5p	5p	hsa-mir-195	MI0000489	AGCAGC	21	UAGCAGCACAGAAAUAUUGGC	MIMAT0000461	TAGCAGCACAGAAATATTGGCA	No	6	8	4	7	25	31	33	34	3	2	4		24	31	33	73	17	16	12	12	109	128	123	228
hsa-miR-196a-3p	3p	hsa-mir-196a-2	MI0000279	GGCAAC	22	CGGCAACAAGAAACUGCCUGAG	MIMAT0004562		No
hsa-miR-196a-5p	5p	hsa-mir-196a-1	MI0000238	AGGUAG	22	UAGGUAGUUUCAUGUUGUUGGG	MIMAT0000226	TAGGTAGTTTCCTGTTGTTGGGC	No									3	2	2	2	3	3	5	6	5	2	2	2	3	3	5	6
hsa-miR-196a-5p	5p	hsa-mir-196a-2	MI0000279	AGGUAG	22	UAGGUAGUUUCAUGUUGUUGGG	MIMAT0000226	TAGGTAGTTTCCTGTTGTTGGGATT	No												2				2	2			2				2
hsa-miR-196b-3p	3p	hsa-mir-196b	MI0001150	CGACAG	22	UCGACAGCACGACACUGCCUUC	MIMAT0009201		No
hsa-miR-196b-5p	5p	hsa-mir-196b	MI0001150	AGGUAG	22	UAGGUAGUUUCCUGUUGUUGGG	MIMAT0001080	TAGGTAGTTTCCTGTTGTTGGGT	No	13	12	6	11	7	8	7	25	19	23	6	7	27	28	45	59	159	98	46	75	111	138	162	317
hsa-miR-197-3p	3p	hsa-mir-197	MI0000239	UCACCA	22	UUCACCACCUUCUCCACCCAGC	MIMAT0000227	TTCACCACCTTCTCCACCCAGC	Yes	188	72	68	69	831	734	840	1687	188	72	68	69	831	734	840	1687	513	242	195	203	1756	1998	1937	4642
hsa-miR-197-5p	5p	hsa-mir-197	MI0000239	GGGUAG	23	CGGGUAGAGAGGGCAGUGGGAGG	MIMAT0022691	CGGGTAGAGAGGGCAGTGGGAGT	No										3		2				3		3		2				3
hsa-miR-1973	3p	hsa-mir-1973	MI0009983	CCGUGC	19	ACCGUGCAAAGGUAGCAUA	MIMAT0009448	AACCGTGCAAAGGTAGCATA	No												2								2			2
hsa-miR-1976	3p	hsa-mir-1976	MI0009986	CUCCUG	20	CCUCCUGCCCUCCUUGCUGU	MIMAT0009451	CCTCCTGCCCTCCTTGCTGTAGT	No	4								3	8	4	2	9	15	8	18	28	18	4	11	28	52	37	67
hsa-miR-199a-3p	3p	hsa-mir-199a-1	MI0000242	CAGUAG	22	ACAGUAGUCUGCACAUUGGUUA	MIMAT0000232	ACAGTAGTCTGCACATTGGTTA	Yes	1859	1114	1105	989	9334	19722	21336	35459	1859	1114	1105	989	9334	19722	21336	35459	7384	4922	5150	5037	29099	65213	59579	96197
hsa-miR-199a-3p	3p	hsa-mir-199a-2	MI0000281	CAGUAG	22	ACAGUAGUCUGCACAUUGGUUA	MIMAT0000232	ACAGTAGTCTGCACATTGGTTA	Yes	1859	1114	1105	989	9334	19722	21336	35459	1859	1114	1105	989	9334	19722	21336	35459	7400	4934	5163	5047	29265	65535	59909	96783
hsa-miR-199a-5p	5p	hsa-mir-199a-1	MI0000242	CCAGUG	23	CCCAGUGUUCAGACUACCUGUUC	MIMAT0000231	CCCAGTGTTCAGACTACCTGTTC	Yes	1515	1185	956	1407	8019	8182	7275	14877	1515	1185	956	1407	8019	8182	7275	14877	2659	2239	1752	2463	14689	17493	14290	30114
hsa-miR-199a-5p	5p	hsa-mir-199a-2	MI0000281	CCAGUG	23	CCCAGUGUUCAGACUACCUGUUC	MIMAT0000231	CCCAGTGTTCAGACTACCTGTTC	Yes	1515	1185	956	1407	8019	8182	7275	14877	1515	1185	956	1407	8019	8182	7275	14877	2659	2239	1752	2463	14686	17491	14290	30110
hsa-miR-199b-3p	3p	hsa-mir-199b	MI0000282	CAGUAG	22	ACAGUAGUCUGCACAUUGGUUA	MIMAT0004563	ACAGTAGTCTGCACATTGGTTA	Yes	1859	1114	1105	989	9334	19722	21336	35459	1859	1114	1105	989	9334	19722	21336	35459	7384	4922	5150	5037	29097	65213	59577	96197
hsa-miR-199b-5p	5p	hsa-mir-199b	MI0000282	CCAGUG	23	CCCAGUGUUUAGACUAUCUGUUC	MIMAT0000263	CCCAGTGTTTAGACTATCTGTT	No	23	24	15	3	173	159	157	350	20	25	46	22	222	198	176	348	87	96	104	81	707	737	660	1501
hsa-miR-19a-3p	3p	hsa-mir-19a	MI0000073	GUGCAA	23	UGUGCAAAUCUAUGCAAAACUGA	MIMAT0000073	TGTGCAAATCTATGCAAAACTGT	No	31	8	11	23	29	48	31	76	169	83	92	134	154	122	117	199	311	190	177	280	454	333	305	577
hsa-miR-19a-5p	5p	hsa-mir-19a	MI0000073	GUUUUG	22	AGUUUUGCAUAGUUGCACUACA	MIMAT0004490		No
hsa-miR-19b-1-5p	5p	hsa-mir-19b-1	MI0000074	GUUUUG	23	AGUUUUGCAGGUUUGCAUCCAGC	MIMAT0004491	AGTTTTGCAGGTTTGCATCCAGC	Yes				2		2	2	5				2		2	2	5	3			2		2	2	11
hsa-miR-19b-2-5p	5p	hsa-mir-19b-2	MI0000075	GUUUUG	22	AGUUUUGCAGGUUUGCAUUUCA	MIMAT0004492		No
hsa-miR-19b-3p	3p	hsa-mir-19b-1	MI0000074	GUGCAA	23	UGUGCAAAUCCAUGCAAAACUGA	MIMAT0000074	TGTGCAAATCCATGCAAAACTGT	No	20	17	16	19	37	30	40	70	46	25	22	37	57	37	40	90	162	83	81	112	190	153	147	335
hsa-miR-19b-3p	3p	hsa-mir-19b-2	MI0000075	GUGCAA	23	UGUGCAAAUCCAUGCAAAACUGA	MIMAT0000074	TGTGCAAATCCATGCAAAACTGT	No	20	17	16	19	37	30	40	70	46	25	22	37	57	37	40	90	160	81	79	110	189	157	142	340
hsa-miR-200a-3p	3p	hsa-mir-200a	MI0000737	AACACU	22	UAACACUGUCUGGUAACGAUGU	MIMAT0000682	TAACACTGTCTGGTAACGATGTT	No	46	31	24	13	25	16	22	50	67	60	53	38	68	20	40	90	240	235	185	112	196	92	147	335
hsa-miR-200a-5p	5p	hsa-mir-200a	MI0000737	AUCUUA	22	CAUCUUACCGGACAGUGCUGGA	MIMAT0001620	CATCTTACCGGACAGTGCTGGA	Yes	14	15	6	7	10	7	6	12	14	15	6	7	10	7	6	12	19	25	6	7	14	7	8	21
hsa-miR-200b-3p	3p	hsa-mir-200b	MI0000342	AAUACU	22	UAAUACUGCCUGGUAAUGAUGA	MIMAT0000318	TAATACTGCCTGGTAATGATGA	Yes	89	71	53	42	72	56	69	138	89	71	53	42	72	56	69	138	590	496	307	300	297	143	205	400
hsa-miR-200b-5p	5p	hsa-mir-200b	MI0000342	AUCUUA	22	CAUCUUACUGGGCAGCAUUGGA	MIMAT0004571	CATCTTACTGGGCAGCATTGGA	Yes	3								3								7
hsa-miR-200c-3p	3p	hsa-mir-200c	MI0000650	AAUACU	23	UAAUACUGCCGGGUAAUGAUGGA	MIMAT0000617	TAATACTGCCGGGTAATGATGGA	Yes	158	132	109	124	154	183	193	347	158	132	109	124	154	183	193	347	313	265	173	201	331	313	344	688
hsa-miR-200c-5p	5p	hsa-mir-200c	MI0000650	GUCUUA	22	CGUCUUACCCAGCAGUGUUUGG	MIMAT0004657		No
hsa-miR-203a-3p	3p	hsa-mir-203a	MI0000283	UGAAAU	22	GUGAAAUGUUUAGGACCACUAG	MIMAT0000264	GTGAAATGTTTAGGACCACT	No		10	3	3				4	9	5	6	11			2	6	89	47	33	35	4		13	19
hsa-miR-203a-5p	5p	hsa-mir-203a	MI0000283	GUGGUU	25	AGUGGUUCUUAACAGUUCAACAGUU	MIMAT0031890		No
hsa-miR-204-3p	3p	hsa-mir-204	MI0000284	CUGGGA	21	GCUGGGAAGGCAAAGGGACGU	MIMAT0022693	GCTGGGAAGGCAAAGGGACGT	Yes	3	3	2	2					3	3	2	2					5	5	2	2
hsa-miR-204-5p	5p	hsa-mir-204	MI0000284	UCCCUU	22	UUCCCUUUGUCAUCCUAUGCCU	MIMAT0000265	TTCCCTTTGTCATCCTATGCCT	Yes		17	62	6	14	25	7	32		17	62	6	14	25	7	32	7	32	88	9	35	46	28	98
hsa-miR-205-3p	3p	hsa-mir-205	MI0000285	AUUUCA	21	GAUUUCAGUGGAGUGAAGUUC	MIMAT0009197		No
hsa-miR-205-5p	5p	hsa-mir-205	MI0000285	CCUUCA	22	UCCUUCAUUCCACCGGAGUCUG	MIMAT0000266	TCCTTCATTCCACCGGAGTCTGT	No	12	2		2				2	12	3	2	4				2	40	7	5	11				6
hsa-miR-206	3p	hsa-mir-206	MI0000490	GGAAUG	22	UGGAAUGUAAGGAAGUGUGUGG	MIMAT0000462	TGGAATGTAAGGAAGTGTGTGG	Yes	18	19		18					18	19		18					58	64	7	26
hsa-miR-20a-3p	3p	hsa-mir-20a	MI0000076	CUGCAU	22	ACUGCAUUAUGAGCACUUAAAG	MIMAT0004493	ACTGCATTATGAGCACTTAAAGT	No								4					4	4	5	7		3			9	11	5	16
hsa-miR-20a-5p	5p	hsa-mir-20a	MI0000076	AAAGUG	23	UAAAGUGCUUAUAGUGCAGGUAG	MIMAT0000075	TAAAGTGCTTATAGTGCAGGTAG	Yes	974	679	569	466	33213	24495	27033	49454	974	679	569	466	33213	24495	27033	49454	2097	1574	1415	1136	83969	81063	83175	150030
hsa-miR-20b-3p	3p	hsa-mir-20b	MI0001519	CUGUAG	22	ACUGUAGUAUGGGCACUUCCAG	MIMAT0004752		No
hsa-miR-20b-5p	5p	hsa-mir-20b	MI0001519	AAAGUG	23	CAAAGUGCUCAUAGUGCAGGUAG	MIMAT0001413	CAAAGTGCTCATAGTGCAGGTAG	Yes	47	18	24	27	360	249	250	438	47	18	24	27	360	249	250	438	113	69	58	61	1190	1178	1013	1924
hsa-miR-21-3p	3p	hsa-mir-21	MI0000077	AACACC	21	CAACACCAGUCGAUGGGCUGU	MIMAT0004494	CAACACCAGTCGATGGGCTGT	Yes	73	45	37	28	167	241	162	282	73	45	37	28	167	241	162	282	120	154	71	61	486	621	461	865
hsa-miR-21-5p	5p	hsa-mir-21	MI0000077	AGCUUA	22	UAGCUUAUCAGACUGAUGUUGA	MIMAT0000076	TAGCTTATCAGACTGATGTTGAC	No	15476	8656	8542	10187	101869	102626	146554	264581	19248	16306	14181	18348	181241	148230	213846	351693	84891	66942	62562	78385	470261	472291	612579	1087911
hsa-miR-210-3p	3p	hsa-mir-210	MI0000286	UGUGCG	22	CUGUGCGUGUGACAGCGGCUGA	MIMAT0000267	CTGTGCGTGTGACAGCGGCTGAT	No	29	16	7	13	85	127	87	190	14	48	11	12	134	167	93	200	150	194	56	67	603	683	464	1035
hsa-miR-210-5p	5p	hsa-mir-210	MI0000286	GCCCCU	22	AGCCCCUGCCCACCGCACACUG	MIMAT0026475		No
hsa-miR-211-3p	3p	hsa-mir-211	MI0000287	CAGGGA	21	GCAGGGACAGCAAAGGGGUGC	MIMAT0022694		No
hsa-miR-211-5p	5p	hsa-mir-211	MI0000287	UCCCUU	22	UUCCCUUUGUCAUCCUUCGCCU	MIMAT0000268	TTCCCTTTGTCATCCTTCGCCT	Yes		7	4			2		2		7	4			2		2		14	8			2		4
hsa-miR-2110	5p	hsa-mir-2110	MI0010629	UGGGGA	22	UUGGGGAAACGGCCGCUGAGUG	MIMAT0010133	TTGGGGAAACGGCCGCTGAGTGA	No	22	28	2	7	4	2		11	73	63	10	11	12	10	12	25	302	338	54	69	45	36	39	130
hsa-miR-2116-3p	3p	hsa-mir-2116	MI0010635	CUCCCA	21	CCUCCCAUGCCAAGAACUCCC	MIMAT0011161	TCCTCCCATGCCAAGAACTCT	No													2								2
hsa-miR-2116-5p	5p	hsa-mir-2116	MI0010635	GUUCUU	21	GGUUCUUAGCAUAGGAGGUCU	MIMAT0011160		No
hsa-miR-212-3p	3p	hsa-mir-212	MI0000288	AACAGU	21	UAACAGUCUCCAGUCACGGCC	MIMAT0000269	TAACAGTCTCCAGTCACGGCCACT	No															2	4		2				3	2	8
hsa-miR-212-5p	5p	hsa-mir-212	MI0000288	CCUUGG	23	ACCUUGGCUCUAGACUGCUUACU	MIMAT0022695	ACCTTGGCTCTAGACTGCTTACT	Yes	2	10	3	4	7	4	8	17	2	10	3	4	7	4	8	17	6	27	3	4	12	9	21	40
hsa-miR-214-3p	3p	hsa-mir-214	MI0000290	CAGCAG	22	ACAGCAGGCACAGACAGGCAGU	MIMAT0000271	ACAGCAGGCACAGACAGGCA	No			3								4						2	2	7
hsa-miR-214-5p	5p	hsa-mir-214	MI0000290	GCCUGU	22	UGCCUGUCUACACUUGCUGUGC	MIMAT0004564	TGCCTGTCTACACTTGCTGTGC	Yes	3	2		4					3	2		4					5	2		6
hsa-miR-215-3p	3p	hsa-mir-215	MI0000291	CUGUCA	23	UCUGUCAUUUCUUUAGGCCAAUA	MIMAT0026476	TCTGTCATTTCTTTAGGCCAAT	No												2	3							2	3
hsa-miR-215-5p	5p	hsa-mir-215	MI0000291	UGACCU	21	AUGACCUAUGAAUUGACAGAC	MIMAT0000272	ATGACCTATGAATTGACAGACA	No	36	16	7	21	45	4	13	5	142	122	29	104	299	19	42	16	311	220	68	208	559	43	83	76
hsa-miR-217	5p	hsa-mir-217	MI0000293	ACUGCA	23	UACUGCAUCAGGAACUGAUUGGA	MIMAT0000274	TACTGCATCAGGAACTGATTGGA	Yes	4	2							4	2							4	2
hsa-miR-218-1-3p	3p	hsa-mir-218-1	MI0000294	UGGUUC	22	AUGGUUCCGUCAAGCACCAUGG	MIMAT0004565		No
hsa-miR-218-2-3p	3p	hsa-mir-218-2	MI0000295	AUGGUU	22	CAUGGUUCUGUCAAGCACCGCG	MIMAT0004566		No
hsa-miR-218-5p	5p	hsa-mir-218-1	MI0000294	UGUGCU	21	UUGUGCUUGAUCUAACCAUGU	MIMAT0000275	TTGTGCTTGATCTAACCATGT	Yes	12	11	4	3					12	11	4	3					20	11	6	3				2
hsa-miR-218-5p	5p	hsa-mir-218-2	MI0000295	UGUGCU	21	UUGUGCUUGAUCUAACCAUGU	MIMAT0000275	TTGTGCTTGATCTAACCATGT	Yes	12	11	4	3					12	11	4	3					20	11	6	3				2
hsa-miR-219a-1-3p	3p	hsa-mir-219a-1	MI0000296	GAGUUG	22	AGAGUUGAGUCUGGACGUCCCG	MIMAT0004567	AGAGTTGAGTCTGGACGTCCCGT	No										4						3	5	8						7
hsa-miR-219a-2-3p	3p	hsa-mir-219a-2	MI0000740	GAAUUG	22	AGAAUUGUGGCUGGACAUCUGU	MIMAT0004675	AGAATTGTGGCTGGACATCTGT	Yes	4	2							4	2							6	2		2
hsa-miR-219a-5p	5p	hsa-mir-219a-1	MI0000296	GAUUGU	21	UGAUUGUCCAAACGCAAUUCU	MIMAT0000276		No
hsa-miR-219a-5p	5p	hsa-mir-219a-2	MI0000740	GAUUGU	21	UGAUUGUCCAAACGCAAUUCU	MIMAT0000276		No
hsa-miR-219b-3p	3p	hsa-mir-219b	MI0017299	GAAUUG	23	AGAAUUGCGUUUGGACAAUCAGU	MIMAT0019748	AGAATTGCGTTTGGACAATCAGA	No								2								2					2			4
hsa-miR-219b-5p	5p	hsa-mir-219b	MI0017299	GAUGUC	22	AGAUGUCCAGCCACAAUUCUCG	MIMAT0019747	AGATGTCCAGCCACAATTCTCA	No								4						5		2						5		6
hsa-miR-22-3p	3p	hsa-mir-22	MI0000078	AGCUGC	22	AAGCUGCCAGUUGAAGAACUGU	MIMAT0000077	AAGCTGCCAGTTGAAGAACTGT	Yes	19683	10823	7700	7734	10087	9803	9056	19293	19683	10823	7700	7734	10087	9803	9056	19293	30788	16336	12348	12030	16101	16161	14452	32293
hsa-miR-22-5p	5p	hsa-mir-22	MI0000078	GUUCUU	22	AGUUCUUCAGUGGCAAGCUUUA	MIMAT0004495	AGTTCTTCAGTGGCAAGCTTT	No	112	44	27	31	99	99	139	297	1108	345	482	669	151	106	149	355	1645	542	676	945	347	309	389	924
hsa-miR-221-3p	3p	hsa-mir-221	MI0000298	GCUACA	23	AGCUACAUUGUCUGCUGGGUUUC	MIMAT0000278	AGCTACATTGTCTGCTGGGTTTC	Yes	24072	17684	3256	3152	6084	6651	8110	16035	24072	17684	3256	3152	6084	6651	8110	16035	87596	60495	17705	15769	35999	45130	48390	107596
hsa-miR-221-5p	5p	hsa-mir-221	MI0000298	CCUGGC	22	ACCUGGCAUACAAUGUAGAUUU	MIMAT0004568	ACCTGGCATACAATGTAGATTTCTGT	No	5	2	5		23	35	26	73	46	71	34	44	90	89	134	249	133	210	85	92	435	425	453	988
hsa-miR-222-3p	3p	hsa-mir-222	MI0000299	GCUACA	21	AGCUACAUCUGGCUACUGGGU	MIMAT0000279	AGCTACATCTGGCTACTGGGTCTCT	No	761	571	189	281	161	170	200	416	1954	1688	909	798	3315	3042	4292	8463	8035	5594	2817	3051	8407	8485	11050	23753
hsa-miR-222-5p	5p	hsa-mir-222	MI0000299	UCAGUA	22	CUCAGUAGCCAGUGUAGAUCCU	MIMAT0004569	CTCAGTAGCCAGTGTAGATCT	No									2								2
hsa-miR-223-3p	3p	hsa-mir-223	MI0000300	GUCAGU	22	UGUCAGUUUGUCAAAUACCCCA	MIMAT0000280	TGTCAGTTTGTCAAATACCCCA	Yes	1162	332	674	1045	2571	3427	3710	8938	1162	332	674	1045	2571	3427	3710	8938	6566	2429	3076	4448	10968	14949	14647	37968
hsa-miR-223-5p	5p	hsa-mir-223	MI0000300	GUGUAU	22	CGUGUAUUUGACAAGCUGAGUU	MIMAT0004570	CGTGTATTTGACAAGCTGAGTTG	No	183	200	46	124					351	361	75	202	6	3	5	15	1688	1536	463	971	16	17	17	67
hsa-miR-224-3p	3p	hsa-mir-224	MI0000301	AAAUGG	23	AAAAUGGUGCCCUAGUGACUACA	MIMAT0009198	AAATGGTGCCCTAGTGACTACA	No										2			4	3	2	11		9	2		10	10	5	23
hsa-miR-224-5p	5p	hsa-mir-224	MI0000301	AAGUCA	21	CAAGUCACUAGUGGUUCCGUU	MIMAT0000281	CAAGTCACTAGTGGTTCCGTTT	No	39	22	14	28	31	57	33	78	226	168	102	267	252	273	179	477	713	469	336	842	985	1143	746	2071
hsa-miR-2277-3p	3p	hsa-mir-2277	MI0011284	GACAGC	21	UGACAGCGCCCUGCCUGGCUC	MIMAT0011777	TGACAGCGCCCTGCCTGGCTCA	No										2					2			2			2		2	3
hsa-miR-2277-5p	5p	hsa-mir-2277	MI0011284	GCGCGG	24	AGCGCGGGCUGAGCGCUGCCAGUC	MIMAT0017352	AGCGCGGGCTGAGCGCTGCCAGT	No	4	11		3	2		2	5	9	29	2		9	6	7	25	22	86	2	5	18	18	28	66
hsa-miR-2278	5p	hsa-mir-2278	MI0011285	AGAGCA	22	GAGAGCAGUGUGUGUUGCCUGG	MIMAT0011778	AGAGCAGTGTGTGTTGCCTGGGT	No						2								2		2	2					4		4
hsa-miR-2355-3p	3p	hsa-mir-2355	MI0015873	UUGUCC	22	AUUGUCCUUGCUGUUUGGAGAU	MIMAT0017950	ATTGTCCTTGCTGTTTGGAGAT	Yes	108	166	19	20	53	43	53	97	108	166	19	20	53	43	53	97	462	595	64	62	265	264	323	581
hsa-miR-2355-5p	5p	hsa-mir-2355	MI0015873	UCCCCA	21	AUCCCCAGAUACAAUGGACAA	MIMAT0016895	ATCCCCAGATACAATGGACAAT	No									3	3	3	3	2	2	4	5	3	3	3	3	2	2	4	11
hsa-miR-2392	3p	hsa-mir-2392	MI0016870	AGGAUG	20	UAGGAUGGGGGUGAGAGGUG	MIMAT0019043	TAGGATGGGGGTGATAGGT	No									3								3
hsa-miR-23a-3p	3p	hsa-mir-23a	MI0000079	UCACAU	21	AUCACAUUGCCAGGGAUUUCC	MIMAT0000078	ATCACATTGCCAGGGATTTCCA	No	1184	316	881	1449	1684	1985	1902	2783	978	257	690	910	2496	3362	3170	5427	5887	1720	6357	8045	9150	12166	10429	19291
hsa-miR-23a-5p	5p	hsa-mir-23a	MI0000079	GGGUUC	22	GGGGUUCCUGGGGAUGGGAUUU	MIMAT0004496	GGGGTTCCTGGGGATGGGATTT	Yes	16	14		2	9	10	6	16	16	14		2	9	10	6	16	75	108	3	13	27	19	12	62
hsa-miR-23b-3p	3p	hsa-mir-23b	MI0000439	UCACAU	21	AUCACAUUGCCAGGGAUUACC	MIMAT0000418	ATCACATTGCCAGGGATTACCACT	No	82	49	106	141	323	396	428	534	475	301	443	645	1598	1596	2013	3819	1524	838	2771	3057	4649	5567	5905	11324
hsa-miR-23b-5p	5p	hsa-mir-23b	MI0000439	GGGUUC	22	UGGGUUCCUGGCAUGCUGAUUU	MIMAT0004587	TGGGTTCCTGGCATGCTGATTT	Yes	6	4		4	4				6	4		4	4				29	9	6	8	6			2
hsa-miR-23c	3p	hsa-mir-23c	MI0016010	UCACAU	22	AUCACAUUGCCAGUGAUUACCC	MIMAT0018000	ATCACATTGCCAGGGATTACCC	No														6	5	6	4		3			6	5	11
hsa-miR-24-1-5p	5p	hsa-mir-24-1	MI0000080	GCCUAC	22	UGCCUACUGAGCUGAUAUCAGU	MIMAT0000079	GTGCCTACTGAGCTGATATCAGT	No				2	2	5	2	3	3	7		7	15	28	17	45	18	18	7	17	25	45	24	81
hsa-miR-24-2-5p	5p	hsa-mir-24-2	MI0000081	GCCUAC	22	UGCCUACUGAGCUGAAACACAG	MIMAT0004497	GTGCCTACTGAGCTGAAACACAGT	No					3				70	132	61	84	363	248	335	807	289	339	176	227	722	544	654	1793
hsa-miR-24-3p	3p	hsa-mir-24-1	MI0000080	GGCUCA	22	UGGCUCAGUUCAGCAGGAACAG	MIMAT0000080	TGGCTCAGTTCAGCAGGAAC	No	1765	693	562	845	1520	1595	1373	2593	1859	738	657	782	1559	2561	2888	2210	7796	3427	2763	3519	7195	10105	9627	15005
hsa-miR-24-3p	3p	hsa-mir-24-2	MI0000081	GGCUCA	22	UGGCUCAGUUCAGCAGGAACAG	MIMAT0000080	TGGCTCAGTTCAGCAGGAAC	No	1765	693	562	845	1520	1595	1373	2593	1859	738	657	782	1559	2561	2888	2210	7781	3413	2750	3506	7130	9959	9505	14761
hsa-miR-25-3p	3p	hsa-mir-25	MI0000082	AUUGCA	22	CAUUGCACUUGUCUCGGUCUGA	MIMAT0000081	CATTGCACTTGTCTCGGTCTGA	Yes	5844	2459	2024	3021	7862	9005	10954	21893	5844	2459	2024	3021	7862	9005	10954	21893	15343	6906	4762	6975	15930	17444	20478	44595
hsa-miR-25-5p	5p	hsa-mir-25	MI0000082	GGCGGA	21	AGGCGGAGACUUGGGCAAUUG	MIMAT0004498	AGGCGGAGACTTGGGCAATTGCT	No									18	40	11	7	10	10	10	15	61	82	13	15	15	19	18	38
hsa-miR-26a-1-3p	3p	hsa-mir-26a-1	MI0000083	CUAUUC	22	CCUAUUCUUGGUUACUUGCACG	MIMAT0004499	CCTATTCTTGGTTACTTGCACG	Yes	3	3		2	5			4	3	3		2	5			4	14	3	3	2	5		2	6
hsa-miR-26a-2-3p	3p	hsa-mir-26a-2	MI0000750	CUAUUC	22	CCUAUUCUUGAUUACUUGUUUC	MIMAT0004681	CCTATTCTTGATTACTTGTTT	No	2								5								7			2
hsa-miR-26a-5p	5p	hsa-mir-26a-1	MI0000083	UCAAGU	22	UUCAAGUAAUCCAGGAUAGGCU	MIMAT0000082	TTCAAGTAATCCAGGATAGGCT	Yes	29655	25406	41225	59100	306545	387904	374496	775052	29655	25406	41225	59100	306545	387904	374496	775052	53334	44925	73518	100721	571851	722643	668695	1413814
hsa-miR-26a-5p	5p	hsa-mir-26a-2	MI0000750	UCAAGU	22	UUCAAGUAAUCCAGGAUAGGCU	MIMAT0000082	TTCAAGTAATCCAGGATAGGCT	Yes	29655	25406	41225	59100	306545	387904	374496	775052	29655	25406	41225	59100	306545	387904	374496	775052	53622	45160	73798	101036	574219	724872	671160	1417250
hsa-miR-26b-3p	3p	hsa-mir-26b	MI0000084	CUGUUC	22	CCUGUUCUCCAUUACUUGGCUC	MIMAT0004500	CCTGTTCTCCATTACTTGGCTCT	No	13	7	4	8	8	7	7	10	64	30	20	34	10	9	7	39	141	73	45	75	27	45	36	102
hsa-miR-26b-5p	5p	hsa-mir-26b	MI0000084	UCAAGU	21	UUCAAGUAAUUCAGGAUAGGU	MIMAT0000083	TTCAAGTAATTCAGGATAGGTT	No	1063	561	1281	2282	3424	6358	5067	8128	3173	2868	4704	6053	40957	71432	64536	131699	7638	5648	10524	14754	82432	146059	126487	247135
hsa-miR-27a-3p	3p	hsa-mir-27a	MI0000085	UCACAG	21	UUCACAGUGGCUAAGUUCCGC	MIMAT0000084	TTCACAGTGGCTAAGTTCCG	No	692	376	314	645	1231	1618	1569	2387	1813	592	1070	1777	3904	3298	3732	7838	8001	3312	4772	8308	12980	15435	15450	30005
hsa-miR-27a-5p	5p	hsa-mir-27a	MI0000085	GGGCUU	22	AGGGCUUAGCUGCUUGUGAGCA	MIMAT0004501	AGGGCTTAGCTGCTTGTGAGCA	Yes	21	10	7	11				5	21	10	7	11				5	74	43	21	25	4	5	2	10
hsa-miR-27b-3p	3p	hsa-mir-27b	MI0000440	UCACAG	21	UUCACAGUGGCUAAGUUCUGC	MIMAT0000419	TTCACAGTGGCTAAGTTCTGC	Yes	2989	1318	1379	1626	12161	16995	18839	22592	2989	1318	1379	1626	12161	16995	18839	22592	9261	4599	4964	6356	29915	43932	47033	66721
hsa-miR-27b-5p	5p	hsa-mir-27b	MI0000440	GAGCUU	22	AGAGCUUAGCUGAUUGGUGAAC	MIMAT0004588	AGAGCTTAGCTGATTGGTGAACAGT	No	19	13	6	6	3	9	8	5	27	15	12	10	2	3	5	7	94	73	37	27	11	26	26	24
hsa-miR-28-3p	3p	hsa-mir-28	MI0000086	ACUAGA	22	CACUAGAUUGUGAGCUCCUGGA	MIMAT0004502	CACTAGATTGTGAGCTCCTGGA	Yes	1081	1248	418	470	928	1077	1392	2869	1081	1248	418	470	928	1077	1392	2869	5909	6062	1569	1772	3209	3342	3947	8844
hsa-miR-28-5p	5p	hsa-mir-28	MI0000086	AGGAGC	22	AAGGAGCUCACAGUCUAUUGAG	MIMAT0000085	AAGGAGCTCACAGTCTATTGA	No	63	42	63	94	373	321	337	589	158	44	113	103	279	368	439	706	461	198	417	435	1777	1787	1974	3875
hsa-miR-296-3p	3p	hsa-mir-296	MI0000747	AGGGUU	22	GAGGGUUGGGUGGAGGCUCUCC	MIMAT0004679	GAGGGTTGGGTGGAGGCTCT	No		2							4	3							14	21
hsa-miR-296-5p	5p	hsa-mir-296	MI0000747	GGGCCC	21	AGGGCCCCCCCUCAAUCCUGU	MIMAT0000690	AGGGCCCCCCCTCAATCCTGT	Yes	18	3	3	2				8	18	3	3	2				8	20	3	3	4				8
hsa-miR-299-3p	3p	hsa-mir-299	MI0000744	AUGUGG	22	UAUGUGGGAUGGUAAACCGCUU	MIMAT0000687	TATGTGGGATGGTAAACCGCTT	Yes	5	8	5	3	29	37	54	60	5	8	5	3	29	37	54	60	5	20	10	5	101	120	126	193
hsa-miR-299-5p	5p	hsa-mir-299	MI0000744	GGUUUA	22	UGGUUUACCGUCCCACAUACAU	MIMAT0002890	TGGTTTACCGTCCCACATACAT	Yes						5	5	6						5	5	6					6	5	9	11
hsa-miR-29a-3p	3p	hsa-mir-29a	MI0000087	AGCACC	22	UAGCACCAUCUGAAAUCGGUUA	MIMAT0000086	CTAGCACCATCTGAAATCGGTT	No	99	52	38	49	292	358	275	752	451	206	247	375	623	624	481	1147	1492	569	917	1298	2268	2841	2079	5155
hsa-miR-29a-5p	5p	hsa-mir-29a	MI0000087	CUGAUU	22	ACUGAUUUCUUUUGGUGUUCAG	MIMAT0004503	ACTGATTTCTTTTGGTGTTCAGAGT	No									3	2			2	6	4	9	5	2			12	16	16	29
hsa-miR-29b-1-5p	5p	hsa-mir-29b-1	MI0000105	CUGGUU	24	GCUGGUUUCAUAUGGUGGUUUAGA	MIMAT0004514		No
hsa-miR-29b-2-5p	5p	hsa-mir-29b-2	MI0000107	UGGUUU	22	CUGGUUUCACAUGGUGGCUUAG	MIMAT0004515	CTGGTTTCACATGGTGGCTTAGA	No									4	2	2		7	8	8	19	15	2	4	4	33	35	15	66
hsa-miR-29b-3p	3p	hsa-mir-29b-1	MI0000105	AGCACC	23	UAGCACCAUUUGAAAUCAGUGUU	MIMAT0000100	TAGCACCATTTGAAATCAGTGTT	Yes	5	7	4	6	74	48	29	70	5	7	4	6	74	48	29	70	23	12	25	35	166	112	87	217
hsa-miR-29b-3p	3p	hsa-mir-29b-2	MI0000107	AGCACC	23	UAGCACCAUUUGAAAUCAGUGUU	MIMAT0000100	TAGCACCATTTGAAATCAGTGTT	Yes	5	7	4	6	74	48	29	70	5	7	4	6	74	48	29	70	23	12	25	35	166	114	87	217
hsa-miR-29c-3p	3p	hsa-mir-29c	MI0000735	AGCACC	22	UAGCACCAUUUGAAAUCGGUUA	MIMAT0000681	TAGCACCATTTGAAATCGGTT	No	2	3	4	2	17	14	20	39	10	6	12	13	27	25	19	65	29	15	29	29	72	54	60	155
hsa-miR-29c-5p	5p	hsa-mir-29c	MI0000735	GACCGA	22	UGACCGAUUUCUCCUGGUGUUC	MIMAT0004673	TGACCGATTTCTCCTGGTGTT	No	11	3			4	9	5	16	82	68	13	14	94	131	120	273	205	168	33	38	283	400	370	966
hsa-miR-301a-3p	3p	hsa-mir-301a	MI0000745	AGUGCA	23	CAGUGCAAUAGUAUUGUCAAAGC	MIMAT0000688	CAGTGCAATAGTATTGTCAAAGCATT	No		2			2	2	6	11				3	9	5	7	15	5	2		9	23	28	30	63
hsa-miR-301a-5p	5p	hsa-mir-301a	MI0000745	CUCUGA	22	GCUCUGACUUUAUUGCACUACU	MIMAT0022696	GCTCTGACTTTATTGCACTACT	Yes	17	35	11	10	51	37	43	129	17	35	11	10	51	37	43	129	29	48	18	12	96	66	76	254
hsa-miR-301b-3p	3p	hsa-mir-301b	MI0005568	AGUGCA	23	CAGUGCAAUGAUAUUGUCAAAGC	MIMAT0004958	CAGTGCAATGATATTGTCAAAGC	Yes	5	5	4	2	6	12	11	7	5	5	4	2	6	12	11	7	12	7	4	5	10	17	17	24
hsa-miR-301b-5p	5p	hsa-mir-301b	MI0005568	CUCUGA	22	GCUCUGACGAGGUUGCACUACU	MIMAT0032026	GCTCTGACGAGGTTGCACTACT	Yes	2					4		3	2					4		3	4					4		5
hsa-miR-3064-3p	3p	hsa-mir-3064	MI0017375	UGCCAC	23	UUGCCACACUGCAACACCUUACA	MIMAT0019865		No
hsa-miR-3064-5p	5p	hsa-mir-3064	MI0017375	CUGGCU	21	UCUGGCUGUUGUGGUGUGCAA	MIMAT0019864	TCTGGCTGTTGTGGTGTGT	No	3	2							7	8							26	27	2					2
hsa-miR-3065-3p	3p	hsa-mir-3065	MI0014228	CAGCAC	23	UCAGCACCAGGAUAUUGUUGGAG	MIMAT0015378	TCAGCACCAGGATATTGTTGGAGT	No					7	4	4						7	17	4	9					14	25	12	23
hsa-miR-3065-5p	5p	hsa-mir-3065	MI0014228	CAACAA	23	UCAACAAAAUCACUGAUGCUGGA	MIMAT0015066	TCAACAAAATCACTGATGCTGGAGT	No					9	6	6	15	2	5	2	2	7	2	8	12	2	5	2	6	16	13	20	34
hsa-miR-3074-3p	3p	hsa-mir-3074	MI0014181	AUAUCA	22	GAUAUCAGCUCAGUAGGCACCG	MIMAT0015027	GATATCAGCTCAGTAGGCACCGT	No								2						2		3						2		9
hsa-miR-3074-5p	5p	hsa-mir-3074	MI0014181	UUCCUG	21	GUUCCUGCUGAACUGAGCCAG	MIMAT0019208	GTTCCTGCTGAACTGAGCCAGT	No	2	4		2					40	62	8	7	3		2	4	70	113	10	17	6	2	6	13
hsa-miR-30a-3p	3p	hsa-mir-30a	MI0000088	UUUCAG	22	CUUUCAGUCGGAUGUUUGCAGC	MIMAT0000088	CTTTCAGTCGGATGTTTGCAGT	No	23	5	11	12	7	11	6	30	31	16	18	23	11	20	11	41	143	38	77	120	51	68	42	181
hsa-miR-30a-5p	5p	hsa-mir-30a	MI0000088	GUAAAC	22	UGUAAACAUCCUCGACUGGAAG	MIMAT0000087	TGTAAACATCCTCGACTGGAAGCT	No	38	24	38	25	72	48	63	135	452	394	217	211	315	298	318	661	1252	973	696	615	977	967	989	2151
hsa-miR-30b-3p	3p	hsa-mir-30b	MI0000441	UGGGAG	22	CUGGGAGGUGGAUGUUUACUUC	MIMAT0004589	CTGGGAGGTGGATGTTTACTTC	Yes	30	39	4	13	11	10	16	19	30	39	4	13	11	10	16	19	75	98	8	26	38	33	42	102
hsa-miR-30b-5p	5p	hsa-mir-30b	MI0000441	GUAAAC	22	UGUAAACAUCCUACACUCAGCU	MIMAT0000420	TGTAAACATCCTACACTCAGCT	Yes	597	1060	505	573	7580	9121	9266	24024	597	1060	505	573	7580	9121	9266	24024	1146	1780	909	1075	14632	18281	17796	50616
hsa-miR-30c-1-3p	3p	hsa-mir-30c-1	MI0000736	UGGGAG	22	CUGGGAGAGGGUUGUUUACUCC	MIMAT0004674	CTGGGAGAGGGTTGTTTACTCT	No	21	25	7	8	8	13	10	19	35	67	19	14	11	15	13	37	99	172	41	28	36	59	46	122
hsa-miR-30c-2-3p	3p	hsa-mir-30c-2	MI0000254	UGGGAG	22	CUGGGAGAAGGCUGUUUACUCU	MIMAT0004550	CTGGGAGAAGGCTGTTTACTCT	Yes	6	10	2		2	3	4	5	6	10	2		2	3	4	5	17	17	2	3	4	3	12	30
hsa-miR-30c-5p	5p	hsa-mir-30c-1	MI0000736	GUAAAC	23	UGUAAACAUCCUACACUCUCAGC	MIMAT0000244	TGTAAACATCCTACACTCTCAGCT	No	253	78	207	299	726	821	864	2029	570	186	388	514	2032	1951	2176	6362	1773	550	1323	1802	5363	5999	6134	18737
hsa-miR-30c-5p	5p	hsa-mir-30c-2	MI0000254	GUAAAC	23	UGUAAACAUCCUACACUCUCAGC	MIMAT0000244	TGTAAACATCCTACACTCTCAGCT	No	253	78	207	299	726	821	864	2029	570	186	388	514	2032	1951	2176	6362	1773	552	1323	1805	5365	6001	6136	18752
hsa-miR-30d-3p	3p	hsa-mir-30d	MI0000255	UUUCAG	22	CUUUCAGUCAGAUGUUUGCUGC	MIMAT0004551	CTTTCAGTCAGATGTTTGCTGCT	No	3	5	2	5	26	27	19	73	16	22	13	18	32	29	39	106	68	56	37	76	195	235	209	597
hsa-miR-30d-5p	5p	hsa-mir-30d	MI0000255	GUAAAC	22	UGUAAACAUCCCCGACUGGAAG	MIMAT0000245	TGTAAACATCCCCGACTGGAAGCT	No	1070	570	447	590	3250	1999	2312	5395	26003	23482	8368	10245	12232	11708	12714	29495	69221	51822	23029	30650	43478	45328	45473	112158
hsa-miR-30e-3p	3p	hsa-mir-30e	MI0000749	UUUCAG	22	CUUUCAGUCGGAUGUUUACAGC	MIMAT0000693	CTTTCAGTCGGATGTTTACAGT	No	363	119	214	305	365	357	386	835	752	343	490	731	631	572	661	1329	1869	620	1199	1863	1491	1461	1627	3794
hsa-miR-30e-5p	5p	hsa-mir-30e	MI0000749	GUAAAC	22	UGUAAACAUCCUUGACUGGAAG	MIMAT0000692	TGTAAACATCCTTGACTGGAAGCT	No	40	41	31	37	392	257	253	580	5624	4895	2958	3599	8648	7554	7833	14937	12268	9847	6450	7712	19206	17675	17662	35565
hsa-miR-31-3p	3p	hsa-mir-31	MI0000089	GCUAUG	22	UGCUAUGCCAACAUAUUGCCAU	MIMAT0004504		No
hsa-miR-31-5p	5p	hsa-mir-31	MI0000089	GGCAAG	21	AGGCAAGAUGCUGGCAUAGCU	MIMAT0000089	AGGCAAGATGCTGGCATAGCTGT	No									2			4	3				2		2	12	5
hsa-miR-3115	5p	hsa-mir-3115	MI0014127	UAUGGG	20	AUAUGGGUUUACUAGUUGGU	MIMAT0014977	ATATGGGTTTACTAGTTGGT	Yes	4	6	2	2	4	6	2	3	4	6	2	2	4	6	2	3	4	6	2	2	6	6	2	3
hsa-miR-3120-3p	3p	hsa-mir-3120	MI0014136	ACAGCA	21	CACAGCAAGUGUAGACAGGCA	MIMAT0014982	CACAGCAAGTGTAGACAGGCA	Yes	20	15	15	15	36	53	48	111	20	15	15	15	36	53	48	111	130	66	53	47	103	181	141	357
hsa-miR-3120-5p	5p	hsa-mir-3120	MI0014136	CUGUCU	21	CCUGUCUGUGCCUGCUGUACA	MIMAT0019198	CCTGTCTGTGCCTGCTGTAC	No	4	3						2	20	28	4	4	4	2	3	6	63	60	9	11	4	4	6	15
hsa-miR-3124-3p	3p	hsa-mir-3124	MI0014140	CUUUCC	22	ACUUUCCUCACUCCCGUGAAGU	MIMAT0019200		No
hsa-miR-3124-5p	5p	hsa-mir-3124	MI0014140	UCGCGG	21	UUCGCGGGCGAAGGCAAAGUC	MIMAT0014986	TTCGCGGGCGAAGGCAAAGTCG	No	2	2						3	3	3			2				14	14		2	4	2		5
hsa-miR-3127-3p	3p	hsa-mir-3127	MI0014144	CCCCUU	22	UCCCCUUCUGCAGGCCUGCUGG	MIMAT0019201	TCCCCTTCTGCAGGCCTGCTGA	No	5				6	6	3	8	6	6			2	3	3	8	13	6		3	10	15	10	43
hsa-miR-3127-5p	5p	hsa-mir-3127	MI0014144	UCAGGG	23	AUCAGGGCUUGUGGAAUGGGAAG	MIMAT0014990	ATCAGGGCTTGTGGAATGGGAAGT	No									3	3					3		9	3					3	2
hsa-miR-3128	5p	hsa-mir-3128	MI0014145	CUGGCA	23	UCUGGCAAGUAAAAAACUCUCAU	MIMAT0014991	TGGCAAGTAAAAAACTCTCATT	No														3	3	3						6	3	3
hsa-miR-3130-3p	3p	hsa-mir-3130-1	MI0014147	CUGCAC	21	GCUGCACCGGAGACUGGGUAA	MIMAT0014994	GCTGCACCGGAGACTGGGTAA	Yes	2	2							2	2							4	4
hsa-miR-3130-3p	3p	hsa-mir-3130-2	MI0014148	CUGCAC	21	GCUGCACCGGAGACUGGGUAA	MIMAT0014994	GCTGCACCGGAGACTGGGTAA	Yes	2	2							2	2							4	4
hsa-miR-3130-5p	5p	hsa-mir-3130-1	MI0014147	ACCCAG	21	UACCCAGUCUCCGGUGCAGCC	MIMAT0014995		No
hsa-miR-3130-5p	5p	hsa-mir-3130-2	MI0014148	ACCCAG	21	UACCCAGUCUCCGGUGCAGCC	MIMAT0014995	TACCCAGTCTCCGGTGCAGCCTTC	No														2								2
hsa-miR-3131	5p	hsa-mir-3131	MI0014151	CGAGGA	23	UCGAGGACUGGUGGAAGGGCCUU	MIMAT0014996	TCGAGGACTGGTGGAAGGGCCATT	No									2								2						2
hsa-miR-3134	3p	hsa-mir-3134	MI0014155	GAUGGA	23	UGAUGGAUAAAAGACUACAUAUU	MIMAT0015000	TGATGGATAAAAGACTACATATT	Yes						2		2						2		2						2		2
hsa-miR-3135a	5p	hsa-mir-3135a	MI0014156	GCCUAG	22	UGCCUAGGCUGAGACUGCAGUG	MIMAT0015001	TGCCTAGGCTGAGACTGCAGTGT	No									2			3					2			3
hsa-miR-3135b	5p	hsa-mir-3135b	MI0016809	GCUGGA	22	GGCUGGAGCGAGUGCAGUGGUG	MIMAT0018985	GGCTGGACCGAGTGCAGTGG	No												2								2
hsa-miR-3136-3p	3p	hsa-mir-3136	MI0014158	GGCCCA	22	UGGCCCAACCUAUUCAGUUAGU	MIMAT0019203		No
hsa-miR-3136-5p	5p	hsa-mir-3136	MI0014158	UGACUG	23	CUGACUGAAUAGGUAGGGUCAUU	MIMAT0015003	CTGACTGAATAGGTAGGGTCAT	No								7					2	6	2	9					7	10	2	19
hsa-miR-3138	3p	hsa-mir-3138	MI0014161	GUGGAC	24	UGUGGACAGUGAGGUAGAGGGAGU	MIMAT0015006	ACAGTGAGGTAGAGGGAGTGC	No									2	3					2	2	4	5	3		2		6	7
hsa-miR-3139	5p	hsa-mir-3139	MI0014162	AGGAGC	23	UAGGAGCUCAACAGAUGCCUGUU	MIMAT0015007	TAGGAGCTCAACAGATGCCTGTT	Yes								4								4			2					4
hsa-miR-3140-3p	3p	hsa-mir-3140	MI0014163	GCUUUU	22	AGCUUUUGGGAAUUCAGGUAGU	MIMAT0015008	AGCTTTTGGGAATTCAGGTAA	No										3								3						2
hsa-miR-3140-5p	5p	hsa-mir-3140	MI0014163	CCUGAA	21	ACCUGAAUUACCAAAAGCUUU	MIMAT0019204		No
hsa-miR-3143	5p	hsa-mir-3143	MI0014167	UAACAU	25	AUAACAUUGUAAAGCGCUUCUUUCG	MIMAT0015012	ATAACATTGTAAAGCGCTTCTT	No									6		2		3		6	6	9		2	2	3	10	14	31
hsa-miR-3144-3p	3p	hsa-mir-3144	MI0014169	UAUACC	22	AUAUACCUGUUCGGUCUCUUUA	MIMAT0015015	ATATACCTGTTCGGTCTCTTT	No								2					2				2				2		2	4
hsa-miR-3144-5p	5p	hsa-mir-3144	MI0014169	GGGGAC	22	AGGGGACCAAAGAGAUAUAUAG	MIMAT0015014		No
hsa-miR-3146	3p	hsa-mir-3146	MI0014172	AUGCUA	22	CAUGCUAGGAUAGAAAGAAUGG	MIMAT0015018	CATGCTAGGATAGAAAGAATGGGA	No									2								2
hsa-miR-3150a-3p	3p	hsa-mir-3150a	MI0014177	UGGGGA	22	CUGGGGAGAUCCUCGAGGUUGG	MIMAT0015023		No
hsa-miR-3150a-5p	5p	hsa-mir-3150a	MI0014177	AACCUC	22	CAACCUCGACGAUCUCCUCAGC	MIMAT0019206	CAACCTCGACGATCTCCTCAGC	Yes					3		3	5					3		3	5					5	4	3	30
hsa-miR-3150b-3p	3p	hsa-mir-3150b	MI0016426	GAGGAG	21	UGAGGAGAUCGUCGAGGUUGG	MIMAT0018194	TGAGGAGATCGTCGAGGTT	No									3								3
hsa-miR-3150b-5p	5p	hsa-mir-3150b	MI0016426	AACCUC	22	CAACCUCGAGGAUCUCCCCAGC	MIMAT0019226		No
hsa-miR-3155a	3p	hsa-mir-3155a	MI0014183	CAGGCU	21	CCAGGCUCUGCAGUGGGAACU	MIMAT0015029		No
hsa-miR-3155b	3p	hsa-mir-3155b	MI0016839	CAGGCU	18	CCAGGCUCUGCAGUGGGA	MIMAT0019012		No
hsa-miR-3157-3p	3p	hsa-mir-3157	MI0014185	UGCCCU	22	CUGCCCUAGUCUAGCUGAAGCU	MIMAT0019210	CTGCCCTAGTCTAGCTGAAGCT	Yes	4		2	4	2			6	4		2	4	2			6	4	2	5	4	4			11
hsa-miR-3157-5p	5p	hsa-mir-3157	MI0014185	UCAGCC	22	UUCAGCCAGGCUAGUGCAGUCU	MIMAT0015031	CTTCAGCCAGGCTAGTGCAGT	No					2					2								2			4
hsa-miR-3158-3p	3p	hsa-mir-3158-1	MI0014186	AGGGCU	22	AAGGGCUUCCUCUCUGCAGGAC	MIMAT0015032	AAGGGCTTCCTCTCTGCAGGA	No	2								26	31	8	13	2	3	5	11	42	52	8	13	2	7	5	17
hsa-miR-3158-3p	3p	hsa-mir-3158-2	MI0014187	AGGGCU	22	AAGGGCUUCCUCUCUGCAGGAC	MIMAT0015032	AAGGGCTTCCTCTCTGCAGGA	No	2								26	31	8	13	2	3	5	11	42	52	8	13	2	7	5	17
hsa-miR-3158-5p	5p	hsa-mir-3158-1	MI0014186	CUGCAG	21	CCUGCAGAGAGGAAGCCCUUC	MIMAT0019211		No
hsa-miR-3158-5p	5p	hsa-mir-3158-2	MI0014187	CUGCAG	21	CCUGCAGAGAGGAAGCCCUUC	MIMAT0019211		No
hsa-miR-3159	5p	hsa-mir-3159	MI0014188	AGGAUU	22	UAGGAUUACAAGUGUCGGCCAC	MIMAT0015033	TAGGATTACAAGTGTCGGCCACT	No																3								3
hsa-miR-3161	5p	hsa-mir-3161	MI0014191	UGAUAA	23	CUGAUAAGAACAGAGGCCCAGAU	MIMAT0015035	CTGATAAGAACAGAGGCCCAGA	No									5			2		5	4	4	5			2		5	4	6
hsa-miR-3164	5p	hsa-mir-3164	MI0014194	GUGACU	22	UGUGACUUUAAGGGAAAUGGCG	MIMAT0015038	TGTGACTTTAAGGGAAATGGCGT	No									3	2							5	2
hsa-miR-3165	5p	hsa-mir-3165	MI0014195	GGUGGA	22	AGGUGGAUGCAAUGUGACCUCA	MIMAT0015039		No
hsa-miR-3166	3p	hsa-mir-3166	MI0014196	GCAGAC	23	CGCAGACAAUGCCUACUGGCCUA	MIMAT0015040	TAACGCAGACAATGCCTACTGGC	No												2		4			2	2	2	2	2	7	2	4
hsa-miR-3168	5p	hsa-mir-3168	MI0014199	AGUUCU	17	GAGUUCUACAGUCAGAC	MIMAT0015043	GAGTTCTACAGTCCGA	No									134	6	11	37		2	3	10	134	6	11	37		2	3	10
hsa-miR-3173-3p	3p	hsa-mir-3173	MI0014204	AAGGAG	22	AAAGGAGGAAAUAGGCAGGCCA	MIMAT0015048		No
hsa-miR-3173-5p	5p	hsa-mir-3173	MI0014204	GCCCUG	22	UGCCCUGCCUGUUUUCUCCUUU	MIMAT0019214	TGCCCTGCCTGTTTTCTCCTTT	Yes	8	4	3	2	5	12	7	17	8	4	3	2	5	12	7	17	18	7	3	2	7	12	7	27
hsa-miR-3174	5p	hsa-mir-3174	MI0014208	AGUGAG	23	UAGUGAGUUAGAGAUGCAGAGCC	MIMAT0015051	TAGTGAGTTAGAGATGCAGAGT	No																3	2							10
hsa-miR-3175	5p	hsa-mir-3175	MI0014209	GGGGAG	22	CGGGGAGAGAACGCAGUGACGU	MIMAT0015052	CGGGGAGAGAACGCAGTGACGT	Yes	3	3		2					3	3		2					3	3		2
hsa-miR-3176	3p	hsa-mir-3176	MI0014210	CUGGCC	19	ACUGGCCUGGGACUACCGG	MIMAT0015053	ACTGGCCTGGGACTACCGGGGT	No									5	2						6	7	4	2	2	2	2	2	20
hsa-miR-3177-3p	3p	hsa-mir-3177	MI0014211	GCACGG	21	UGCACGGCACUGGGGACACGU	MIMAT0015054	TGCACGGCACTGGGGACACGT	Yes	75	54	19	13	18	20	17	30	75	54	19	13	18	20	17	30	129	96	34	20	34	52	42	92
hsa-miR-3177-5p	5p	hsa-mir-3177	MI0014211	GUGUAC	23	UGUGUACACACGUGCCAGGCGCU	MIMAT0019215	TGTACACACGTGCCAGGCGCTGC	No																2								2
hsa-miR-3182	5p	hsa-mir-3182	MI0014224	CUUCUG	17	GCUUCUGUAGUGUAGUC	MIMAT0015062	GCTTCTGTAGTGTAGT	No									13	2	3	4	3	4	8	7	15	4	5	7	7	7	12	14
hsa-miR-3183	5p	hsa-mir-3183	MI0014225	CCUCUC	22	GCCUCUCUCGGAGUCGCUCGGA	MIMAT0015063	GCCTCTCTCGGAGTCGCTCGGA	Yes	2							3	2							3	2							3
hsa-miR-3187-3p	3p	hsa-mir-3187	MI0014231	UGGCCA	20	UUGGCCAUGGGGCUGCGCGG	MIMAT0015069	TTGGCCATGGGGCTGCGCGG	Yes	9	5			5		3	4	9	5			5		3	4	28	18			8	7	8	10
hsa-miR-3187-5p	5p	hsa-mir-3187	MI0014231	CUGGGC	23	CCUGGGCAGCGUGUGGCUGAAGG	MIMAT0019216	CCTGGGCAGCGTGTGGCTGAAGT	No									3	5							5	14
hsa-miR-3188	3p	hsa-mir-3188	MI0014232	GAGGCU	23	AGAGGCUUUGUGCGGAUACGGGG	MIMAT0015070	AGAGGCTTTGTGCGGATACGGGA	No					7	2		6		3		2	11	13	7	12	2	5		4	42	48	34	75
hsa-miR-3190-3p	3p	hsa-mir-3190	MI0014235	GUGGAA	23	UGUGGAAGGUAGACGGCCAGAGA	MIMAT0022839	TGGAAGGTAGACGGCCAGAGAGT	No									4	2		3					6	2		3			2
hsa-miR-3190-5p	5p	hsa-mir-3190	MI0014235	CUGGCC	20	UCUGGCCAGCUACGUCCCCA	MIMAT0015073		No
hsa-miR-3191-3p	3p	hsa-mir-3191	MI0014236	GGGGAC	23	UGGGGACGUAGCUGGCCAGACAG	MIMAT0015075	TGGGGACGTAGCTGGCCAGACT	No										2						3		4						3
hsa-miR-3191-5p	5p	hsa-mir-3191	MI0014236	UCUCUG	22	CUCUCUGGCCGUCUACCUUCCA	MIMAT0022732		No
hsa-miR-3194-3p	3p	hsa-mir-3194	MI0014239	GCUCUG	22	AGCUCUGCUGCUCACUGGCAGU	MIMAT0019218	AGCTCTGCTGCTCACTGGCAGT	Yes	3				6	8	4	8	3				6	8	4	8	7	4			8	10	6	10
hsa-miR-3194-5p	5p	hsa-mir-3194	MI0014239	GCCAGC	21	GGCCAGCCACCAGGAGGGCUG	MIMAT0015078		No
hsa-miR-3196	5p	hsa-mir-3196	MI0014241	GGGGCG	18	CGGGGCGGCAGGGGCCUC	MIMAT0015080	CGGGGCGGCAGGGGCT	No									2								2
hsa-miR-3198	3p	hsa-mir-3198-1	MI0014246	UGGAGU	22	GUGGAGUCCUGGGGAAUGGAGA	MIMAT0015083	GTGGAGTCCTGGGGAATGGAGA	Yes	2	4							2	4							2	6
hsa-miR-3198	3p	hsa-mir-3198-2	MI0017335	UGGAGU	22	GUGGAGUCCUGGGGAAUGGAGA	MIMAT0015083	GTGGAGTCCTGGGGAATGGAGA	Yes	2	4							2	4							2	6
hsa-miR-3199	5p	hsa-mir-3199-1	MI0014247	GGGACU	23	AGGGACUGCCUUAGGAGAAAGUU	MIMAT0015084	ACTGCCTTAGGAGAAAGTTTCT	No														2								2
hsa-miR-3199	5p	hsa-mir-3199-2	MI0014248	GGGACU	23	AGGGACUGCCUUAGGAGAAAGUU	MIMAT0015084	ACTGCCTTAGGAGAAAGTTTCT	No														2								2
hsa-miR-32-3p	3p	hsa-mir-32	MI0000090	AAUUUA	22	CAAUUUAGUGUGUGUGAUAUUU	MIMAT0004505	CAATTTAGTGTGTGTGATATT	No					3	2		5	6	15	8	17	93	65	76	96	8	17	14	27	116	92	102	144
hsa-miR-32-5p	5p	hsa-mir-32	MI0000090	AUUGCA	22	UAUUGCACAUUACUAAGUUGCA	MIMAT0000090	TATTGCACATTACTAAGTTGCA	Yes	60	40	73	140	388	257	248	654	60	40	73	140	388	257	248	654	134	88	145	293	801	540	557	1319
hsa-miR-320a	3p	hsa-mir-320a	MI0000542	AAAGCU	22	AAAAGCUGGGUUGAGAGGGCGA	MIMAT0000510	AAAAGCTGGGTTGAGAGGGCGA	Yes	26398	28610	4102	3342	900	1162	1314	1666	26398	28610	4102	3342	900	1162	1314	1666	89369	97729	13744	11458	4374	4981	5071	7790
hsa-miR-320b	3p	hsa-mir-320b-1	MI0003776	AAAGCU	22	AAAAGCUGGGUUGAGAGGGCAA	MIMAT0005792	AAAAGCTGGGTTGAGAGGGCA	No	52	43	12	5	5	14	7	51	1517	1328	226	209	54	73	69	114	4088	3908	625	498	160	231	217	363
hsa-miR-320b	3p	hsa-mir-320b-2	MI0003839	AAAGCU	22	AAAAGCUGGGUUGAGAGGGCAA	MIMAT0005792	AAAAGCTGGGTTGAGAGGGCA	No	52	43	12	5	5	14	7	51	1517	1328	226	209	54	73	69	114	2859	2496	452	374	99	156	131	236
hsa-miR-320c	3p	hsa-mir-320c-1	MI0003778	AAAGCU	20	AAAAGCUGGGUUGAGAGGGU	MIMAT0005793	AAAAGCTGGGTTGAGAGGGT	Yes	433	406	72	57	11	12	10	18	433	406	72	57	11	12	10	18	645	544	91	74	16	20	16	38
hsa-miR-320c	3p	hsa-mir-320c-2	MI0008191	AAAGCU	20	AAAAGCUGGGUUGAGAGGGU	MIMAT0005793	AAAAGCTGGGTTGAGAGGGCGATT	No	433	406	72	57	11	12	10	18	7447	11521	923	876	537	488	564	968	15574	20723	2038	1868	1180	1272	1313	2274
hsa-miR-320d	3p	hsa-mir-320d-1	MI0008190	AAAGCU	19	AAAAGCUGGGUUGAGAGGA	MIMAT0006764	AAAAGCTGGGTTGAGAGGA	Yes	37	12	2	3	3			4	37	12	2	3	3			4	216	171	18	12	11	9	4	18
hsa-miR-320d	3p	hsa-mir-320d-2	MI0008192	AAAGCU	19	AAAAGCUGGGUUGAGAGGA	MIMAT0006764	AAAAGCTGGGTTGAGAGGA	Yes	37	12	2	3	3			4	37	12	2	3	3			4	216	171	18	12	11	9	4	18
hsa-miR-320e	3p	hsa-mir-320e	MI0014234	AAGCUG	18	AAAGCUGGGUUGAGAAGG	MIMAT0015072	AAAAGCTGGGTTGAGAAGGCGAT	No									24	17	3	6					63	58	8	6				2
hsa-miR-323a-3p	3p	hsa-mir-323a	MI0000807	ACAUUA	21	CACAUUACACGGUCGACCUCU	MIMAT0000755	GCACATTACACGGTCGACCTCT	No	94	62	47	52	141	154	196	390	85	66	48	54	140	149	210	410	319	192	146	150	515	577	692	1496
hsa-miR-323a-5p	5p	hsa-mir-323a	MI0000807	GGUGGU	22	AGGUGGUCCGUGGCGCGUUCGC	MIMAT0004696	AGGTGGTCCGTGGCGCGTTCG	No	2								4								6							2
hsa-miR-323b-3p	3p	hsa-mir-323b	MI0014206	CCAAUA	22	CCCAAUACACGGUCGACCUCUU	MIMAT0015050	CCCAATACACGGTCGACCTCT	No	7		2	4	7	9	28	23	468	154	213	116	652	664	1206	1401	771	241	361	184	1200	1231	2180	2889
hsa-miR-323b-5p	5p	hsa-mir-323b	MI0014206	GGUUGU	23	AGGUUGUCCGUGGUGAGUUCGCA	MIMAT0001630		No
hsa-miR-324-3p	3p	hsa-mir-324	MI0000813	CUGCCC	20	ACUGCCCCAGGUGCUGCUGG	MIMAT0000762	ACTGCCCCAGGTGCTGCTGGT	No	3	2			3	2			58	64	15	13	29	33	31	69	127	128	30	33	61	62	53	141
hsa-miR-324-5p	5p	hsa-mir-324	MI0000813	GCAUCC	23	CGCAUCCCCUAGGGCAUUGGUGU	MIMAT0000761	CGCATCCCCTAGGGCATTGGTGT	Yes	36	53	5	4	420	277	332	494	36	53	5	4	420	277	332	494	88	96	20	15	821	597	664	1108
hsa-miR-326	3p	hsa-mir-326	MI0000808	CUCUGG	20	CCUCUGGGCCCUUCCUCCAG	MIMAT0000756	CCTCTGGGCCCTTCCTCCAGT	No	189	144	25	36	71	47	55	138	1404	1969	205	180	50	98	86	210	2635	3284	426	392	238	330	318	827
hsa-miR-328-3p	3p	hsa-mir-328	MI0000804	UGGCCC	22	CUGGCCCUCUCUGCCCUUCCGU	MIMAT0000752	CTGGCCCTCTCTGCCCTTCCGT	Yes	2743	2954	678	684	1897	1196	2283	5864	2743	2954	678	684	1897	1196	2283	5864	5152	5453	1318	1273	4126	2800	4950	13101
hsa-miR-328-5p	5p	hsa-mir-328	MI0000804	GGGGGG	23	GGGGGGGCAGGAGGGGCUCAGGG	MIMAT0026486		No
hsa-miR-329-3p	3p	hsa-mir-329-1	MI0001725	ACACAC	22	AACACACCUGGUUAACCUCUUU	MIMAT0001629	AACACACCTGGTTAACCTCTTT	Yes	43	23	32	28	83	103	128	191	43	23	32	28	83	103	128	191	136	55	99	63	372	435	548	970
hsa-miR-329-3p	3p	hsa-mir-329-2	MI0001726	ACACAC	22	AACACACCUGGUUAACCUCUUU	MIMAT0001629	AACACACCTGGTTAACCTCTTT	Yes	43	23	32	28	83	103	128	191	43	23	32	28	83	103	128	191	136	55	99	63	372	435	548	970
hsa-miR-329-5p	5p	hsa-mir-329-1	MI0001725	AGGUUU	23	GAGGUUUUCUGGGUUUCUGUUUC	MIMAT0026555	GAGGTTTTCTGGGTTTCTGTTT	No		2								2								4
hsa-miR-329-5p	5p	hsa-mir-329-2	MI0001726	AGGUUU	23	GAGGUUUUCUGGGUUUCUGUUUC	MIMAT0026555	GAGGTTTTCTGGGTTTCTGTTT	No		2								2								4
hsa-miR-330-3p	3p	hsa-mir-330	MI0000803	CAAAGC	23	GCAAAGCACACGGCCUGCAGAGA	MIMAT0000751	GCAAAGCACACGGCCTGCAGAGA	Yes	94	61	31	19	178	162	186	470	94	61	31	19	178	162	186	470	882	780	287	338	1211	1049	1036	2697
hsa-miR-330-5p	5p	hsa-mir-330	MI0000803	CUCUGG	22	UCUCUGGGCCUGUGUCUUAGGC	MIMAT0004693	TCTCTGGGCCTGTGTCTTAG	No	11	9	6	2	29	35	36	79	55	80	12	15	24	13	14	41	133	214	57	59	160	152	157	384
hsa-miR-331-3p	3p	hsa-mir-331	MI0000812	CCCCUG	21	GCCCCUGGGCCUAUCCUAGAA	MIMAT0000760	GCCCCTGGGCCTATCCTAGAAT	No	4	3	5		4	11	3	22	76	44	33	36	45	37	53	110	167	115	81	67	116	133	158	407
hsa-miR-331-5p	5p	hsa-mir-331	MI0000812	UAGGUA	22	CUAGGUAUGGUCCCAGGGAUCC	MIMAT0004700	CTAGGTATGGTCCCAGGGATC	No		2	2		4	5	4	12	29	9	6	11	12	5	22	30	116	59	33	52	62	66	105	193
hsa-miR-335-3p	3p	hsa-mir-335	MI0000816	UUUUCA	22	UUUUUCAUUAUUGCUCCUGACC	MIMAT0004703	TTTTTCATTATTGCTCCTGACT	No	103	31	108	124	285	267	393	941	210	79	186	238	256	308	314	1026	448	158	454	553	891	1090	1279	3708
hsa-miR-335-5p	5p	hsa-mir-335	MI0000816	CAAGAG	23	UCAAGAGCAAUAACGAAAAAUGU	MIMAT0000765	TCAAGAGCAATAACGAAAAATGT	Yes	125	50	124	61	210	211	230	311	125	50	124	61	210	211	230	311	400	135	308	176	596	560	568	1570
hsa-miR-337-3p	3p	hsa-mir-337	MI0000806	UCCUAU	22	CUCCUAUAUGAUGCCUUUCUUC	MIMAT0000754	TCCTATATGATGCCTTTCTTC	No	7	3	9	8	11	9	21	36	9	3	11	17	25	24	43	77	50	10	38	43	90	108	180	316
hsa-miR-337-5p	5p	hsa-mir-337	MI0000806	AACGGC	21	GAACGGCUUCAUACAGGAGUU	MIMAT0004695	GAACGGCTTCATACAGGAGTT	Yes	3	5	4	14	107	92	127	110	3	5	4	14	107	92	127	110	8	8	11	24	252	276	349	323
hsa-miR-338-3p	3p	hsa-mir-338	MI0000814	CCAGCA	22	UCCAGCAUCAGUGAUUUUGUUG	MIMAT0000763	TCCAGCATCAGTGATTTTGTT	No										6		5	10	4	10	7	4	8	2	5	12	15	20	22
hsa-miR-338-5p	5p	hsa-mir-338	MI0000814	ACAAUA	22	AACAAUAUCCUGGUGCUGAGUG	MIMAT0004701	AACAATATCCTGGTGCTGAGT	No									203	76	36	72	28	30	28	51	283	103	56	115	37	41	35	71
hsa-miR-339-3p	3p	hsa-mir-339	MI0000815	GAGCGC	23	UGAGCGCCUCGACGACAGAGCCG	MIMAT0004702	TGAGCGCCTCGACGACAGAGCCG	Yes	63	35	20	30	158	81	111	240	63	35	20	30	158	81	111	240	493	325	142	146	381	307	335	847
hsa-miR-339-5p	5p	hsa-mir-339	MI0000815	CCCUGU	23	UCCCUGUCCUCCAGGAGCUCACG	MIMAT0000764	TCCCTGTCCTCCAGGAGCTCACG	Yes	125	122	45	69	295	251	304	700	125	122	45	69	295	251	304	700	1294	1130	462	517	1364	1722	1700	3375
hsa-miR-33a-3p	3p	hsa-mir-33a	MI0000091	AAUGUU	22	CAAUGUUUCCACAGUGCAUCAC	MIMAT0004506	CAATGTTTCCACAGTGCATCA	No													2	8	8	16					2	10	8	23
hsa-miR-33a-5p	5p	hsa-mir-33a	MI0000091	UGCAUU	21	GUGCAUUGUAGUUGCAUUGCA	MIMAT0000091	GTGCATTGTAGTTGCATTGC	No			2		10	9	8	5		4		3	25	26	20	23	6	7	7	10	70	68	48	74
hsa-miR-33b-3p	3p	hsa-mir-33b	MI0003646	AGUGCC	22	CAGUGCCUCGGCAGUGCAGCCC	MIMAT0004811		No
hsa-miR-33b-5p	5p	hsa-mir-33b	MI0003646	UGCAUU	20	GUGCAUUGCUGUUGCAUUGC	MIMAT0003301	GTGCATTGCTGTTGCATTA	No															2								2
hsa-miR-340-3p	3p	hsa-mir-340	MI0000802	CCGUCU	22	UCCGUCUCAGUUACUUUAUAGC	MIMAT0000750	TCCGTCTCAGTTACTTTATAGCT	No	15	16	24	45	224	212	233	462	60	46	93	82	276	366	370	932	271	176	289	342	1706	1814	2105	4848
hsa-miR-340-5p	5p	hsa-mir-340	MI0000802	UAUAAA	22	UUAUAAAGCAAUGAGACUGAUU	MIMAT0004692	TTATAAAGCAATGAGACTGATT	Yes	1559	1199	1103	1482	8437	5195	6956	17306	1559	1199	1103	1482	8437	5195	6956	17306	2781	1983	2094	2766	15014	10293	12928	34444
hsa-miR-342-3p	3p	hsa-mir-342	MI0000805	CUCACA	23	UCUCACACAGAAAUCGCACCCGU	MIMAT0000753	TCTCACACAGAAATCGCACCCGTC	No	53	50	31	36	49	60	38	195	89	76	29	53	212	340	212	808	360	259	162	202	653	1086	647	2793
hsa-miR-342-5p	5p	hsa-mir-342	MI0000805	GGGGUG	21	AGGGGUGCUAUCUGUGAUUGA	MIMAT0004694	AGGGGTGCTATCTGTGATTGAGG	No		2	4	9	2	3	2	2	3	7		2	8	10	7	13	33	23	13	35	16	26	16	50
hsa-miR-345-3p	3p	hsa-mir-345	MI0000825	CCCUGA	22	GCCCUGAACGAGGGGUCUGGAG	MIMAT0022698	CCCTGAACGAGGGGTCTGGAGT	No										4					2			6					2
hsa-miR-345-5p	5p	hsa-mir-345	MI0000825	CUGACU	22	GCUGACUCCUAGUCCAGGGCUC	MIMAT0000772	GCTGACTCCTAGTCCAGGGCTCT	No	99	85	24	39	57	75	80	149	417	421	72	77	313	324	306	699	1072	994	232	255	891	982	837	2058
hsa-miR-34a-3p	3p	hsa-mir-34a	MI0000268	AAUCAG	22	CAAUCAGCAAGUAUACUGCCCU	MIMAT0004557		No
hsa-miR-34a-5p	5p	hsa-mir-34a	MI0000268	GGCAGU	22	UGGCAGUGUCUUAGCUGGUUGU	MIMAT0000255	TGGCAGTGTCTTAGCTGGTTGT	Yes	2	2	5	3	26	31	37	63	2	2	5	3	26	31	37	63	6	11	5	5	71	80	106	167
hsa-miR-34c-3p	3p	hsa-mir-34c	MI0000743	AUCACU	22	AAUCACUAACCACACGGCCAGG	MIMAT0004677		No
hsa-miR-34c-5p	5p	hsa-mir-34c	MI0000743	GGCAGU	23	AGGCAGUGUAGUUAGCUGAUUGC	MIMAT0000686	AGGCAGTGTAGTTAGCTGATT	No										2								2						2
hsa-miR-3605-3p	3p	hsa-mir-3605	MI0015995	CUCCGU	23	CCUCCGUGUUACCUGUCCUCUAG	MIMAT0017982	CCTCCGTGTTACCTGTCCTCT	No					3	3	5	2			2	2	4	6	6	13	2		6	2	16	15	26	37
hsa-miR-3605-5p	5p	hsa-mir-3605	MI0015995	GAGGAU	23	UGAGGAUGGAUAGCAAGGAAGCC	MIMAT0017981	TGAGGATGGATAGCAAGGAAGCT	No												2								2
hsa-miR-361-3p	3p	hsa-mir-361	MI0000760	CCCCCA	23	UCCCCCAGGUGUGAUUCUGAUUU	MIMAT0004682	TCCCCCAGGTGTGATTCTGATTT	Yes	340	178	75	90	290	241	282	835	340	178	75	90	290	241	282	835	2830	2375	673	987	1314	1038	1320	3734
hsa-miR-361-5p	5p	hsa-mir-361	MI0000760	UAUCAG	22	UUAUCAGAAUCUCCAGGGGUAC	MIMAT0000703	TTATCAGAATCTCCAGGGGTACT	No	93	6	49	61	185	201	217	482	27	23	8	11	246	234	264	486	504	101	254	286	1134	1457	1371	3061
hsa-miR-3611	3p	hsa-mir-3611	MI0016001	UGUGAA	21	UUGUGAAGAAAGAAAUUCUUA	MIMAT0017988	TTGTGAAGAAAGAAATTCTTA	Yes						4		3						4		3	2					4	3	3
hsa-miR-3613-3p	3p	hsa-mir-3613	MI0016003	CAAAAA	24	ACAAAAAAAAAAGCCCAACCCUUC	MIMAT0017991	ACAAAAAAAAAAGCCCAACCCT	No									8	5			5		3	8	10	7			5		3	10
hsa-miR-3613-5p	5p	hsa-mir-3613	MI0016003	GUUGUA	22	UGUUGUACUUUUUUUUUUGUUC	MIMAT0017990	TGTTGTACTTTTTTTTTTGTTC	Yes	46	10	55	75	180	181	201	279	46	10	55	75	180	181	201	279	98	49	137	220	303	411	364	653
hsa-miR-3615	3p	hsa-mir-3615	MI0016005	CUCUCG	21	UCUCUCGGCUCCUCGCGGCUC	MIMAT0017994	TCTCTCGGCTCCTCGCGGCTCG	No	26	12	6	10	12	22	26	41	909	614	212	236	763	511	718	1674	2670	1707	696	668	2265	2110	2608	6561
hsa-miR-3617-3p	3p	hsa-mir-3617	MI0016007	AUCAGC	23	CAUCAGCACCCUAUGUCCUUUCU	MIMAT0022966	CATCAGCACCCTATGTCCTTTCT	Yes						3	2							3	2						2	5	2	2
hsa-miR-3617-5p	5p	hsa-mir-3617	MI0016007	AAGACA	22	AAAGACAUAGUUGCAAGAUGGG	MIMAT0017997	AAAGACATAGTTGCAAGATGGG	Yes	9			3	12	6	5	16	9			3	12	6	5	16	11	4		5	20	8	12	30
hsa-miR-362-3p	3p	hsa-mir-362	MI0000762	ACACAC	22	AACACACCUAUUCAAGGAUUCA	MIMAT0004683		No
hsa-miR-362-5p	5p	hsa-mir-362	MI0000762	AUCCUU	24	AAUCCUUGGAACCUAGGUGUGAGU	MIMAT0000705	AATCCTTGGAACCTAGGTGTGAGT	Yes	116	79	29	18	270	252	255	502	116	79	29	18	270	252	255	502	188	133	42	22	467	451	428	917
hsa-miR-3620-3p	3p	hsa-mir-3620	MI0016011	CACCCU	22	UCACCCUGCAUCCCGCACCCAG	MIMAT0018001	TCACCCTGCATCCCGCACCCAGT	No			2											2	3	2	2		2			4	5	6
hsa-miR-3620-5p	5p	hsa-mir-3620	MI0016011	UGGGCU	22	GUGGGCUGGGCUGGGCUGGGCC	MIMAT0022967	GTGGGCTGGGCTGGGCTGGGC	No										3								6
hsa-miR-363-3p	3p	hsa-mir-363	MI0000764	AUUGCA	22	AAUUGCACGGUAUCCAUCUGUA	MIMAT0000707	AATTGCACGGTATCCATCTGTA	Yes	439	89	274	876	721	960	846	2093	439	89	274	876	721	960	846	2093	1168	264	667	1979	2279	3028	2412	6223
hsa-miR-363-5p	5p	hsa-mir-363	MI0000764	GGGUGG	22	CGGGUGGAUCACGAUGCAAUUU	MIMAT0003385	CGGGTGGATCACGATGCAATC	No																2								2
hsa-miR-3648	5p	hsa-mir-3648-1	MI0016048	GCCGCG	21	AGCCGCGGGGAUCGCCGAGGG	MIMAT0018068		No
hsa-miR-3648	5p	hsa-mir-3648-2	MI0031512	GCCGCG	21	AGCCGCGGGGAUCGCCGAGGG	MIMAT0018068		No
hsa-miR-3656	3p	hsa-mir-3656	MI0016056	GCGGGU	17	GGCGGGUGCGGGGGUGG	MIMAT0018076	CGGCGGGTGCGGGGGT	No									2	3			2		5	2	24	21		4	2		10	10
hsa-miR-365a-3p	3p	hsa-mir-365a	MI0000767	AAUGCC	22	UAAUGCCCCUAAAAAUCCUUAU	MIMAT0000710	TAATGCCCCTAAAAATCCTTAT	Yes								2								2								2
hsa-miR-365a-5p	5p	hsa-mir-365a	MI0000767	GGGACU	23	AGGGACUUUUGGGGGCAGAUGUG	MIMAT0009199		No
hsa-miR-365b-3p	3p	hsa-mir-365b	MI0000769	AAUGCC	22	UAAUGCCCCUAAAAAUCCUUAU	MIMAT0022834	TAATGCCCCTAAAAATCCTTAT	Yes																2								2
hsa-miR-365b-5p	5p	hsa-mir-365b	MI0000769	GGGACU	22	AGGGACUUUCAGGGGCAGCUGU	MIMAT0022833		No
hsa-miR-3661	5p	hsa-mir-3661	MI0016062	GACCUG	22	UGACCUGGGACUCGGACAGCUG	MIMAT0018082	TGACCTGGGACTCGGACAGCTGT	No										2						2	2	2						2
hsa-miR-3665	5p	hsa-mir-3665	MI0016066	GCAGGU	18	AGCAGGUGCGGGGCGGCG	MIMAT0018087		No
hsa-miR-3667-3p	3p	hsa-mir-3667	MI0016068	CCUUCC	22	ACCUUCCUCUCCAUGGGUCUUU	MIMAT0018090	ACCTTCCTCTCCATGGGTCTTT	Yes					2	2		5					2	2		5					4	4		5
hsa-miR-3667-5p	5p	hsa-mir-3667	MI0016068	AAGACC	22	AAAGACCCAUUGAGGAGAAGGU	MIMAT0018089	AGACCCATTGAGGAGAAGGTTT	No													5	4	3	8					9	10	10	22
hsa-miR-3675-3p	3p	hsa-mir-3675	MI0016076	AUCUCU	22	CAUCUCUAAGGAACUCCCCCAA	MIMAT0018099		No
hsa-miR-3675-5p	5p	hsa-mir-3675	MI0016076	AUGGGG	23	UAUGGGGCUUCUGUAGAGAUUUC	MIMAT0018098	ATGGGGCTTCTGTAGAGATTC	No															2						2		2
hsa-miR-3677-3p	3p	hsa-mir-3677	MI0016078	UCGUGG	22	CUCGUGGGCUCUGGCCACGGCC	MIMAT0018101	CTCGTGGGCTCTGGCCACGGCT	No	2	6					2			14		2				2	5	23		2		4	5	7
hsa-miR-3677-5p	5p	hsa-mir-3677	MI0016078	AGUGGC	22	CAGUGGCCAGAGCCCUGCAGUG	MIMAT0019221	GTGGCCAGAGCCCTGCA	No										2								2
hsa-miR-3678-3p	3p	hsa-mir-3678	MI0016079	UGCAGA	22	CUGCAGAGUUUGUACGGACCGG	MIMAT0018103		No
hsa-miR-3678-5p	5p	hsa-mir-3678	MI0016079	CCGUAC	20	UCCGUACAAACUCUGCUGUG	MIMAT0018102		No
hsa-miR-3679-3p	3p	hsa-mir-3679	MI0016080	UUCCCC	22	CUUCCCCCCAGUAAUCUUCAUC	MIMAT0018105		No
hsa-miR-3679-5p	5p	hsa-mir-3679	MI0016080	GAGGAU	23	UGAGGAUAUGGCAGGGAAGGGGA	MIMAT0018104	TGAGGATATGGCAGGGAAGGGGA	Yes	3	10				3	4	2	3	10				3	4	2	14	18	12	3	5	19	20	9
hsa-miR-3684	3p	hsa-mir-3684	MI0016085	UAGACC	21	UUAGACCUAGUACACGUCCUU	MIMAT0018112	TGTTAGACCTAGTACACGTCCT	No																5								7
hsa-miR-3688-3p	3p	hsa-mir-3688-1	MI0016089	AUGGAA	22	UAUGGAAAGACUUUGCCACUCU	MIMAT0018116	TATGGAAAGACTTTGCCACTCT	Yes	3			3	3	2	4	9	3			3	3	2	4	9	5			5	7	2	4	16
hsa-miR-3688-3p	3p	hsa-mir-3688-2	MI0017447	AUGGAA	22	UAUGGAAAGACUUUGCCACUCU	MIMAT0018116	TATGGAAAGACTTTGCCACTCT	Yes	3			3	3	2	4	9	3			3	3	2	4	9	5			5	5	2	4	16
hsa-miR-3688-5p	5p	hsa-mir-3688-1	MI0016089	GUGGCA	21	AGUGGCAAAGUCUUUCCAUAU	MIMAT0019223		No
hsa-miR-3688-5p	5p	hsa-mir-3688-2	MI0017447	GUGGCA	21	AGUGGCAAAGUCUUUCCAUAU	MIMAT0019223		No
hsa-miR-369-3p	3p	hsa-mir-369	MI0000777	AUAAUA	21	AAUAAUACAUGGUUGAUCUUU	MIMAT0000721	AATAATACATGGTTGATCTTT	Yes	344	243	560	592	1383	1534	2666	5375	344	243	560	592	1383	1534	2666	5375	520	330	824	851	1916	2453	3938	8075
hsa-miR-369-5p	5p	hsa-mir-369	MI0000777	GAUCGA	22	AGAUCGACCGUGUUAUAUUCGC	MIMAT0001621	AGATCGACCGTGTTATATTCG	No	3	2	2		5	5	10	17	32	28	28	27	84	48	86	169	106	82	110	92	172	154	256	463
hsa-miR-3691-3p	3p	hsa-mir-3691	MI0016092	CCAAGU	22	ACCAAGUCUGCGUCAUCCUCUC	MIMAT0019224		No
hsa-miR-3691-5p	5p	hsa-mir-3691	MI0016092	GUGGAU	23	AGUGGAUGAUGGAGACUCGGUAC	MIMAT0018120	TAGTGGATGATGGAGACTCGGT	No									2	5							2	7
hsa-miR-370-3p	3p	hsa-mir-370	MI0000778	CCUGCU	22	GCCUGCUGGGGUGGAACCUGGU	MIMAT0000722	GCCTGCTGGGGTGGAACCTGGT	Yes	7830	30882	2308	1938	1276	1304	1700	2855	7830	30882	2308	1938	1276	1304	1700	2855	13540	49755	4073	3196	3055	3274	4418	7157
hsa-miR-370-5p	5p	hsa-mir-370	MI0000778	AGGUCA	22	CAGGUCACGUCUCUGCAGUUAC	MIMAT0026483	CAGGTCACGTCTCTGCAGTTA	No	2								2	2				2	3	8	9	5	2		5	2	7	24
hsa-miR-373-3p	3p	hsa-mir-373	MI0000781	AAGUGC	23	GAAGUGCUUCGAUUUUGGGGUGU	MIMAT0000726	GAAGTGCTTCGATTTTGGGGTGT	Yes		3								3								5
hsa-miR-373-5p	5p	hsa-mir-373	MI0000781	CUCAAA	22	ACUCAAAAUGGGGGCGCUUUCC	MIMAT0000725		No
hsa-miR-374a-3p	3p	hsa-mir-374a	MI0000782	UUAUCA	22	CUUAUCAGAUUGUAUUGUAAUU	MIMAT0004688	CTTATCAGATTGTATTGTAATT	Yes	216	607	152	57	863	460	836	1182	216	607	152	57	863	460	836	1182	318	836	211	114	1198	719	1212	1852
hsa-miR-374a-5p	5p	hsa-mir-374a	MI0000782	UAUAAU	22	UUAUAAUACAACCUGAUAAGUG	MIMAT0000727	TTATAATACAACCTGATAAGTG	Yes	39	35	46	55	769	479	569	962	39	35	46	55	769	479	569	962	371	243	350	561	1891	1840	1672	3118
hsa-miR-374b-3p	3p	hsa-mir-374b	MI0005566	UUAGCA	22	CUUAGCAGGUUGUAUUAUCAUU	MIMAT0004956	CTTAGCAGGTTGTATTATCATT	Yes	7	13	15	17	62	56	54	201	7	13	15	17	62	56	54	201	14	20	21	30	96	90	97	330
hsa-miR-374b-5p	5p	hsa-mir-374b	MI0005566	UAUAAU	22	AUAUAAUACAACCUGCUAAGUG	MIMAT0004955	ATATAATACAACCTGCTAAGTG	Yes	122	52	102	160	5121	3733	4546	8358	122	52	102	160	5121	3733	4546	8358	1013	489	719	931	11691	11554	12208	22485
hsa-miR-374c-3p	3p	hsa-mir-374c	MI0016684	ACUUAG	22	CACUUAGCAGGUUGUAUUAUAU	MIMAT0022735		No
hsa-miR-374c-5p	5p	hsa-mir-374c	MI0016684	UAAUAC	22	AUAAUACAACCUGCUAAGUGCU	MIMAT0018443	TTATAATACAACCTGCTAAGTG	No													8	5	6	10					15	14	18	25
hsa-miR-375	3p	hsa-mir-375	MI0000783	UUGUUC	22	UUUGUUCGUUCGGCUCGCGUGA	MIMAT0000728	TTTGTTCGTTCGGCTCGCGTGA	Yes	28	23	20	19	32	8	13	13	28	23	20	19	32	8	13	13	85	69	64	55	73	15	17	47
hsa-miR-376a-2-5p	5p	hsa-mir-376a-2	MI0003529	GUAGAU	21	GGUAGAUUUUCCUUCUAUGGU	MIMAT0022928	GTGGATTTTCCTTCTATGGTT	No																4						2		7
hsa-miR-376a-3p	3p	hsa-mir-376a-1	MI0000784	UCAUAG	21	AUCAUAGAGGAAAAUCCACGU	MIMAT0000729	ATCATAGAGGAAAATCCACGT	Yes	18	7	5	9	55	48	66	79	18	7	5	9	55	48	66	79	26	10	11	9	120	94	121	179
hsa-miR-376a-3p	3p	hsa-mir-376a-2	MI0003529	UCAUAG	21	AUCAUAGAGGAAAAUCCACGU	MIMAT0000729	ATCATAGAGGAAAATCCACGT	Yes	18	7	5	9	55	48	66	79	18	7	5	9	55	48	66	79	26	10	11	9	120	94	121	179
hsa-miR-376a-5p	5p	hsa-mir-376a-1	MI0000784	UAGAUU	22	GUAGAUUCUCCUUCUAUGAGUA	MIMAT0003386	GTAGATTCTCCTTCTATGAGTA	Yes					5	7	11	2					5	7	11	2		3			14	15	33	33
hsa-miR-376b-3p	3p	hsa-mir-376b	MI0002466	UCAUAG	22	AUCAUAGAGGAAAAUCCAUGUU	MIMAT0002172	ATCATAGAGGAAAATCCATGTT	Yes					34	12	31	28					34	12	31	28					62	40	54	63
hsa-miR-376b-5p	5p	hsa-mir-376b	MI0002466	GUGGAU	22	CGUGGAUAUUCCUUCUAUGUUU	MIMAT0022923	GTGGATATTCCTTCTATGTTT	No													5	2	6	9					12	8	11	16
hsa-miR-376c-3p	3p	hsa-mir-376c	MI0000776	ACAUAG	21	AACAUAGAGGAAAUUCCACGU	MIMAT0000720	AACATAGAGGAAATTCCACGT	Yes	36	34	37	18	317	207	302	455	36	34	37	18	317	207	302	455	55	48	42	22	517	370	486	804
hsa-miR-376c-5p	5p	hsa-mir-376c	MI0000776	GUGGAU	21	GGUGGAUAUUCCUUCUAUGUU	MIMAT0022861	GTGGATATTCCTTCTATGTTT	No													5	2	6	9					12	10	11	16
hsa-miR-377-3p	3p	hsa-mir-377	MI0000785	UCACAC	22	AUCACACAAAGGCAACUUUUGU	MIMAT0000730	ATCACACAAAGGCAACTTTTGT	Yes	17	8	6	8	15	14	18	33	17	8	6	8	15	14	18	33	17	10	14	14	17	22	32	50
hsa-miR-377-5p	5p	hsa-mir-377	MI0000785	GAGGUU	22	AGAGGUUGCCCUUGGUGAAUUC	MIMAT0004689	AGAGGTTGCCCTTGGTGAATTC	Yes	37	94	9	2	6	18	40	19	37	94	9	2	6	18	40	19	89	226	31	2	26	33	69	55
hsa-miR-378a-3p	3p	hsa-mir-378a	MI0000786	CUGGAC	22	ACUGGACUUGGAGUCAGAAGGC	MIMAT0000732	ACTGGACTTGGAGTCAGAAGGC	Yes	772	924	227	158	212	234	265	385	772	924	227	158	212	234	265	385	4099	5101	1170	844	1555	1753	1851	3414
hsa-miR-378a-5p	5p	hsa-mir-378a	MI0000786	UCCUGA	22	CUCCUGACUCCAGGUCCUGUGU	MIMAT0000731	CTCCTGACTCCAGGTCCTGTGT	Yes	11	8	6	3	14	13	10	19	11	8	6	3	14	13	10	19	26	21	10	7	31	30	26	41
hsa-miR-378c	5p	hsa-mir-378c	MI0015825	CUGGAC	25	ACUGGACUUGGAGUCAGAAGAGUGG	MIMAT0016847	ACTGGACTTGGAGTCAGAAGA	No									83	104	36	19	26	58	50	66	174	202	70	41	163	170	149	262
hsa-miR-378d	3p	hsa-mir-378d-1	MI0016749	CUGGAC	20	ACUGGACUUGGAGUCAGAAA	MIMAT0018926	ACTGGACTTGGAGTCAGAAA	Yes	6	9	2	2	10	17	16	35	6	9	2	2	10	17	16	35	43	42	15	8	39	49	48	101
hsa-miR-378d	5p	hsa-mir-378d-2	MI0003840	CUGGAC	20	ACUGGACUUGGAGUCAGAAA	MIMAT0018926	ACTGGACTTGGAGTCAGAAA	Yes	6	9	2	2	10	17	16	35	6	9	2	2	10	17	16	35	42	36	13	8	30	46	43	88
hsa-miR-378e	3p	hsa-mir-378e	MI0016750	CUGGAC	19	ACUGGACUUGGAGUCAGGA	MIMAT0018927	ACTGGACTTGGAGTCAGG	No							2	2					2		2	2					2		6	4
hsa-miR-378f	3p	hsa-mir-378f	MI0016756	CUGGAC	20	ACUGGACUUGGAGCCAGAAG	MIMAT0018932	ACTGGACTTGGAGTCAGAAGT	No									9	11	2	4	9	11	7	13	13	27	4	6	9	13	7	16
hsa-miR-378g	5p	hsa-mir-378g	MI0016761	CUGGGC	20	ACUGGGCUUGGAGUCAGAAG	MIMAT0018937	ACTGGGCTTGGAGTCAGAAGGC	No									3	4	2		2				6	4	4		2	2
hsa-miR-378i	5p	hsa-mir-378i	MI0016902	CUGGAC	21	ACUGGACUAGGAGUCAGAAGG	MIMAT0019074	ACTGGACTTGGAGTCAGAAGGT	No									507	753	143	95	82	123	109	176	605	907	168	113	94	156	125	214
hsa-miR-379-3p	3p	hsa-mir-379	MI0000787	AUGUAA	22	UAUGUAACAUGGUCCACUAACU	MIMAT0004690	TATGTAACATGGTCCACTAAC	No				2	5	6	2	11	11	6	17	13	37	33	45	75	18	10	27	32	70	71	86	152
hsa-miR-379-5p	5p	hsa-mir-379	MI0000787	GGUAGA	21	UGGUAGACUAUGGAACGUAGG	MIMAT0000733	TGGTAGACTATGGAACGTAGG	Yes	248	621	254	240	1157	1290	1845	1694	248	621	254	240	1157	1290	1845	1694	639	1484	769	644	2352	3365	4320	4573
hsa-miR-380-3p	3p	hsa-mir-380	MI0000788	AUGUAA	22	UAUGUAAUAUGGUCCACAUCUU	MIMAT0000735	TATGTAATATGGTCCACATCT	No											2		5	7	9	16			2		12	15	15	37
hsa-miR-380-5p	5p	hsa-mir-380	MI0000788	GGUUGA	22	UGGUUGACCAUAGAACAUGCGC	MIMAT0000734	ATGGTTGACCATAGAACATGCG	No											2	2	5	10	24	14			5	2	20	29	52	53
hsa-miR-381-3p	3p	hsa-mir-381	MI0000789	AUACAA	22	UAUACAAGGGCAAGCUCUCUGU	MIMAT0000736	TATACAAGGGCAAGCTCTCTGT	Yes	5441	8790	3479	3915	9407	9289	14848	22903	5441	8790	3479	3915	9407	9289	14848	22903	8400	13101	5339	5866	14896	15617	23119	37961
hsa-miR-381-5p	5p	hsa-mir-381	MI0000789	GCGAGG	22	AGCGAGGUUGCCCUUUGUAUAU	MIMAT0022862	AGCGAGGTTGCCCTTTGTATAT	Yes						2		2						2		2						2		6
hsa-miR-382-3p	3p	hsa-mir-382	MI0000790	AUCAUU	21	AAUCAUUCACGGACAACACUU	MIMAT0022697	AATCATTCACGGACAACACTTT	No	19	9	12	24	47	31	56	85	41	63	44	53	352	397	637	812	94	104	74	96	531	675	1034	1356
hsa-miR-382-5p	5p	hsa-mir-382	MI0000790	AAGUUG	22	GAAGUUGUUCGUGGUGGAUUCG	MIMAT0000737	GAAGTTGTTCGTGGTGGATTCG	Yes	722	894	212	163	160	129	282	270	722	894	212	163	160	129	282	270	2586	3605	844	544	421	499	975	998
hsa-miR-3907	3p	hsa-mir-3907	MI0016410	GGUGCU	22	AGGUGCUCCAGGCUGGCUCACA	MIMAT0018179	TCCTGGCTGGCTCACA	No										3								5
hsa-miR-3908	5p	hsa-mir-3908	MI0016412	AGCAAU	22	GAGCAAUGUAGGUAGACUGUUU	MIMAT0018182		No
hsa-miR-3909	3p	hsa-mir-3909	MI0016413	GUCCUC	22	UGUCCUCUAGGGCCUGCAGUCU	MIMAT0018183	TGTCCTCTAGGGCCTGCAGTCT	Yes						2	3	8						2	3	8				2	2	2	3	14
hsa-miR-3912-3p	3p	hsa-mir-3912	MI0016416	AACGCA	21	UAACGCAUAAUAUGGACAUGU	MIMAT0018186	TAACGCATAATATGGACATGT	Yes	2	3	3	2	5	3	11	11	2	3	3	2	5	3	11	11	4	3	3	4	5	7	18	17
hsa-miR-3912-5p	5p	hsa-mir-3912	MI0016416	UGUCCA	21	AUGUCCAUAUUAUGGGUUAGU	MIMAT0027036		No
hsa-miR-3913-3p	3p	hsa-mir-3913-1	MI0016417	GACAUC	22	AGACAUCAAGAUCAGUCCCAAA	MIMAT0019225		No
hsa-miR-3913-3p	3p	hsa-mir-3913-2	MI0016418	GACAUC	22	AGACAUCAAGAUCAGUCCCAAA	MIMAT0019225		No
hsa-miR-3913-5p	5p	hsa-mir-3913-1	MI0016417	UUGGGA	22	UUUGGGACUGAUCUUGAUGUCU	MIMAT0018187	TTTGGGACTGATCTTGATGTCT	Yes	2	5			5	5	8	10	2	5			5	5	8	10	25	50		2	16	15	20	40
hsa-miR-3913-5p	5p	hsa-mir-3913-2	MI0016418	UUGGGA	22	UUUGGGACUGAUCUUGAUGUCU	MIMAT0018187	TTTGGGACTGATCTTGATGTCT	Yes	2	5			5	5	8	10	2	5			5	5	8	10	25	50		2	16	15	20	40
hsa-miR-3920	3p	hsa-mir-3920	MI0016427	CUGAUU	22	ACUGAUUAUCUUAACUCUCUGA	MIMAT0018195	ACTGATTATCTTAACTCTCTGA	Yes				2	5	6	9	17				2	5	6	9	17				4	7	12	12	27
hsa-miR-3922-3p	3p	hsa-mir-3922	MI0016429	CUGGCC	22	UCUGGCCUUGACUUGACUCUUU	MIMAT0018197		No
hsa-miR-3922-5p	5p	hsa-mir-3922	MI0016429	CAAGGC	23	UCAAGGCCAGAGGUCCCACAGCA	MIMAT0019227		No
hsa-miR-3928-3p	3p	hsa-mir-3928	MI0016438	GAGGAA	22	GGAGGAACCUUGGAGCUUCGGC	MIMAT0018205	GGAGGAACCTTGGAGCTTCGGT	No	16	32	4		2	2	3	3	21	56	3	4				8	90	158	23	11	4	6	11	40
hsa-miR-3928-5p	5p	hsa-mir-3928	MI0016438	GAAGCU	23	UGAAGCUCUAAGGUUCCGCCUGC	MIMAT0027037		No
hsa-miR-3936	3p	hsa-mir-3936	MI0016592	AAGGGG	22	UAAGGGGUGUAUGGCAGAUGCA	MIMAT0018351	TAAGGGGTGTATGGCAGATGCAT	No									2								2
hsa-miR-3939	3p	hsa-mir-3939	MI0016596	ACGCGC	22	UACGCGCAGACCACAGGAUGUC	MIMAT0018355	TACGCGCAGACCACAGGATGTCT	No														3								3
hsa-miR-3940-3p	3p	hsa-mir-3940	MI0016597	AGCCCG	22	CAGCCCGGAUCCCAGCCCACUU	MIMAT0018356	CAGCCCGGATCCCAGCCCACT	No								3	4	3				4			4	3	2		2	4		5
hsa-miR-3940-5p	5p	hsa-mir-3940	MI0016597	UGGGUU	20	GUGGGUUGGGGCGGGCUCUG	MIMAT0019229		No
hsa-miR-3942-3p	3p	hsa-mir-3942	MI0016599	UUCAGA	21	UUUCAGAUAACAGUAUUACAU	MIMAT0019230	TTTCAGATAACAGTATTACATC	No																2								2
hsa-miR-3942-5p	5p	hsa-mir-3942	MI0016599	AGCAAU	22	AAGCAAUACUGUUACCUGAAAU	MIMAT0018358	AGCAATACTGTTACCTGAAAT	No																3								3
hsa-miR-3960	3p	hsa-mir-3960	MI0016964	GCGGCG	20	GGCGGCGGCGGAGGCGGGGG	MIMAT0019337		No
hsa-miR-409-3p	3p	hsa-mir-409	MI0001735	AAUGUU	22	GAAUGUUGCUCGGUGAACCCCU	MIMAT0001639	GAATGTTGCTCGGTGAACCCCT	Yes	3783	5872	1190	720	1932	1865	4251	3244	3783	5872	1190	720	1932	1865	4251	3244	14216	24222	4899	2574	10003	8994	19593	17581
hsa-miR-409-5p	5p	hsa-mir-409	MI0001735	GGUUAC	23	AGGUUACCCGAGCAACUUUGCAU	MIMAT0001638	AGGTTACCCGAGCAACTTTGCATC	No	30	34	16	13	93	117	180	169	49	98	45	17	226	183	437	434	160	256	153	57	571	656	1188	1267
hsa-miR-410-3p	3p	hsa-mir-410	MI0002465	AUAUAA	21	AAUAUAACACAGAUGGCCUGU	MIMAT0002171	AATATAACACAGATGGCCTGT	Yes	194	78	221	149	238	214	365	531	194	78	221	149	238	214	365	531	287	125	317	214	356	365	566	909
hsa-miR-410-5p	5p	hsa-mir-410	MI0002465	GGUUGU	21	AGGUUGUCUGUGAUGAGUUCG	MIMAT0026558	AGGTTGTCTGTGATGAGTTCG	Yes	2								2								2
hsa-miR-411-3p	3p	hsa-mir-411	MI0003675	AUGUAA	22	UAUGUAACACGGUCCACUAACC	MIMAT0004813	TATGTAACACGGTCCACTAAC	No	2				2	5	5	10	12	3	9	18	54	36	76	112	24	6	29	38	109	106	138	262
hsa-miR-411-5p	5p	hsa-mir-411	MI0003675	AGUAGA	21	UAGUAGACCGUAUAGCGUACG	MIMAT0003329	TAGTAGACCGTATAGCGTACG	Yes	28	20	27	50	561	418	525	796	28	20	27	50	561	418	525	796	129	140	193	311	2017	2104	2549	4069
hsa-miR-412-3p	3p	hsa-mir-412	MI0002464	CUUCAC	23	ACUUCACCUGGUCCACUAGCCGU	MIMAT0002170	GTACTTCACCTGGTCCACTAGT	No															3	4							7	8
hsa-miR-412-5p	5p	hsa-mir-412	MI0002464	GGUCGA	23	UGGUCGACCAGUUGGAAAGUAAU	MIMAT0026557	TGGTCGACCAGTTGGAAAGTAAT	Yes	2	3	8	5	47	38	59	45	2	3	8	5	47	38	59	45	9	7	78	57	66	60	89	70
hsa-miR-421	3p	hsa-mir-421	MI0003685	UCAACA	23	AUCAACAGACAUUAAUUGGGCGC	MIMAT0003339	ATCAACAGACATTAATTGGGCGT	No	47	9	21	25	85	89	61	134	96	42	39	64	71	106	74	172	269	99	116	163	388	519	418	987
hsa-miR-422a	5p	hsa-mir-422a	MI0001444	CUGGAC	22	ACUGGACUUAGGGUCAGAAGGC	MIMAT0001339	ACTGGACTTGGGGTCAGAAGGC	No									3								5
hsa-miR-423-3p	3p	hsa-mir-423	MI0001445	GCUCGG	23	AGCUCGGUCUGAGGCCCCUCAGU	MIMAT0001340	AGCTCGGTCTGAGGCCCCTCAGT	Yes	18341	16656	4811	4902	15121	12647	12055	26257	18341	16656	4811	4902	15121	12647	12055	26257	46119	37444	12886	12922	35224	31436	30456	67025
hsa-miR-423-5p	5p	hsa-mir-423	MI0001445	GAGGGG	23	UGAGGGGCAGAGAGCGAGACUUU	MIMAT0004748	TGAGGGGCAGAGAGCGAGACTTT	Yes	9888	4483	2320	3875	1557	1635	1673	4026	9888	4483	2320	3875	1557	1635	1673	4026	24380	11629	5504	10160	3471	3963	3992	9487
hsa-miR-424-3p	3p	hsa-mir-424	MI0001446	AAAACG	21	CAAAACGUGAGGCGCUGCUAU	MIMAT0004749	CAAAACGTGAGGCGCTGCTAT	Yes	51	31	10	18	9	10	11	36	51	31	10	18	9	10	11	36	173	75	33	49	25	28	19	127
hsa-miR-424-5p	5p	hsa-mir-424	MI0001446	AGCAGC	22	CAGCAGCAAUUCAUGUUUUGAA	MIMAT0001341	CAGCAGCAATTCATGTTTTGA	No	2	5	2		68	50	60	85	13	6	5	10	177	148	145	195	17	11	9	12	313	249	246	346
hsa-miR-425-3p	3p	hsa-mir-425	MI0001448	UCGGGA	22	AUCGGGAAUGUCGUGUCCGCCC	MIMAT0001343	CATCGGGAATGTCGTGTCCGCT	No	121	110	24	30	36	66	54	99	283	243	72	91	89	158	154	295	2586	2055	564	611	916	1344	1268	2814
hsa-miR-425-5p	5p	hsa-mir-425	MI0001448	AUGACA	23	AAUGACACGAUCACUCCCGUUGA	MIMAT0003393	AATGACACGATCACTCCCGTTGAGT	No	261	131	100	93	1301	1288	1260	2624	2226	4445	1316	1010	7045	6188	7119	14434	6757	8841	3743	3255	18086	16352	17364	38433
hsa-miR-4284	5p	hsa-mir-4284	MI0015893	GGCUCA	18	GGGCUCACAUCACCCCAU	MIMAT0016915	GACGGGCTCACATCACC	No									5	2	4		2	4	5	2	10	2	4		4	4	7	6
hsa-miR-4286	5p	hsa-mir-4286	MI0015894	CCCCAC	17	ACCCCACUCCUGGUACC	MIMAT0016916	ACCCCACTCCTGGTACCATT	No	30	22	22	13	17	9	22	74	73	49	23	10	16	25	25	94	329	163	184	73	101	154	162	631
hsa-miR-429	3p	hsa-mir-429	MI0001641	AAUACU	22	UAAUACUGUCUGGUAAAACCGU	MIMAT0001536	TAATACTGTCTGGTAAAACCGT	Yes	47	22	8	19	29	6	23	23	47	22	8	19	29	6	23	23	77	44	25	30	41	8	33	44
hsa-miR-4301	5p	hsa-mir-4301	MI0015828	CCCACU	20	UCCCACUACUUCACUUGUGA	MIMAT0016850	CTCCCACTGCTTCACT	No												2	3	4	14	17				2	6	10	14	30
hsa-miR-4302	5p	hsa-mir-4302	MI0015833	CAGUGU	18	CCAGUGUGGCUCAGCGAG	MIMAT0016855		No
hsa-miR-4306	3p	hsa-mir-4306	MI0015836	GGAGAG	17	UGGAGAGAAAGGCAGUA	MIMAT0016858	TGGAGAGAAAGGCAGT	No		3	2		2				9	6	12	9	3			6	14	9	20	14	5	2		10
hsa-miR-431-3p	3p	hsa-mir-431	MI0001721	AGGUCG	22	CAGGUCGUCUUGCAGGGCUUCU	MIMAT0004757	CAGGTCGTCTTGCAGGGCTTCT	Yes	10	23	5		30	23	39	40	10	23	5		30	23	39	40	96	152	20	9	106	117	186	209
hsa-miR-431-5p	5p	hsa-mir-431	MI0001721	GUCUUG	21	UGUCUUGCAGGCCGUCAUGCA	MIMAT0001625	TGTCTTGCAGGCCGTCATGCA	Yes	45	88	46	51	466	441	744	953	45	88	46	51	466	441	744	953	220	243	157	138	998	1018	1500	2004
hsa-miR-4310	3p	hsa-mir-4310	MI0015840	CAGCAU	16	GCAGCAUUCAUGUCCC	MIMAT0016862		No
hsa-miR-432-3p	3p	hsa-mir-432	MI0003133	UGGAUG	21	CUGGAUGGCUCCUCCAUGUCU	MIMAT0002815	CTGGATGGCTCCTCCATGTCT	Yes	3	5		2					3	5		2					3	5		2	2		4	2
hsa-miR-432-5p	5p	hsa-mir-432	MI0003133	CUUGGA	23	UCUUGGAGUAGGUCAUUGGGUGG	MIMAT0002814	TCTTGGAGTAGGTCATTGGGTGT	No	53	68	51	46	174	115	196	234	85	92	72	83	299	272	428	474	314	375	248	365	834	798	1180	1405
hsa-miR-4326	5p	hsa-mir-4326	MI0015866	GUUCCU	20	UGUUCCUCUGUCUCCCAGAC	MIMAT0016888	TGTTCCTCTGTCTCCCAGACTCT	No									30	14	11	3	23	25	43	43	81	34	21	11	57	66	90	117
hsa-miR-433-3p	3p	hsa-mir-433	MI0001723	UCAUGA	22	AUCAUGAUGGGCUCCUCGGUGU	MIMAT0001627	ATCATGATGGGCTCCTCGGTGT	Yes	665	587	292	178	235	235	294	423	665	587	292	178	235	235	294	423	1265	1000	583	377	468	536	662	975
hsa-miR-433-5p	5p	hsa-mir-433	MI0001723	ACGGUG	22	UACGGUGAGCCUGUCAUUAUUC	MIMAT0026554	TACGGTGAGCCTGTCATTATTC	Yes						3	4							3	4						2	5	7
hsa-miR-4419a	3p	hsa-mir-4419a	MI0016755	GAGGGA	17	UGAGGGAGGAGACUGCA	MIMAT0018931		No
hsa-miR-4421	3p	hsa-mir-4421	MI0016758	CCUGUC	22	ACCUGUCUGUGGAAAGGAGCUA	MIMAT0018934	ACCTGTCTGTGGAAAGGAGCTAT	No										2							2	2
hsa-miR-4422	5p	hsa-mir-4422	MI0016759	AAAGCA	21	AAAAGCAUCAGGAAGUACCCA	MIMAT0018935	AAAAGCATCAGGAAGTACCCACT	No														2								2
hsa-miR-4429	5p	hsa-mir-4429	MI0016768	AAAGCU	20	AAAAGCUGGGCUGAGAGGCG	MIMAT0018944	AAAAGCTGGGTTGAGAGGCGA	No									27	25	3	6				2	48	50	5	8			2	2
hsa-miR-4433a-3p	3p	hsa-mir-4433a	MI0016773	CAGGAG	21	ACAGGAGUGGGGGUGGGACAU	MIMAT0018949	ACAGGAGTGGGGGTGGGACGT	No									6	21	2	2		3		5	57	41	8	8	2	5		14
hsa-miR-4433a-5p	5p	hsa-mir-4433a	MI0016773	GUCCCA	21	CGUCCCACCCCCCACUCCUGU	MIMAT0020956	ATGTCCCACCCCCCACTCCTGT	No														2		2						4		6
hsa-miR-4433b-3p	3p	hsa-mir-4433b	MI0025511	AGGAGU	21	CAGGAGUGGGGGGUGGGACGU	MIMAT0030414	ACAGGAGTGGGGGGTGGGACGT	No	337	2573	177	184	46	119	54	136	413	2707	237	320	63	187	98	242	4896	9322	947	1734	325	624	375	1008
hsa-miR-4433b-5p	5p	hsa-mir-4433b	MI0025511	UGUCCC	21	AUGUCCCACCCCCACUCCUGU	MIMAT0030413	ATGTCCCACCCCCACTCCTGTT	No	348	344	130	112	378	426	268	723	249	507	179	157	1265	1724	1164	3125	1670	2048	701	724	4680	6468	4371	11156
hsa-miR-4435	5p	hsa-mir-4435-1	MI0016775	UGGCCA	22	AUGGCCAGAGCUCACACAGAGG	MIMAT0018951	ATGGCCAGAGCTCACACAGAGGT	No	2											2			2		2			2			2
hsa-miR-4435	5p	hsa-mir-4435-2	MI0016777	UGGCCA	22	AUGGCCAGAGCUCACACAGAGG	MIMAT0018951	ATGGCCAGAGCTCACACAGAGGT	No	2											2			2		2			2			2
hsa-miR-4443	5p	hsa-mir-4443	MI0016786	UGGAGG	17	UUGGAGGCGUGGGUUUU	MIMAT0018961	TTGGAGGCGTGGGTTC	No									2						2		4	2					2
hsa-miR-4446-3p	3p	hsa-mir-4446	MI0016789	AGGGCU	22	CAGGGCUGGCAGUGACAUGGGU	MIMAT0018965	CAGGGCTGGCAGTGACATGGGT	Yes	110	153	42	81	147	207	229	379	110	153	42	81	147	207	229	379	279	343	96	147	301	406	464	864
hsa-miR-4446-5p	5p	hsa-mir-4446	MI0016789	UUUCCC	22	AUUUCCCUGCCAUUCCCUUGGC	MIMAT0019233	ATTTCCCTGCCATTCCCTTGGT	No									2	2				2			2	2				2	2	2
hsa-miR-4448	3p	hsa-mir-4448	MI0016791	GCUCCU	20	GGCUCCUUGGUCUAGGGGUA	MIMAT0018967	GGCTCGTTGGTCTAGGGGT	No									4			4					6			6
hsa-miR-4449	3p	hsa-mir-4449	MI0016792	GUCCCG	22	CGUCCCGGGGCUGCGCGAGGCA	MIMAT0018968	TCCCGGGGCTGCGCGAGGCAT	No									2								2
hsa-miR-4454	5p	hsa-mir-4454	MI0016800	GAUCCG	20	GGAUCCGAGUCACGGCACCA	MIMAT0018976	TCCGAGTCACGGCACCAAA	No														6	2	5	2	2			5	22	15	27
hsa-miR-4461	3p	hsa-mir-4461	MI0016807	AUUGAG	23	GAUUGAGACUAGUAGGGCUAGGC	MIMAT0018983		No
hsa-miR-4467	5p	hsa-mir-4467	MI0016818	GGCGGC	22	UGGCGGCGGUAGUUAUGGGCUU	MIMAT0018994	TGGCGGCGGTAGTTATGGGCTTCT	No																2								2
hsa-miR-4469	3p	hsa-mir-4469	MI0016820	CUCCCU	22	GCUCCCUCUAGGGUCGCUCGGA	MIMAT0018996	GCTCCCTCTAGGGTCGCTCGGA	Yes								2								2								2
hsa-miR-4470	3p	hsa-mir-4470	MI0016821	GGCAAA	21	UGGCAAACGUGGAAGCCGAGA	MIMAT0018997	TGGCAAACGTGGAAGCCGAGAGT	No	2					3	2	2	15	19						3	22	32		5		5	4	11
hsa-miR-4472	5p	hsa-mir-4472-2	MI0016824	GUGGGG	18	GGUGGGGGGUGUUGUUUU	MIMAT0018999		No
hsa-miR-4473	3p	hsa-mir-4473	MI0016825	UAGUGC	22	CUAGUGCUCUCCGUUACAAGUA	MIMAT0019000	CTAGTGCTCTCCGTTACAAGT	No	2				2		4	3	5	4		5	4	7	5	14	9	4	2	7	8	21	21	54
hsa-miR-4474-3p	3p	hsa-mir-4474	MI0016826	UGUGGC	22	UUGUGGCUGGUCAUGAGGCUAA	MIMAT0019001	TTGTGGCTGGTCATGAGGCT	No										5				2	2		2	5		2		2	4
hsa-miR-4474-5p	5p	hsa-mir-4474	MI0016826	UAGUCU	21	UUAGUCUCAUGAUCAGACACA	MIMAT0019234		No
hsa-miR-4477b	3p	hsa-mir-4477b	MI0016830	UUAAGG	22	AUUAAGGACAUUUGUGAUUGAU	MIMAT0019005	ATTAAGGACATTTGTGATTGAT	Yes						3								3								3
hsa-miR-4479	3p	hsa-mir-4479	MI0016838	GCGCGG	22	CGCGCGGCCGUGCUCGGAGCAG	MIMAT0019011	CGCGCGGCCGTGCTCGGAGT	No															2	2		3	2				2	4
hsa-miR-4485-3p	3p	hsa-mir-4485	MI0016846	AACGGC	20	UAACGGCCGCGGUACCCUAA	MIMAT0019019	TAACGGCCGCGGTACT	No									10	3	3				6		54	13	14		5	10	68	73
hsa-miR-4485-5p	5p	hsa-mir-4485	MI0016846	CCGCCU	16	ACCGCCUGCCCAGUGA	MIMAT0032116		No
hsa-miR-4488	5p	hsa-mir-4488	MI0016849	GGGGGC	18	AGGGGGCGGGCUCCGGCG	MIMAT0019022	GAGGGGGCGGGCTCCGGC	No									8	2							10	4	2
hsa-miR-4491	3p	hsa-mir-4491	MI0016853	AUGUGG	22	AAUGUGGACUGGUGUGACCAAA	MIMAT0019026	TAATGTGGACTGGTGTGACCAA	No									2								2
hsa-miR-4497	5p	hsa-mir-4497	MI0016859	UCCGGG	17	CUCCGGGACGGCUGGGC	MIMAT0019032	CTCCGGGACGGCTGGGA	No									4	6	2	3			2	2	19	16	2	5			2	2
hsa-miR-4498	5p	hsa-mir-4498	MI0016860	GGGCUG	22	UGGGCUGGCAGGGCAAGUGCUG	MIMAT0019033	TGGGCTGGCAGGGCAAGTGCTGC	No																2								2
hsa-miR-449a	5p	hsa-mir-449a	MI0001648	GGCAGU	22	UGGCAGUGUAUUGUUAGCUGGU	MIMAT0001541	TGGCAGTGTATTGTTAGCTGGT	Yes								2								2								2
hsa-miR-449c-3p	3p	hsa-mir-449c	MI0003823	UGCUAG	23	UUGCUAGUUGCACUCCUCUCUGU	MIMAT0013771		No
hsa-miR-449c-5p	5p	hsa-mir-449c	MI0003823	AGGCAG	25	UAGGCAGUGUAUUGCUAGCGGCUGU	MIMAT0010251	AGGCAGTGTATTGCTAGCGGCTGT	No														2								2
hsa-miR-4500	3p	hsa-mir-4500	MI0016863	GAGGUA	17	UGAGGUAGUAGUUUCUU	MIMAT0019036	TGAGGTAGTAGTTTGTT	No														3		2						3		2
hsa-miR-4504	3p	hsa-mir-4504	MI0016867	GUGACA	22	UGUGACAAUAGAGAUGAACAUG	MIMAT0019040	TGTGACAATAGAGATGAACATA	No					2			4							2	6					2	3	2	12
hsa-miR-4508	5p	hsa-mir-4508	MI0016872	CGGGGC	17	GCGGGGCUGGGCGCGCG	MIMAT0019045	AAGCGGGGCTGGGCGCG	No									23	35			3	4	3	8	50	63			9	7	10	21
hsa-miR-450a-1-3p	3p	hsa-mir-450a-1	MI0001652	UUGGGA	22	AUUGGGAACAUUUUGCAUGUAU	MIMAT0022700	ATTGGGAACATTTTGCATGTAT	Yes					2			3					2			3					2			3
hsa-miR-450a-2-3p	3p	hsa-mir-450a-2	MI0003187	UUGGGG	22	AUUGGGGACAUUUUGCAUUCAU	MIMAT0031074	ATTGGGGACATTTTGCATTCA	No									2								2							2
hsa-miR-450a-5p	5p	hsa-mir-450a-1	MI0001652	UUUGCG	22	UUUUGCGAUGUGUUCCUAAUAU	MIMAT0001545	TTTTGCGATGTGTTCCTAAT	No	9	4	3	5	30	18	21	41	29	23	11	12	31	24	29	95	58	40	21	25	91	68	73	238
hsa-miR-450a-5p	5p	hsa-mir-450a-2	MI0003187	UUUGCG	22	UUUUGCGAUGUGUUCCUAAUAU	MIMAT0001545	TTTTGCGATGTGTTCCTAAT	No	9	4	3	5	30	18	21	41	29	23	11	12	31	24	29	95	58	40	21	25	91	68	73	238
hsa-miR-450b-3p	3p	hsa-mir-450b	MI0005531	UGGGAU	22	UUGGGAUCAUUUUGCAUCCAUA	MIMAT0004910		No
hsa-miR-450b-5p	5p	hsa-mir-450b	MI0005531	UUUGCA	22	UUUUGCAAUAUGUUCCUGAAUA	MIMAT0004909	TTTTGCAATATGTTCCTGAAT	No			2	2	9	21	9	33	9	10	14	10	55	39	67	148	11	10	21	22	89	82	86	260
hsa-miR-4511	5p	hsa-mir-4511	MI0016877	AAGAAC	22	GAAGAACUGUUGCAUUUGCCCU	MIMAT0019048	GAAGAACTGTTGCATTTGCCCTGT	No									5	2						3	9	4		2		2	3	7
hsa-miR-4516	5p	hsa-mir-4516	MI0016882	GGAGAA	17	GGGAGAAGGGUCGGGGC	MIMAT0019053	AGAAGGGTCGGGGCGG	No									3	2							5	2
hsa-miR-451a	5p	hsa-mir-451a	MI0001729	AACCGU	22	AAACCGUUACCAUUACUGAGUU	MIMAT0001631	AAACCGTTACCATTACTGAGT	No	219	144	385	1080	68	127	64	218	9892	6673	8814	43781	1025	1627	1233	3134	15745	9967	14197	68053	1803	2956	2118	5889
hsa-miR-451b	5p	hsa-mir-451b	MI0017360	AGCAAG	22	UAGCAAGAGAACCAUUACCAUU	MIMAT0019840	GAACCGTTACCATTACTA	No										2	3	4						2	3	6
hsa-miR-452-3p	3p	hsa-mir-452	MI0001733	UCAUCU	22	CUCAUCUGCAAAGAAGUAAGUG	MIMAT0001636		No
hsa-miR-452-5p	5p	hsa-mir-452	MI0001733	ACUGUU	22	AACUGUUUGCAGAGGAAACUGA	MIMAT0001635	AACTGTTTGCAGAGGAAACTGAGA	No	14	22	9	3	23	27	16	47	21	50	12	8	74	106	72	141	125	296	80	44	277	433	235	611
hsa-miR-4521	5p	hsa-mir-4521	MI0016887	CUAAGG	22	GCUAAGGAAGUCCUGUGCUCAG	MIMAT0019058	GCTAAGGAAGTCCTGTGCTCAGTT	No									4	2	2	2	7	17	5	10	6	4	2	4	7	27	10	22
hsa-miR-4522	3p	hsa-mir-4522	MI0016889	GACUCU	21	UGACUCUGCCUGUAGGCCGGU	MIMAT0019060	TGACTCTGCCTGTAGGCCGGT	Yes		2								2								2
hsa-miR-4523	5p	hsa-mir-4523	MI0016890	ACCGAG	21	GACCGAGAGGGCCUCGGCUGU	MIMAT0019061	GACCGAGAGGGCCTCGGCTGT	Yes		7			2			2		7			2			2		7			4		2	2
hsa-miR-4524a-3p	3p	hsa-mir-4524a	MI0016891	GAGACA	22	UGAGACAGGCUUAUGCUGCUAU	MIMAT0019063	TGAGACAGGCTTATGCTGCTAT	Yes					3	2	3	2					3	2	3	2					3	2	3	4
hsa-miR-4524a-5p	5p	hsa-mir-4524a	MI0016891	UAGCAG	22	AUAGCAGCAUGAACCUGUCUCA	MIMAT0019062		No
hsa-miR-4533	5p	hsa-mir-4533	MI0016900	GGAAGG	22	UGGAAGGAGGUUGCCGGACGCU	MIMAT0019072	TGGAAGGAGGTTGCCGGACGCTGT	No	3	3							12	23		2	3			2	28	52		4	3			8
hsa-miR-454-3p	3p	hsa-mir-454	MI0003820	AGUGCA	23	UAGUGCAAUAUUGCUUAUAGGGU	MIMAT0003885	TAGTGCAATATTGCTTATAGGGTT	No	19	19	21	28	1012	879	1086	2533	30	24	12	12	1149	1047	1266	2759	87	76	77	71	5756	5462	6533	14094
hsa-miR-454-5p	5p	hsa-mir-454	MI0003820	CCCUAU	22	ACCCUAUCAAUAUUGUCUCUGC	MIMAT0003884	ACCCTATCAATATTGTCTCTGC	Yes	5	2	3	7	29	26	19	48	5	2	3	7	29	26	19	48	16	2	11	30	73	68	59	183
hsa-miR-455-3p	3p	hsa-mir-455	MI0003513	CAGUCC	21	GCAGUCCAUGGGCAUAUACAC	MIMAT0004784	GCAGTCCATGGGCATATACACT	No									2		2		2				2	2	2		2
hsa-miR-455-5p	5p	hsa-mir-455	MI0003513	AUGUGC	22	UAUGUGCCUUUGGACUACAUCG	MIMAT0003150	TATGTGCCTTTGGACTACATCGT	No					4				10	18	10	5	6		4	5	12	31	14	7	12		4	8
hsa-miR-4638-3p	3p	hsa-mir-4638	MI0017265	CUGGAC	23	CCUGGACACCGCUCAGCCGGCCG	MIMAT0019696	CCTGGACACCGCTCAGCCGGCC	No										2								2
hsa-miR-4638-5p	5p	hsa-mir-4638	MI0017265	CUCGGC	21	ACUCGGCUGCGGUGGACAAGU	MIMAT0019695	ACTCGGCTGCGGTGGACAAGT	Yes	5	4						2	5	4						2	7	4	2					2
hsa-miR-4642	5p	hsa-mir-4642	MI0017269	UGGCAU	22	AUGGCAUCGUCCCCUGGUGGCU	MIMAT0019702	ATGGCATCGTCCCCTGGTGGCG	No																2								2
hsa-miR-4645-3p	3p	hsa-mir-4645	MI0017272	GACAGU	22	AGACAGUAGUUCUUGCCUGGUU	MIMAT0019706	CGAGACAGTAGTTCTTGCCTGGT	No	5					6	4	6	4	4	2		9	6	10	29	29	13	2	4	21	46	35	118
hsa-miR-4645-5p	5p	hsa-mir-4645	MI0017272	CCAGGC	19	ACCAGGCAAGAAAUAUUGU	MIMAT0019705		No
hsa-miR-4646-3p	3p	hsa-mir-4646	MI0017273	UUGUCC	21	AUUGUCCCUCUCCCUUCCCAG	MIMAT0019708	ATTGTCCCTCTCCCTTCCCAGT	No									4					4		5	4		2			8	2	22
hsa-miR-4646-5p	5p	hsa-mir-4646	MI0017273	CUGGGA	22	ACUGGGAAGAGGAGCUGAGGGA	MIMAT0019707	AACTGGGAAGAGGAGCTGAGGGACT	No										4							2	11	2			2		2
hsa-miR-4654	5p	hsa-mir-4654	MI0017282	GUGGGA	22	UGUGGGAUCUGGAGGCAUCUGG	MIMAT0019720	TGTGGGATCTGGAGGCATCT	No									2								2	2
hsa-miR-4657	5p	hsa-mir-4657	MI0017285	AUGUGG	23	AAUGUGGAAGUGGUCUGAGGCAU	MIMAT0019724	AATGTGGAAGTGGTCTGAGG	No									2								2
hsa-miR-4659a-3p	3p	hsa-mir-4659a	MI0017287	UUCUUC	22	UUUCUUCUUAGACAUGGCAACG	MIMAT0019727	TTCTTCTTAGACATGGCAACGT	No					2	2		3	2		2	2		2		2	6		2	4	2	4	2	14
hsa-miR-4659a-5p	5p	hsa-mir-4659a	MI0017287	UGCCAU	22	CUGCCAUGUCUAAGAAGAAAAC	MIMAT0019726		No
hsa-miR-4659b-3p	3p	hsa-mir-4659b	MI0017291	UUCUUC	22	UUUCUUCUUAGACAUGGCAGCU	MIMAT0019734	TTTCTTCTTAGACATGGCAGCT	Yes	2			4		3	5	8	2			4		3	5	8	18	3	2	12	5	17	18	44
hsa-miR-4659b-5p	5p	hsa-mir-4659b	MI0017291	UGCCAU	19	UUGCCAUGUCUAAGAAGAA	MIMAT0019733	TTGCCATGTCTAAGAAGAAAATT	No									2								2
hsa-miR-4661-3p	3p	hsa-mir-4661	MI0017289	AGGAUC	22	CAGGAUCCACAGAGCUAGUCCA	MIMAT0019730		No
hsa-miR-4661-5p	5p	hsa-mir-4661	MI0017289	ACUAGC	22	AACUAGCUCUGUGGAUCCUGAC	MIMAT0019729	AACTAGCTCTGTGGATCCTGA	No								2	4							3	4	6			3			5
hsa-miR-4662a-3p	3p	hsa-mir-4662a	MI0017290	AAGAUA	22	AAAGAUAGACAAUUGGCUAAAU	MIMAT0019732		No
hsa-miR-4662a-5p	5p	hsa-mir-4662a	MI0017290	UAGCCA	22	UUAGCCAAUUGUCCAUCUUUAG	MIMAT0019731	TTAGCCAATTGTCCATCTTTAG	Yes				2	5	3	7	8				2	5	3	7	8	3			2	11	5	9	25
hsa-miR-4664-3p	3p	hsa-mir-4664	MI0017294	UUCCGG	22	CUUCCGGUCUGUGAGCCCCGUC	MIMAT0019738	CTTCCGGTCTGTGAGCCCCGTCT	No					2				10	17			2	2	2		22	39			6	7	6	4
hsa-miR-4664-5p	5p	hsa-mir-4664	MI0017294	GGGGUG	22	UGGGGUGCCCACUCCGCAAGUU	MIMAT0019737		No
hsa-miR-4665-3p	3p	hsa-mir-4665	MI0017295	UCGGCC	26	CUCGGCCGCGGCGCGUAGCCCCCGCC	MIMAT0019740		No
hsa-miR-4665-5p	5p	hsa-mir-4665	MI0017295	UGGGGG	23	CUGGGGGACGCGUGAGCGCGAGC	MIMAT0019739	CTGGGGGACGCGTGAGCGCGAGT	No	32	80	2	3	3	3	9	7	33	89	3	4	3	5	4	6	117	325	14	14	9	13	16	20
hsa-miR-4667-3p	3p	hsa-mir-4667	MI0017297	CCCUCC	21	UCCCUCCUUCUGUCCCCACAG	MIMAT0019744		No
hsa-miR-4667-5p	5p	hsa-mir-4667	MI0017297	CUGGGG	22	ACUGGGGAGCAGAAGGAGAACC	MIMAT0019743	ACTGGGGAGCAGAAGGAGAACC	Yes	3								3								3
hsa-miR-4673	5p	hsa-mir-4673	MI0017304	CCAGGC	22	UCCAGGCAGGAGCCGGACUGGA	MIMAT0019755	TCCAGGCAGGAGCCGGACTGG	No										2								2
hsa-miR-4676-3p	3p	hsa-mir-4676	MI0017307	ACUGUU	22	CACUGUUUCACCACUGGCUCUU	MIMAT0019759	CACTGTTTCACCACTGGCTCTT	Yes	9					4	2	12	9					4	2	12	20	9	4	2	19	15	13	45
hsa-miR-4676-5p	5p	hsa-mir-4676	MI0017307	AGCCAG	21	GAGCCAGUGGUGAGACAGUGA	MIMAT0019758	GAGCCAGTGGTGAGACAGTGAGT	No															2								2
hsa-miR-4677-3p	3p	hsa-mir-4677	MI0017308	CUGUGA	22	UCUGUGAGACCAAAGAACUACU	MIMAT0019761	TCTGTGAGACCAAAGAACTACT	Yes	11	7	6	3	49	37	38	59	11	7	6	3	49	37	38	59	24	16	6	5	73	55	74	102
hsa-miR-4677-5p	5p	hsa-mir-4677	MI0017308	UGUUCU	22	UUGUUCUUUGGUCUUUCAGCCA	MIMAT0019760	TTGTTCTTTGGTCTTTCAGT	No														2								2
hsa-miR-4680-3p	3p	hsa-mir-4680	MI0017312	CUGAAU	21	UCUGAAUUGUAAGAGUUGUUA	MIMAT0019765	ATCTGAATTGTAAGAGTTGTT	No													2								2
hsa-miR-4680-5p	5p	hsa-mir-4680	MI0017312	GAACUC	23	AGAACUCUUGCAGUCUUAGAUGU	MIMAT0019764		No
hsa-miR-4685-3p	3p	hsa-mir-4685	MI0017317	CUCCCU	22	UCUCCCUUCCUGCCCUGGCUAG	MIMAT0019772	TCTCCCTTCCTGCCCTGGCT	No								2								5					2			11
hsa-miR-4685-5p	5p	hsa-mir-4685	MI0017317	CCAGGG	26	CCCAGGGCUUGGAGUGGGGCAAGGUU	MIMAT0019771		No
hsa-miR-4687-3p	3p	hsa-mir-4687	MI0017319	GGCUGU	21	UGGCUGUUGGAGGGGGCAGGC	MIMAT0019775	TGGCTGTTGGAGGGGGCAGGC	Yes		2								2								2
hsa-miR-4687-5p	5p	hsa-mir-4687	MI0017319	AGCCCU	22	CAGCCCUCCUCCCGCACCCAAA	MIMAT0019774	CAGCCCTCCTCCCGCACCCAA	No								3								5								8
hsa-miR-4688	3p	hsa-mir-4688	MI0017321	AGGGGC	22	UAGGGGCAGCAGAGGACCUGGG	MIMAT0019777	TAGGGGCAGCAGAGGACCTGGGA	No									2							2	6							4
hsa-miR-4690-3p	3p	hsa-mir-4690	MI0017323	CAGCCC	21	GCAGCCCAGCUGAGGCCUCUG	MIMAT0019780	GCAGCCCAGCTGAGGCCTCTGCA	No																2								2
hsa-miR-4690-5p	5p	hsa-mir-4690	MI0017323	AGCAGG	22	GAGCAGGCGAGGCUGGGCUGAA	MIMAT0019779		No
hsa-miR-4697-3p	3p	hsa-mir-4697	MI0017330	GUCAGU	24	UGUCAGUGACUCCUGCCCCUUGGU	MIMAT0019792	TGTCAGTGACTCCTGCCCCTTGGT	Yes						2								2								2
hsa-miR-4697-5p	5p	hsa-mir-4697	MI0017330	GGGGGC	22	AGGGGGCGCAGUCACUGACGUG	MIMAT0019791		No
hsa-miR-4701-3p	3p	hsa-mir-4701	MI0017334	UGGGUG	20	AUGGGUGAUGGGUGUGGUGU	MIMAT0019799		No
hsa-miR-4701-5p	5p	hsa-mir-4701	MI0017334	UGGCCA	22	UUGGCCACCACACCUACCCCUU	MIMAT0019798	TTGGCCACCACACCTACCCCTT	Yes	3					2			3					2			5	2			2	2
hsa-miR-4707-3p	3p	hsa-mir-4707	MI0017340	GCCCGC	22	AGCCCGCCCCAGCCGAGGUUCU	MIMAT0019808	AGCCCGCCCCAGCCGAGGTTCT	Yes	3	5		3		3		4	3	5		3		3		4	6	10		3		3		4
hsa-miR-4707-5p	5p	hsa-mir-4707	MI0017340	CCCCGG	23	GCCCCGGCGCGGGCGGGUUCUGG	MIMAT0019807		No
hsa-miR-4709-3p	3p	hsa-mir-4709	MI0017342	UGAAGA	23	UUGAAGAGGAGGUGCUCUGUAGC	MIMAT0019812		No
hsa-miR-4709-5p	5p	hsa-mir-4709	MI0017342	CAACAG	22	ACAACAGUGACUUGCUCUCCAA	MIMAT0019811	ACAACAGTGACTTGCTCTCCAAT	No															3	3							5	5
hsa-miR-4710	5p	hsa-mir-4710	MI0017344	GGUGAG	18	GGGUGAGGGCAGGUGGUU	MIMAT0019815	GGGTGAGGGCAGGTGA	No												2								2
hsa-miR-4717-3p	3p	hsa-mir-4717	MI0017352	CACAUG	21	ACACAUGGGUGGCUGUGGCCU	MIMAT0019830	CACATGGGTGGCTGTGGCCTT	No										2								2
hsa-miR-4717-5p	5p	hsa-mir-4717	MI0017352	AGGCCA	22	UAGGCCACAGCCACCCAUGUGU	MIMAT0019829		No
hsa-miR-4726-3p	3p	hsa-mir-4726	MI0017363	CCCAGG	22	ACCCAGGUUCCCUCUGGCCGCA	MIMAT0019846		No
hsa-miR-4726-5p	5p	hsa-mir-4726	MI0017363	GGGCCA	23	AGGGCCAGAGGAGCCUGGAGUGG	MIMAT0019845	AGGGCCAGAGGAGCCTGGAGT	No										6	2							8	2	2				2
hsa-miR-4732-3p	3p	hsa-mir-4732	MI0017369	CCCUGA	21	GCCCUGACCUGUCCUGUUCUG	MIMAT0019856	GCCCTGACCTGTCCTGTTCTA	No									3								3			2
hsa-miR-4732-5p	5p	hsa-mir-4732	MI0017369	GUAGAG	23	UGUAGAGCAGGGAGCAGGAAGCU	MIMAT0019855	TGTAGAGCAGGGAGCAGGAAGCT	Yes	3			5					3			5					5			7
hsa-miR-4734	3p	hsa-mir-4734	MI0017371	CUGCGG	22	GCUGCGGGCUGCGGUCAGGGCG	MIMAT0019859	CTGCGGGCTGCGGTCAGGGT	No									3								3	4				2
hsa-miR-4738-3p	3p	hsa-mir-4738	MI0017376	GAAACU	22	UGAAACUGGAGCGCCUGGAGGA	MIMAT0019867	TGAAACTGGAGCGCCTGGAGT	No			2						6	4	3					3	8	12	7				4	3
hsa-miR-4738-5p	5p	hsa-mir-4738	MI0017376	CCAGCG	22	ACCAGCGCGUUUUCAGUUUCAU	MIMAT0019866		No
hsa-miR-4741	3p	hsa-mir-4741	MI0017379	GGGCUG	23	CGGGCUGUCCGGAGGGGUCGGCU	MIMAT0019871	CGGGCTGTCCGGAGGGGTCGT	No										3								12						2
hsa-miR-4742-3p	3p	hsa-mir-4742	MI0017380	CUGUAU	23	UCUGUAUUCUCCUUUGCCUGCAG	MIMAT0019873	TGTATTCTCCTTTGCCTGCAGA	No								3					5	2	2	12				2	10	4	4	38
hsa-miR-4742-5p	5p	hsa-mir-4742	MI0017380	CAGGCA	23	UCAGGCAAAGGGAUAUUUACAGA	MIMAT0019872	TCAGGCAAAGGGATATTTACAGA	Yes			4			3	2	3			4			3	2	3	4		8	2		3	8	7
hsa-miR-4743-3p	3p	hsa-mir-4743	MI0017381	UUCUGU	21	UUUCUGUCUUUUCUGGUCCAG	MIMAT0022978		No
hsa-miR-4743-5p	5p	hsa-mir-4743	MI0017381	GGCCGG	23	UGGCCGGAUGGGACAGGAGGCAU	MIMAT0019874	CTGGCCGGATGGGACAGGAGGA	No										2							2	4		2			2
hsa-miR-4746-3p	3p	hsa-mir-4746	MI0017385	GCGGUG	21	AGCGGUGCUCCUGCGGGCCGA	MIMAT0019881		No
hsa-miR-4746-5p	5p	hsa-mir-4746	MI0017385	CGGUCC	23	CCGGUCCCAGGAGAACCUGCAGA	MIMAT0019880	CCGGTCCCAGGAGAACCTGCA	No	3		2	2	6	5	13	19	4	4	8	3	2	9	7	17	22	16	12	10	18	26	30	78
hsa-miR-4748	5p	hsa-mir-4748	MI0017387	AGGUUU	21	GAGGUUUGGGGAGGAUUUGCU	MIMAT0019884	GAGGTTTGGGGAGGATTTGCT	Yes		2								2								2
hsa-miR-4749-3p	3p	hsa-mir-4749	MI0017388	GCCCCU	20	CGCCCCUCCUGCCCCCACAG	MIMAT0019886		No
hsa-miR-4749-5p	5p	hsa-mir-4749	MI0017388	GCGGGG	22	UGCGGGGACAGGCCAGGGCAUC	MIMAT0019885	TGCGGGGACAGGCCAGGGCAT	No												3								3
hsa-miR-4750-3p	3p	hsa-mir-4750	MI0017389	CUGACC	22	CCUGACCCACCCCCUCCCGCAG	MIMAT0022979		No
hsa-miR-4750-5p	5p	hsa-mir-4750	MI0017389	UCGGGC	22	CUCGGGCGGAGGUGGUUGAGUG	MIMAT0019887	CTCGGGCGGAGGTGGTTGAGTGT	No		3				2	2		4	8		2	4	16	7	18	9	32		2	12	23	19	20
hsa-miR-4755-3p	3p	hsa-mir-4755	MI0017395	GCCAGG	22	AGCCAGGCUCUGAAGGGAAAGU	MIMAT0019896	AGCCAGGCTCTGAAGGGAAAGTC	No										2								2
hsa-miR-4755-5p	5p	hsa-mir-4755	MI0017395	UUCCCU	22	UUUCCCUUCAGAGCCUGGCUUU	MIMAT0019895	TTTCCCTTCAGAGCCTGGCTTT	Yes	5	2	2		6	3	3	8	5	2	2		6	3	3	8	16	2	2		8	3	3	12
hsa-miR-4762-3p	3p	hsa-mir-4762	MI0017403	UUCUGA	22	CUUCUGAUCAAGAUUUGUGGUG	MIMAT0019911	AGGCTTCTGATCAAGATTTGTG	No															2								2
hsa-miR-4762-5p	5p	hsa-mir-4762	MI0017403	CAAAUC	21	CCAAAUCUUGAUCAGAAGCCU	MIMAT0019910		No
hsa-miR-4765	3p	hsa-mir-4765	MI0017406	GAGUGA	22	UGAGUGAUUGAUAGCUAUGUUC	MIMAT0019916	TGAGTGATTGATAGCTATGTTT	No						2									2	3						2	2	5
hsa-miR-4766-3p	3p	hsa-mir-4766	MI0017407	UAGCAA	21	AUAGCAAUUGCUCUUUUGGAA	MIMAT0019918	ATAGCAATTGCTCTTTTGGA	No															2								2
hsa-miR-4766-5p	5p	hsa-mir-4766	MI0017407	CUGAAA	21	UCUGAAAGAGCAGUUGGUGUU	MIMAT0019917		No
hsa-miR-4767	5p	hsa-mir-4767	MI0017408	GCGGGC	23	CGCGGGCGCUCCUGGCCGCCGCC	MIMAT0019919	GACCCGCGGGCGCTCC	No																2								2
hsa-miR-4775	5p	hsa-mir-4775	MI0017418	UAAUUU	22	UUAAUUUUUUGUUUCGGUCACU	MIMAT0019931	TTAATTTTTTGTTTCGGTCACT	Yes	2							5	2							5	2							7
hsa-miR-4777-3p	3p	hsa-mir-4777	MI0017421	UACCUC	22	AUACCUCAUCUAGAAUGCUGUA	MIMAT0019935	TATACCTCATCTAGAATGCTGT	No												3	2		4	2				3	2		4	2
hsa-miR-4777-5p	5p	hsa-mir-4777	MI0017421	UCUAGA	22	UUCUAGAUGAGAGAUAUAUAUA	MIMAT0019934		No
hsa-miR-4785	3p	hsa-mir-4785	MI0017430	GAGUCG	21	AGAGUCGGCGACGCCGCCAGC	MIMAT0019949	AGAGTCGGCGACGCCGCCAGT	No	3	2				2		3	3	8						2	8	19				2		7
hsa-miR-4786-3p	3p	hsa-mir-4786	MI0017433	GAAGCC	22	UGAAGCCAGCUCUGGUCUGGGC	MIMAT0019955		No
hsa-miR-4786-5p	5p	hsa-mir-4786	MI0017433	GAGACC	22	UGAGACCAGGACUGGAUGCACC	MIMAT0019954	TGAGACCAGGACTGGATGCACT	No									2								2
hsa-miR-4792	5p	hsa-mir-4792	MI0017439	GGUGAG	18	CGGUGAGCGCUCGCUGGC	MIMAT0019964	CCGGTGAGCTCTCGCT	No									9	6	4	4	2		5	6	11	14	4	6	2	2	7	6
hsa-miR-4799-3p	3p	hsa-mir-4799	MI0017446	CUGGCA	22	ACUGGCAUGCUGCAUUUAUAUA	MIMAT0019977		No
hsa-miR-4799-5p	5p	hsa-mir-4799	MI0017446	UCUAAA	22	AUCUAAAUGCAGCAUGCCAGUC	MIMAT0019976	ATCTAAATGCAGCATGCCAGTC	Yes								3								3								3
hsa-miR-483-3p	3p	hsa-mir-483	MI0002467	CACUCC	21	UCACUCCUCUCCUCCCGUCUU	MIMAT0002173	CACTCCTCTCCTCCCGTCTT	No									2								2						2
hsa-miR-483-5p	5p	hsa-mir-483	MI0002467	AGACGG	22	AAGACGGGAGGAAAGAAGGGAG	MIMAT0004761	AAGACGGGAGGAAAGAAGGGAA	No	3								9	2							20	8
hsa-miR-484	5p	hsa-mir-484	MI0002468	CAGGCU	22	UCAGGCUCAGUCCCCUCCCGAU	MIMAT0002174	TCAGGCTCAGTCCCCTCCCGAT	Yes	1016	335	458	482	2861	3094	2622	6811	1016	335	458	482	2861	3094	2622	6811	4692	1408	1870	2107	9151	10333	8483	23815
hsa-miR-485-3p	3p	hsa-mir-485	MI0002469	UCAUAC	22	GUCAUACACGGCUCUCCUCUCU	MIMAT0002176	GTCATACACGGCTCTCCTCTCT	Yes	75	25	46	34	238	264	477	535	75	25	46	34	238	264	477	535	119	40	75	45	375	473	782	1063
hsa-miR-485-5p	5p	hsa-mir-485	MI0002469	GAGGCU	22	AGAGGCUGGCCGUGAUGAAUUC	MIMAT0002175	AGAGGCTGGCCGTGATGAATTCG	No	68	58	11	12	24	14	22	38	83	128	24	9	50	22	58	51	300	414	82	51	117	85	171	216
hsa-miR-486-3p	3p	hsa-mir-486-1	MI0002470	GGGGCA	21	CGGGGCAGCUCAGUACAGGAU	MIMAT0004762	CGGGGCAGCTCAGTACAGGAT	Yes	78	79	27	45	6	9	4	11	78	79	27	45	6	9	4	11	185	166	48	97	12	21	14	30
hsa-miR-486-3p	3p	hsa-mir-486-2	MI0023622	GGGGCA	21	CGGGGCAGCUCAGUACAGGAU	MIMAT0004762	CGGGGCAGCTCAGTACAGGAT	Yes	78	79	27	45	6	9	4	11	78	79	27	45	6	9	4	11	151	135	40	85	8	17	10	20
hsa-miR-486-5p	5p	hsa-mir-486-1	MI0002470	CCUGUA	22	UCCUGUACUGAGCUGCCCCGAG	MIMAT0002177	TCCTGTACTGAGCTGCCCCGAGT	No	1351	830	345	985	542	398	409	914	2893	2626	635	1038	892	904	790	1608	10355	7038	2441	5912	3154	3057	2841	6425
hsa-miR-486-5p	5p	hsa-mir-486-2	MI0023622	CCUGUA	22	UCCUGUACUGAGCUGCCCCGAG	MIMAT0002177	TCCTGTACTGAGCTGCCCCGAGT	No	1351	830	345	985	542	398	409	914	2893	2626	635	1038	892	904	790	1608	12312	8830	2860	6506	3434	3764	3506	7042
hsa-miR-487a-3p	3p	hsa-mir-487a	MI0002471	AUCAUA	22	AAUCAUACAGGGACAUCCAGUU	MIMAT0002178	AATCATACAGGGACATCCAGTT	Yes		15	7	3	125	106	225	248		15	7	3	125	106	225	248	2	20	19	15	202	184	376	433
hsa-miR-487a-5p	5p	hsa-mir-487a	MI0002471	UGGUUA	22	GUGGUUAUCCCUGCUGUGUUCG	MIMAT0026559	GTGGTTATCCCTGCTGTGTTCG	Yes	14	11	4	4	3	2	4	7	14	11	4	4	3	2	4	7	20	23	10	10	3	8	17	17
hsa-miR-487b-3p	3p	hsa-mir-487b	MI0003530	AUCGUA	22	AAUCGUACAGGGUCAUCCACUU	MIMAT0003180	AATCGTACAGGGTCATCCACTT	Yes	58	53	106	79	1505	1325	1962	2841	58	53	106	79	1505	1325	1962	2841	183	169	226	187	3418	3445	4760	7454
hsa-miR-487b-5p	5p	hsa-mir-487b	MI0003530	UGGUUA	22	GUGGUUAUCCCUGUCCUGUUCG	MIMAT0026614	GTGGTTATCCCTGTCCTGTTCG	Yes			2			2					2			2					2			4		4
hsa-miR-490-3p	3p	hsa-mir-490	MI0003125	AACCUG	22	CAACCUGGAGGACUCCAUGCUG	MIMAT0002806	CAACCTGGAGGACTCCATGCTG	Yes	27	2	2		5		3	3	27	2	2		5		3	3	50	4	2		28	3	7	27
hsa-miR-490-5p	5p	hsa-mir-490	MI0003125	CAUGGA	20	CCAUGGAUCUCCAGGUGGGU	MIMAT0004764	CCATGGATCTCCAGGTGGGT	Yes	66	4			12	15	8	10	66	4			12	15	8	10	93	4			23	24	10	13
hsa-miR-491-3p	3p	hsa-mir-491	MI0003126	UUAUGC	22	CUUAUGCAAGAUUCCCUUCUAC	MIMAT0004765	CTTATGCAAGATTCCCTTCTAT	No						2							5	6	4	4					5	8	6	6
hsa-miR-491-5p	5p	hsa-mir-491	MI0003126	GUGGGG	22	AGUGGGGAACCCUUCCAUGAGG	MIMAT0002807	AGTGGGGAACCCTTCCATGAGGA	No	6	4		2			2	3	14	18	3	3	12	4	11	19	20	28	3	5	17	4	18	33
hsa-miR-493-3p	3p	hsa-mir-493	MI0003132	GAAGGU	22	UGAAGGUCUACUGUGUGCCAGG	MIMAT0003161	TGAAGGTCTACTGTGTGCCAGG	Yes	473	1030	312	231	138	131	221	322	473	1030	312	231	138	131	221	322	1181	2629	915	613	349	436	665	1000
hsa-miR-493-5p	5p	hsa-mir-493	MI0003132	UGUACA	22	UUGUACAUGGUAGGCUUUCAUU	MIMAT0002813	TTGTACATGGTAGGCTTTCATT	Yes	376	723	435	532	1341	1274	2307	3347	376	723	435	532	1341	1274	2307	3347	730	1196	724	872	2072	2289	3628	5549
hsa-miR-494-3p	3p	hsa-mir-494	MI0003134	GAAACA	22	UGAAACAUACACGGGAAACCUC	MIMAT0002816	TGAAACATACACGGGAAACCTCT	No	3		5	4	6	8	15	9	354	331	378	270	1519	1467	2027	3021	566	493	580	410	2626	2704	3515	5692
hsa-miR-494-5p	5p	hsa-mir-494	MI0003134	GGUUGU	23	AGGUUGUCCGUGUUGUCUUCUCU	MIMAT0026607	AGGTTGTCCGTGTTGTCTTCTCT	Yes								4								4	4	7						7
hsa-miR-495-3p	3p	hsa-mir-495	MI0003135	AACAAA	22	AAACAAACAUGGUGCACUUCUU	MIMAT0002817	AAACAAACATGGTGCACTTCTT	Yes	623	336	531	392	658	495	751	1508	623	336	531	392	658	495	751	1508	1108	588	955	738	1580	1342	1874	3697
hsa-miR-495-5p	5p	hsa-mir-495	MI0003135	AAGUUG	22	GAAGUUGCCCAUGUUAUUUUCG	MIMAT0022924		No
hsa-miR-496	3p	hsa-mir-496	MI0003136	GAGUAU	22	UGAGUAUUACAUGGCCAAUCUC	MIMAT0002818	AGTATTACATGGCCAATCTCT	No					2	2	2	4	5		4	9	7	13	11	22	11	8	8	15	41	57	43	97
hsa-miR-497-3p	3p	hsa-mir-497	MI0003138	AAACCA	22	CAAACCACACUGUGGUGUUAGA	MIMAT0004768		No
hsa-miR-497-5p	5p	hsa-mir-497	MI0003138	AGCAGC	21	CAGCAGCACACUGUGGUUUGU	MIMAT0002820	CAGCAGCACACTGTGGTTTGT	Yes		2			62	56	49	58		2			62	56	49	58	4	6		2	100	128	102	159
hsa-miR-4999-3p	3p	hsa-mir-4999	MI0017865	CACUAC	20	UCACUACCUGACAAUACAGU	MIMAT0021018		No
hsa-miR-4999-5p	5p	hsa-mir-4999	MI0017865	GCUGUA	21	UGCUGUAUUGUCAGGUAGUGA	MIMAT0021017	CTGCTGTATCGTCAGGTAGTG	No															2				2			4	2
hsa-miR-499a-3p	3p	hsa-mir-499a	MI0003183	ACAUCA	22	AACAUCACAGCAAGUCUGUGCU	MIMAT0004772		No
hsa-miR-499a-5p	5p	hsa-mir-499a	MI0003183	UAAGAC	21	UUAAGACUUGCAGUGAUGUUU	MIMAT0002870	TTAAGACTTGCAGTGATGTTT	Yes	16	9	16	16	27	45	32	64	16	9	16	16	27	45	32	64	34	19	18	34	38	80	58	117
hsa-miR-499b-3p	3p	hsa-mir-499b	MI0017396	ACAUCA	22	AACAUCACUGCAAGUCUUAACA	MIMAT0019898		No
hsa-miR-499b-5p	5p	hsa-mir-499b	MI0017396	CAGACU	21	ACAGACUUGCUGUGAUGUUCA	MIMAT0019897	ACAGACTTGCTGTGATGTTC	No																2								4
hsa-miR-5000-3p	3p	hsa-mir-5000	MI0017866	CAGGAC	22	UCAGGACACUUCUGAACUUGGA	MIMAT0021020	TCAGGACACTTCTGAACTTGGA	Yes					2	3							2	3							2	3	2
hsa-miR-5000-5p	5p	hsa-mir-5000	MI0017866	AGUUCA	22	CAGUUCAGAAGUGUUCCUGAGU	MIMAT0021019	CAGTTCAGAAGTGTTCCTGAGT	Yes	2								2								2
hsa-miR-5001-3p	3p	hsa-mir-5001	MI0017867	UCUGCC	22	UUCUGCCUCUGUCCAGGUCCUU	MIMAT0021022	TTCTGCCTCTGTCCAGGTCCTTTT	No													2	6	7	5	3				2	10	12	10
hsa-miR-5001-5p	5p	hsa-mir-5001	MI0017867	GGGCUG	24	AGGGCUGGACUCAGCGGCGGAGCU	MIMAT0021021	AGGGCTGGACTCAGCGGCGGAGT	No	2								4								8
hsa-miR-5003-3p	3p	hsa-mir-5003	MI0017869	ACUUUU	21	UACUUUUCUAGGUUGUUGGGG	MIMAT0021026	TACTTTTCTAGGTTGTTGGGGT	No									2								2
hsa-miR-5003-5p	5p	hsa-mir-5003	MI0017869	CACAAC	23	UCACAACAACCUUGCAGGGUAGA	MIMAT0021025		No
hsa-miR-5004-3p	3p	hsa-mir-5004	MI0017870	UUGGAU	22	CUUGGAUUUUCCUGGGCCUCAG	MIMAT0021028	CTTGGATTTTCCTGGGCCTCAGA	No										3						4		3						4
hsa-miR-5004-5p	5p	hsa-mir-5004	MI0017870	GAGGAC	22	UGAGGACAGGGCAAAUUCACGA	MIMAT0021027		No
hsa-miR-5006-3p	3p	hsa-mir-5006	MI0017873	UUCCCU	21	UUUCCCUUUCCAUCCUGGCAG	MIMAT0021034	TTTCCCTTTCCATCCTGGCAGT	No														2		5						4	3	8
hsa-miR-5006-5p	5p	hsa-mir-5006	MI0017873	UGCCAG	21	UUGCCAGGGCAGGAGGUGGAA	MIMAT0021033		No
hsa-miR-5009-3p	3p	hsa-mir-5009	MI0017877	CCUAAA	22	UCCUAAAUCUGAAAGUCCAAAA	MIMAT0021042		No
hsa-miR-5009-5p	5p	hsa-mir-5009	MI0017877	UGGACU	24	UUGGACUUUUUCAGAUUUGGGGAU	MIMAT0021041	TGGACTTTTTCAGATTTGGGGAT	No									4								4	2
hsa-miR-500a-3p	3p	hsa-mir-500a	MI0003184	UGCACC	22	AUGCACCUGGGCAAGGAUUCUG	MIMAT0002871	ATGCACCTGGGCAAGGATTCT	No	14	7	2	8	8	5	8	10	66	20	21	9	37	45	38	63	236	126	78	60	150	169	135	334
hsa-miR-500a-5p	5p	hsa-mir-500a	MI0003184	AAUCCU	23	UAAUCCUUGCUACCUGGGUGAGA	MIMAT0004773	TAATCCTTGCTACCTGGGTGAGAGT	No					2	2	2	3					2	3	2	4					4	5	4	7
hsa-miR-500b-3p	3p	hsa-mir-500b	MI0015903	CACCCA	20	GCACCCAGGCAAGGAUUCUG	MIMAT0027032	AGTGCACCCAGGCAAGGATTCT	No															4	2							4	4
hsa-miR-500b-5p	5p	hsa-mir-500b	MI0015903	AUCCUU	18	AAUCCUUGCUACCUGGGU	MIMAT0016925	TAATCCTTGCTACCTGGGTGAGA	No													2	2	2	3					2	2	2	3
hsa-miR-501-3p	3p	hsa-mir-501	MI0003185	AUGCAC	22	AAUGCACCCGGGCAAGGAUUCU	MIMAT0004774	AATGCACCCGGGCAAGGATTCT	Yes	198	96	27	47	78	75	67	174	198	96	27	47	78	75	67	174	389	184	64	127	125	136	115	324
hsa-miR-501-5p	5p	hsa-mir-501	MI0003185	AUCCUU	22	AAUCCUUUGUCCCUGGGUGAGA	MIMAT0002872	AATCCTTTGTCCCTGGGTGAGAGT	No									8	15	2	4	17	5	11	7	21	19	2	4	24	8	13	18
hsa-miR-5010-3p	3p	hsa-mir-5010	MI0017878	UUUGUG	22	UUUUGUGUCUCCCAUUCCCCAG	MIMAT0021044	TTTTGTGTCTCCCATTCCCCAGT	No								3	7	8	8	6	23	39	27	68	7	10	12	8	39	55	42	121
hsa-miR-5010-5p	5p	hsa-mir-5010	MI0017878	GGGGGA	22	AGGGGGAUGGCAGAGCAAAAUU	MIMAT0021043	AGGGGGATGGCAGAGCAAAATT	Yes	3	3							3	3							9	3	2
hsa-miR-502-3p	3p	hsa-mir-502	MI0003186	AUGCAC	22	AAUGCACCUGGGCAAGGAUUCA	MIMAT0004775	AATGCACCTGGGCAAGGATTCA	Yes	42	14	21	17	15	22	25	62	42	14	21	17	15	22	25	62	134	57	51	45	76	92	71	191
hsa-miR-502-5p	5p	hsa-mir-502	MI0003186	UCCUUG	21	AUCCUUGCUAUCUGGGUGCUA	MIMAT0002873	AATCCTTGCTATCTGGGTGCTAGT	No									2				9	20	9	22	4				28	31	23	54
hsa-miR-503-3p	3p	hsa-mir-503	MI0003188	GGGUAU	23	GGGGUAUUGUUUCCGCUGCCAGG	MIMAT0022925		No
hsa-miR-503-5p	5p	hsa-mir-503	MI0003188	AGCAGC	23	UAGCAGCGGGAACAGUUCUGCAG	MIMAT0002874	TAGCAGCGGGAACAGTTCTGCA	No	3	2			40	37	21	58	2			4	22	60	41	105	75	24	30	76	166	245	147	558
hsa-miR-504-3p	3p	hsa-mir-504	MI0003189	GGAGUG	21	GGGAGUGCAGGGCAGGGUUUC	MIMAT0026612		No
hsa-miR-504-5p	5p	hsa-mir-504	MI0003189	GACCCU	22	AGACCCUGGUCUGCACUCUAUC	MIMAT0002875	AGACCCTGGTCTGCACTCTATC	Yes	10	11	8	2	19	22	26	78	10	11	8	2	19	22	26	78	23	44	15	5	28	50	50	154
hsa-miR-505-3p	3p	hsa-mir-505	MI0003190	GUCAAC	22	CGUCAACACUUGCUGGUUUCCU	MIMAT0002876	CGTCAACACTTGCTGGTTTCCTCT	No	7	4	5	3	17	20	15	27	54	49	29	18	111	109	123	254	255	148	125	91	471	513	571	1242
hsa-miR-505-5p	5p	hsa-mir-505	MI0003190	GGAGCC	22	GGGAGCCAGGAAGUAUUGAUGU	MIMAT0004776	GGGAGCCAGGAAGTATTGATGTT	No	2		2	8	4	2	4	8	5	2	8	16	10	12	5	25	17	2	14	53	20	16	22	54
hsa-miR-506-3p	3p	hsa-mir-506	MI0003193	AAGGCA	21	UAAGGCACCCUUCUGAGUAGA	MIMAT0002878	GTAAGGCACCCTTCTGAGTAGA	No															3								3
hsa-miR-506-5p	5p	hsa-mir-506	MI0003193	AUUCAG	22	UAUUCAGGAAGGUGUUACUUAA	MIMAT0022701		No
hsa-miR-509-3-5p	5p	hsa-mir-509-3	MI0005717	ACUGCA	22	UACUGCAGACGUGGCAAUCAUG	MIMAT0004975	TACTGCAGACGTGGCAATCAT	No		3					2						2	2		2		3			2	2	2	2
hsa-miR-509-3p	3p	hsa-mir-509-3	MI0005717	GAUUGG	22	UGAUUGGUACGUCUGUGGGUAG	MIMAT0002881		No
hsa-miR-5094	5p	hsa-mir-5094	MI0017983	AUCAGU	22	AAUCAGUGAAUGCCUUGAACCU	MIMAT0021086	ATCAGTGAATGCCTTGAACCT	No																4		2						12
hsa-miR-5095	5p	hsa-mir-5095	MI0018001	UACAGG	21	UUACAGGCGUGAACCACCGCG	MIMAT0020600		No
hsa-miR-5096	5p	hsa-mir-5096	MI0018004	UUUCAC	21	GUUUCACCAUGUUGGUCAGGC	MIMAT0020603	TTCACCATGTTGGTCAGGTC	No									2								2
hsa-miR-5100	3p	hsa-mir-5100	MI0019116	UCAGAU	22	UUCAGAUCCCAGCGGUGCCUCU	MIMAT0022259	ATCCCAGCGGTGCCTCCA	No											3	5				85	2	3	5	11		3	5	187
hsa-miR-511-3p	3p	hsa-mir-511	MI0003127	AUGUGU	20	AAUGUGUAGCAAAAGACAGA	MIMAT0026606		No
hsa-miR-511-5p	5p	hsa-mir-511	MI0003127	UGUCUU	21	GUGUCUUUUGCUCUGCAGUCA	MIMAT0002808	GTGTCTTTTGCTCTGCAGTCA	Yes	7								7								9
hsa-miR-514a-3p	3p	hsa-mir-514a-1	MI0003198	UUGACA	21	AUUGACACUUCUGUGAGUAGA	MIMAT0002883	ATTGACACTTCTGTGAGTAGA	Yes	2	6	4	2	7	8	5	9	2	6	4	2	7	8	5	9	2	6	4	2	7	8	5	13
hsa-miR-514a-3p	3p	hsa-mir-514a-2	MI0003199	UUGACA	21	AUUGACACUUCUGUGAGUAGA	MIMAT0002883	ATTGACACTTCTGTGAGTAGA	Yes	2	6	4	2	7	8	5	9	2	6	4	2	7	8	5	9	2	6	4	2	7	8	5	13
hsa-miR-514a-3p	3p	hsa-mir-514a-3	MI0003200	UUGACA	21	AUUGACACUUCUGUGAGUAGA	MIMAT0002883	ATTGACACTTCTGTGAGTAGA	Yes	2	6	4	2	7	8	5	9	2	6	4	2	7	8	5	9	2	6	4	2	7	8	5	13
hsa-miR-514a-5p	5p	hsa-mir-514a-1	MI0003198	ACUCUG	23	UACUCUGGAGAGUGACAAUCAUG	MIMAT0022702		No
hsa-miR-514a-5p	5p	hsa-mir-514a-2	MI0003199	ACUCUG	23	UACUCUGGAGAGUGACAAUCAUG	MIMAT0022702		No
hsa-miR-514a-5p	5p	hsa-mir-514a-3	MI0003200	ACUCUG	23	UACUCUGGAGAGUGACAAUCAUG	MIMAT0022702		No
hsa-miR-516a-3p	3p	hsa-mir-516a-1	MI0003180	GCUUCC	18	UGCUUCCUUUCAGAGGGU	MIMAT0006778		No
hsa-miR-516a-3p	3p	hsa-mir-516a-2	MI0003181	GCUUCC	18	UGCUUCCUUUCAGAGGGU	MIMAT0006778		No
hsa-miR-516a-5p	5p	hsa-mir-516a-1	MI0003180	UCUCGA	23	UUCUCGAGGAAAGAAGCACUUUC	MIMAT0004770	TTCTCGAGGAAAGAAGCACTTT	No									6				7		4		6				7		4
hsa-miR-516a-5p	5p	hsa-mir-516a-2	MI0003181	UCUCGA	23	UUCUCGAGGAAAGAAGCACUUUC	MIMAT0004770	TTCTCGAGGAAAGAAGCACTTT	No									6				7		4		6				7		4
hsa-miR-516b-3p	3p	hsa-mir-516b-1	MI0003172	GCUUCC	18	UGCUUCCUUUCAGAGGGU	MIMAT0002860		No
hsa-miR-516b-3p	3p	hsa-mir-516b-2	MI0003167	GCUUCC	18	UGCUUCCUUUCAGAGGGU	MIMAT0002860		No
hsa-miR-516b-5p	5p	hsa-mir-516b-1	MI0003172	UCUGGA	22	AUCUGGAGGUAAGAAGCACUUU	MIMAT0002859	ATCTGGAGGTAAGAAGCACTTT	Yes	13	2		4	3		4		13	2		4	3		4		29	7		4	7		8
hsa-miR-516b-5p	5p	hsa-mir-516b-2	MI0003167	UCUGGA	22	AUCUGGAGGUAAGAAGCACUUU	MIMAT0002859	ATCTGGAGGTAAGAAGCACTTT	Yes	13	2		4	3		4		13	2		4	3		4		20	4		4	5		6
hsa-miR-517-5p	5p	hsa-mir-517a	MI0003161	CUCUAG	22	CCUCUAGAUGGAAGCACUGUCU	MIMAT0002851		No
hsa-miR-517-5p	5p	hsa-mir-517b	MI0003165	CUCUAG	22	CCUCUAGAUGGAAGCACUGUCU	MIMAT0002851		No
hsa-miR-517a-3p	3p	hsa-mir-517a	MI0003161	UCGUGC	22	AUCGUGCAUCCCUUUAGAGUGU	MIMAT0002852	ATCGTGCATCCCTTTAGAGTGT	Yes	6				3		2		6				3		2		6				3		2
hsa-miR-517b-3p	3p	hsa-mir-517b	MI0003165	UCGUGC	22	AUCGUGCAUCCCUUUAGAGUGU	MIMAT0002857	ATCGTGCATCCCTTTAGAGTGT	Yes									6				3		2		6				3		2
hsa-miR-5187-3p	3p	hsa-mir-5187	MI0018166	CUGAAU	21	ACUGAAUCCUCUUUUCCUCAG	MIMAT0021118		No
hsa-miR-5187-5p	5p	hsa-mir-5187	MI0018166	GGGAUG	22	UGGGAUGAGGGAUUGAAGUGGA	MIMAT0021117	TGGGATGAGGGATTGAAGTGGA	Yes	7	27	3		6	12	14	21	7	27	3		6	12	14	21	16	49	5		12	20	26	36
hsa-miR-5189-3p	3p	hsa-mir-5189	MI0018168	GCCAAC	21	UGCCAACCGUCAGAGCCCAGA	MIMAT0027088	TGCCAACCGTCAGAGCCCAGACT	No	3			2	2	2	3	7	3				3	3	6	7	6	2		2	5	10	20	32
hsa-miR-5189-5p	5p	hsa-mir-5189	MI0018168	CUGGGC	24	UCUGGGCACAGGCGGAUGGACAGG	MIMAT0021120	TCTGGGCACAGGCGGATGGACA	No					2				7				3	3	5	7	24	2	4		9	9	19	31
hsa-miR-518b	3p	hsa-mir-518b	MI0003156	AAAGCG	22	CAAAGCGCUCCCCUUUAGAGGU	MIMAT0002844	CAAAGCGCTCCCCTTTAGAGGT	Yes	7								7								7
hsa-miR-518c-3p	3p	hsa-mir-518c	MI0003159	AAAGCG	23	CAAAGCGCUUCUCUUUAGAGUGU	MIMAT0002848	CAAAGCGCTTCTCTTTAGAGTG	No														2								2
hsa-miR-518c-5p	5p	hsa-mir-518c	MI0003159	CUCUGG	23	UCUCUGGAGGGAAGCACUUUCUG	MIMAT0002847		No
hsa-miR-5192	3p	hsa-mir-5192	MI0018171	GGAGAG	22	AGGAGAGUGGAUUCCAGGUGGU	MIMAT0021123	AGGAGAGTGGATTCCAGGTGG	No									2								2
hsa-miR-5193	3p	hsa-mir-5193	MI0018172	CCUCCU	22	UCCUCCUCUACCUCAUCCCAGU	MIMAT0021124	TCCTCCTCTACCTCATCCCAGT	Yes	4	4	3	2	13	9	11	22	4	4	3	2	13	9	11	22	14	4	3	4	31	23	29	57
hsa-miR-5196-3p	3p	hsa-mir-5196	MI0018175	CAUCCU	21	UCAUCCUCGUCUCCCUCCCAG	MIMAT0021129	TCATCCTCGTCTCCCTCCCAGA	No																2								2
hsa-miR-5196-5p	5p	hsa-mir-5196	MI0018175	GGGAAG	22	AGGGAAGGGGACGAGGGUUGGG	MIMAT0021128		No
hsa-miR-519d-3p	3p	hsa-mir-519d	MI0003162	AAAGUG	22	CAAAGUGCCUCCCUUUAGAGUG	MIMAT0002853	CAAAGTGCCTCCCTTTAGAGT	No									2								4
hsa-miR-519d-5p	5p	hsa-mir-519d	MI0003162	CUCCAA	25	CCUCCAAAGGGAAGCGCUUUCUGUU	MIMAT0026610		No
hsa-miR-520a-3p	3p	hsa-mir-520a	MI0003149	AAGUGC	22	AAAGUGCUUCCCUUUGGACUGU	MIMAT0002834	AAAGTGCTTCCCTTTGGACTG	No	2								2								6
hsa-miR-520a-5p	5p	hsa-mir-520a	MI0003149	UCCAGA	21	CUCCAGAGGGAAGUACUUUCU	MIMAT0002833		No
hsa-miR-525-3p	3p	hsa-mir-525	MI0003152	AAGGCG	22	GAAGGCGCUUCCCUUUAGAGCG	MIMAT0002839		No
hsa-miR-525-5p	5p	hsa-mir-525	MI0003152	UCCAGA	21	CUCCAGAGGGAUGCACUUUCU	MIMAT0002838	CTCCAGAGGGATGCACTTTCT	Yes	3								3								3
hsa-miR-526b-3p	3p	hsa-mir-526b	MI0003150	AAAGUG	22	GAAAGUGCUUCCUUUUAGAGGC	MIMAT0002836		No
hsa-miR-526b-5p	5p	hsa-mir-526b	MI0003150	UCUUGA	23	CUCUUGAGGGAAGCACUUUCUGU	MIMAT0002835	CTCTTGAGGGAAGCACTTTCTGT	Yes							2	2							2	2					2		2	2
hsa-miR-532-3p	3p	hsa-mir-532	MI0003205	CUCCCA	22	CCUCCCACACCCAAGGCUUGCA	MIMAT0004780	CCTCCCACACCCAAGGCTTGCA	Yes		3	2	3	11	11	17	24		3	2	3	11	11	17	24	19	7	15	13	13	25	30	48
hsa-miR-532-5p	5p	hsa-mir-532	MI0003205	AUGCCU	22	CAUGCCUUGAGUGUAGGACCGU	MIMAT0002888	CATGCCTTGAGTGTAGGACCGT	Yes	1380	749	276	419	303	347	281	703	1380	749	276	419	303	347	281	703	2372	1324	468	726	657	725	685	1613
hsa-miR-539-3p	3p	hsa-mir-539	MI0003514	UCAUAC	22	AUCAUACAAGGACAAUUUCUUU	MIMAT0022705	ATCATACAAGGACAATTTCTTT	Yes			3	17	48	41	28	47			3	17	48	41	28	47			3	23	73	63	49	110
hsa-miR-539-5p	5p	hsa-mir-539	MI0003514	GAGAAA	22	GGAGAAAUUAUCCUUGGUGUGU	MIMAT0003163	GGAGAAATTATCCTTGGTGTGTT	No	17	10	8	6	21	27	30	34	108	115	84	44	148	218	278	211	191	189	131	68	271	416	536	437
hsa-miR-541-3p	3p	hsa-mir-541	MI0005539	GGUGGG	22	UGGUGGGCACAGAAUCUGGACU	MIMAT0004920	TGGTGGGCACAGAATCTGGACT	Yes	5	6	3		3		2		5	6	3		3		2		5	6	5		3		2
hsa-miR-541-5p	5p	hsa-mir-541	MI0005539	AAGGAU	25	AAAGGAUUCUGCUGUCGGUCCCACU	MIMAT0004919	AAAGGATTCTGCTGTCGGTCCCACT	Yes		2								2								2
hsa-miR-542-3p	3p	hsa-mir-542	MI0003686	GUGACA	22	UGUGACAGAUUGAUAACUGAAA	MIMAT0003389	TGTGACAGATTGATAACTGA	No	2		3		8	5	2	16	4	3	6	5	4	6	4	13	14	7	9	7	25	33	16	56
hsa-miR-542-5p	5p	hsa-mir-542	MI0003686	CGGGGA	23	UCGGGGAUCAUCAUGUCACGAGA	MIMAT0003340		No
hsa-miR-543	3p	hsa-mir-543	MI0005565	AACAUU	22	AAACAUUCGCGGUGCACUUCUU	MIMAT0004954	AAACATTCGCGGTGCACTTCTT	Yes	775	167	357	457	410	322	496	1242	775	167	357	457	410	322	496	1242	1582	358	713	915	1130	911	1411	3515
hsa-miR-544a	3p	hsa-mir-544a	MI0003515	UUCUGC	22	AUUCUGCAUUUUUAGCAAGUUC	MIMAT0003164		No
hsa-miR-544b	3p	hsa-mir-544b	MI0014159	CCUGAG	22	ACCUGAGGUUGUGCAUUUCUAA	MIMAT0015004	ACCTGAGGTTGTGCATTTCT	No									3	4			6	2	5	7	6	4			6	6	5	7
hsa-miR-545-3p	3p	hsa-mir-545	MI0003516	CAGCAA	22	UCAGCAAACAUUUAUUGUGUGC	MIMAT0003165	ATCAGCAAACATTTATTGTGTGC	No												2								2
hsa-miR-545-5p	5p	hsa-mir-545	MI0003516	CAGUAA	22	UCAGUAAAUGUUUAUUAGAUGA	MIMAT0004785		No
hsa-miR-548a-3p	3p	hsa-mir-548a-1	MI0003593	AAAACU	22	CAAAACUGGCAAUUACUUUUGC	MIMAT0003251	CAAAACTGGCAATTACTTTTGC	Yes								2								2					2			2
hsa-miR-548a-3p	3p	hsa-mir-548a-2	MI0003598	AAAACU	22	CAAAACUGGCAAUUACUUUUGC	MIMAT0003251	CAAAACTGGCAATTACTTTTGC	Yes								2								2					2			2
hsa-miR-548a-3p	3p	hsa-mir-548a-3	MI0003612	AAAACU	22	CAAAACUGGCAAUUACUUUUGC	MIMAT0003251	CAAAACTGGCAATTACTTTTGC	Yes								2								2					2			2
hsa-miR-548a-5p	5p	hsa-mir-548a-3	MI0003612	AAAGUA	22	AAAAGUAAUUGCGAGUUUUACC	MIMAT0004803	AAAAGTAATTGCGAGTTTTACC	Yes							2	3							2	3							2	3
hsa-miR-548ab	5p	hsa-mir-548ab	MI0016752	AAAGUA	22	AAAAGUAAUUGUGGAUUUUGCU	MIMAT0018928	AAAAGTAATTGTGGATTTTGCT	Yes					6	3	3	3					6	3	3	3					6	8	13	15
hsa-miR-548ac	3p	hsa-mir-548ac	MI0016762	AAAAAC	22	CAAAAACCGGCAAUUACUUUUG	MIMAT0018938	AAAAACCGGCAATTACTTTTGT	No																2								2
hsa-miR-548ad-3p	3p	hsa-mir-548ad	MI0016770	AAAACG	22	GAAAACGACAAUGACUUUUGCA	MIMAT0018946		No
hsa-miR-548ad-5p	5p	hsa-mir-548ad	MI0016770	AAAGUA	20	AAAAGUAAUUGUGGUUUUUG	MIMAT0032114	AAAAGTAATTGTGGTTTTTGA	No								2	2	2		2	5	4	4	19	2	2		2	8	12	13	44
hsa-miR-548ae-3p	3p	hsa-mir-548ae-2	MI0016780	AAAAAC	21	CAAAAACUGCAAUUACUUUCA	MIMAT0018954		No
hsa-miR-548ae-5p	5p	hsa-mir-548ae-2	MI0016780	AAAGUA	20	AAAAGUAAUUGUGGUUUUUG	MIMAT0032115	AAAAGTAATTGTGGTTTTTGT	No								2	10	4	6	5	17	30	21	43	13	9	8	5	54	80	60	115
hsa-miR-548ag	5p	hsa-mir-548ag-1	MI0016793	AAGGUA	21	AAAGGUAAUUGUGGUUUCUGC	MIMAT0018969	AAAAGTAATTGTGGTTTCTGCT	No									7	9	4	7	11	28	22	36	10	9	4	10	18	36	29	59
hsa-miR-548ag	5p	hsa-mir-548ag-2	MI0016794	AAGGUA	21	AAAGGUAAUUGUGGUUUCUGC	MIMAT0018969	AAAGGTAATTGTGGTTTCTGCC	No											2			7	6	14			2		2	9	9	18
hsa-miR-548ah-3p	3p	hsa-mir-548ah	MI0016796	AAAAAC	22	CAAAAACUGCAGUUACUUUUGC	MIMAT0020957	CAAAAACTGCAGTTACTTTTGC	Yes	2				5	7	7	11	2				5	7	7	11	2				5	7	7	13
hsa-miR-548ah-5p	5p	hsa-mir-548ah	MI0016796	AAAGUG	20	AAAAGUGAUUGCAGUGUUUG	MIMAT0018972		No
hsa-miR-548al	3p	hsa-mir-548al	MI0016851	ACGGCA	22	AACGGCAAUGACUUUUGUACCA	MIMAT0019024	AAACGGCAATGACTTTTGTACC	No																2								6
hsa-miR-548am-3p	3p	hsa-mir-548am	MI0016904	AAAAAC	22	CAAAAACUGCAGUUACUUUUGU	MIMAT0019076	CCAAAACTGCAGTTACTTTTGT	No	8	11	5	7	11	28	28	28	22	34	13	14	29	61	67	91	33	45	20	27	44	94	103	129
hsa-miR-548am-5p	5p	hsa-mir-548am	MI0016904	AAAGUA	22	AAAAGUAAUUGCGGUUUUUGCC	MIMAT0022740	AAAAGTAATTGCGGTTTTTGCC	Yes					7	6	6	6					7	6	6	6					7	9	13	11
hsa-miR-548ap-3p	3p	hsa-mir-548ap	MI0017875	AAAACC	19	AAAAACCACAAUUACUUUU	MIMAT0021038		No
hsa-miR-548ap-5p	5p	hsa-mir-548ap	MI0017875	AAAGUA	19	AAAAGUAAUUGCGGUCUUU	MIMAT0021037	AAAAGTAATTGCGGTCTTTGGC	No									4	2	4	7	3	9	6	11	7	4	6	11	3	12	11	24
hsa-miR-548aq-3p	3p	hsa-mir-548aq	MI0019130	AAAAAC	22	CAAAAACUGCAAUUACUUUUGC	MIMAT0022264	CAAAAACTGCAATTACTTTTGC	Yes							2	3							2	3							2	3
hsa-miR-548aq-5p	5p	hsa-mir-548aq	MI0019130	AAAGUA	22	GAAAGUAAUUGCUGUUUUUGCC	MIMAT0022263	GAAAGTAATTGCTGTTTTTGCA	No														3								3
hsa-miR-548ar-3p	3p	hsa-mir-548ar	MI0019131	AAAACU	21	UAAAACUGCAGUUAUUUUUGC	MIMAT0022266	TAAAACTGCAGTTATTTTTGC	Yes	3		2		4	5	8	10	3		2		4	5	8	10	6		2	2	11	13	16	23
hsa-miR-548ar-5p	5p	hsa-mir-548ar	MI0019131	AAAGUA	21	AAAAGUAAUUGCAGUUUUUGC	MIMAT0022265		No
hsa-miR-548as-3p	3p	hsa-mir-548as	MI0019132	AAAACC	22	UAAAACCCACAAUUAUGUUUGU	MIMAT0022268	TAAAACCCACAATTATGTTTGT	Yes					2								2								2
hsa-miR-548as-5p	5p	hsa-mir-548as	MI0019132	AAAGUA	22	AAAAGUAAUUGCGGGUUUUGCC	MIMAT0022267	AAAAGTATTTGCGGGTTTTGC	No									2								2
hsa-miR-548at-3p	3p	hsa-mir-548at	MI0019137	AAAACC	21	CAAAACCGCAGUAACUUUUGU	MIMAT0022278	CCAAAACCGCAGTAACTTTTGT	No																2								2
hsa-miR-548at-5p	5p	hsa-mir-548at	MI0019137	AAAGUU	22	AAAAGUUAUUGCGGUUUUGGCU	MIMAT0022277	AAAAGTTATTGCGGTTTTGGCT	Yes				2		2		9				2		2		9		2		2		4	2	13
hsa-miR-548au-3p	3p	hsa-mir-548au	MI0019145	GGCAGU	21	UGGCAGUUACUUUUGCACCAG	MIMAT0022292		No
hsa-miR-548au-5p	5p	hsa-mir-548au	MI0019145	AAAGUA	21	AAAAGUAAUUGCGGUUUUUGC	MIMAT0022291	AAAAGTAATTGCGGTTTTTGCT	No							2						18	25	30	20		2	2		31	43	58	46
hsa-miR-548av-3p	3p	hsa-mir-548av	MI0019152	AAACUG	20	AAAACUGCAGUUACUUUUGC	MIMAT0022304	CAAAACTGCAGTTACTTTTGC	No													2			2					2			4
hsa-miR-548av-5p	5p	hsa-mir-548av	MI0019152	AAAGUA	18	AAAAGUACUUGCGGAUUU	MIMAT0022303	AAAAGTACTTGCGGATT	No										2	2							2	2
hsa-miR-548ax	5p	hsa-mir-548ax	MI0019286	GAAGUA	22	AGAAGUAAUUGCGGUUUUGCCA	MIMAT0022474	AGAAGTAATTGCGGTTTTGCA	No					2	3		5					2	3	3	10			2		11	10	9	35
hsa-miR-548ay-3p	3p	hsa-mir-548ay	MI0022210	AAAACC	22	CAAAACCGCGAUUACUCUUGCA	MIMAT0025453	CAAAACCGCGATTACTCTTGCA	Yes					3		5	5					3		5	5					3		5	9
hsa-miR-548ay-5p	5p	hsa-mir-548ay	MI0022210	AAAGUA	21	AAAAGUAAUUGUGGUUUUUGC	MIMAT0025452	AAAAGTAATTGTGGTTTCTGCA	No	2				6	8	6	7	5	6	4	5	18	30	36	62	9	9	6	5	33	57	62	93
hsa-miR-548az-3p	3p	hsa-mir-548az	MI0022212	AAAACU	21	AAAAACUGCAAUCACUUUUGC	MIMAT0025457		No
hsa-miR-548az-5p	5p	hsa-mir-548az	MI0022212	AAAAGU	22	CAAAAGUGAUUGUGGUUUUUGC	MIMAT0025456	AAAGTGATTGTGGTTTTTGCT	No									6	25		4		3		6	8	56		4		5	3	10
hsa-miR-548b-3p	3p	hsa-mir-548b	MI0003596	AAGAAC	22	CAAGAACCUCAGUUGCUUUUGU	MIMAT0003254		No
hsa-miR-548b-5p	5p	hsa-mir-548b	MI0003596	AAAGUA	22	AAAAGUAAUUGUGGUUUUGGCC	MIMAT0004798	AAAAGTAATTGTGGTTTCG	No													2								2
hsa-miR-548ba	5p	hsa-mir-548ba	MI0025747	AAGGUA	22	AAAGGUAACUGUGAUUUUUGCU	MIMAT0031175	AAAGGTAACTGTGATTTTTGCT	Yes		4				5	5	4		4				5	5	4		4			4	7	11	9
hsa-miR-548c-3p	3p	hsa-mir-548c	MI0003630	AAAAAU	22	CAAAAAUCUCAAUUACUUUUGC	MIMAT0003285		No
hsa-miR-548c-5p	5p	hsa-mir-548c	MI0003630	AAAGUA	22	AAAAGUAAUUGCGGUUUUUGCC	MIMAT0004806	AAAAGTAATTGCGGTTTTTGCC	Yes					7	6	6	6					7	6	6	6					7	9	15	13
hsa-miR-548d-3p	3p	hsa-mir-548d-1	MI0003668	AAAAAC	22	CAAAAACCACAGUUUCUUUUGC	MIMAT0003323		No
hsa-miR-548d-3p	3p	hsa-mir-548d-2	MI0003671	AAAAAC	22	CAAAAACCACAGUUUCUUUUGC	MIMAT0003323		No
hsa-miR-548d-5p	5p	hsa-mir-548d-1	MI0003668	AAAGUA	22	AAAAGUAAUUGUGGUUUUUGCC	MIMAT0004812	AAAAGTAATTGTGGTTTTTGC	No		2			3	7	4	5	2				6	8	6	7	2	2			11	24	16	22
hsa-miR-548d-5p	5p	hsa-mir-548d-2	MI0003671	AAAGUA	22	AAAAGUAAUUGUGGUUUUUGCC	MIMAT0004812	AAAAGTAATTGTGGTTTTTGC	No		2			3	7	4	5	2				6	8	6	7	2	2			11	19	12	16
hsa-miR-548e-3p	3p	hsa-mir-548e	MI0006344	AAAACU	22	AAAAACUGAGACUACUUUUGCA	MIMAT0005874	AAAAACTGAGACTACTTTTGCA	Yes	13	5	8	5	101	100	150	279	13	5	8	5	101	100	150	279	53	31	25	32	279	268	360	670
hsa-miR-548e-5p	5p	hsa-mir-548e	MI0006344	AAAAGC	22	CAAAAGCAAUCGCGGUUUUUGC	MIMAT0026736	CAAAAGCAATCGCGGTTTTTGCT	No															3						2		3
hsa-miR-548f-3p	3p	hsa-mir-548f-1	MI0006374	AAAACU	19	AAAAACUGUAAUUACUUUU	MIMAT0005895	CAAAAACCGTAATTACTTTTGG	No																2								2
hsa-miR-548f-3p	3p	hsa-mir-548f-2	MI0006375	AAAACU	19	AAAAACUGUAAUUACUUUU	MIMAT0005895	CAAAAACTGTAATTACTTTTGC	No										2		3	5	4	3	5		2		3	5	6	5	5
hsa-miR-548f-3p	3p	hsa-mir-548f-3	MI0006376	AAAACU	19	AAAAACUGUAAUUACUUUU	MIMAT0005895	CAAAAACTGTAATTACTTTTGC	No										2		3	5	4	3	5		2		3	5	6	5	5
hsa-miR-548f-3p	3p	hsa-mir-548f-4	MI0006377	AAAACU	19	AAAAACUGUAAUUACUUUU	MIMAT0005895	CAAAAACCGTAATTACTTTTGG	No																2								2
hsa-miR-548f-3p	3p	hsa-mir-548f-5	MI0006378	AAAACU	19	AAAAACUGUAAUUACUUUU	MIMAT0005895	AAAAACTGTGATTACTTTTGT	No									9	18	10	7	7	3	6	10	9	18	10	9	7	3	6	13
hsa-miR-548f-5p	5p	hsa-mir-548f-1	MI0006374	GCAAAA	22	UGCAAAAGUAAUCACAGUUUUU	MIMAT0026739		No
hsa-miR-548g-3p	3p	hsa-mir-548g	MI0006395	AAACUG	22	AAAACUGUAAUUACUUUUGUAC	MIMAT0005912		No
hsa-miR-548g-5p	5p	hsa-mir-548g	MI0006395	GCAAAA	23	UGCAAAAGUAAUUGCAGUUUUUG	MIMAT0022722	AAAAGTAATTGCGGTTTTTGCA	No														3	3	3						3	3	3
hsa-miR-548h-5p	5p	hsa-mir-548h-3	MI0006413	AAAGUA	22	AAAAGUAAUCGCGGUUUUUGUC	MIMAT0005928		No
hsa-miR-548i	5p	hsa-mir-548i-1	MI0006421	AAAGUA	22	AAAAGUAAUUGCGGAUUUUGCC	MIMAT0005935	AAAAGTACTTGCGGATTTTGCC	No										2			8	20	13	12		2			8	20	13	12
hsa-miR-548i	5p	hsa-mir-548i-2	MI0006422	AAAGUA	22	AAAAGUAAUUGCGGAUUUUGCC	MIMAT0005935	AAAAGTACTTGCGGATTTTGCC	No										2			8	20	13	12		2			8	20	13	12
hsa-miR-548i	5p	hsa-mir-548i-3	MI0006423	AAAGUA	22	AAAAGUAAUUGCGGAUUUUGCC	MIMAT0005935	AAAAGTACTTGCGGATTTTGCC	No										2			8	20	13	12		2			8	20	13	12
hsa-miR-548i	5p	hsa-mir-548i-4	MI0006424	AAAGUA	22	AAAAGUAAUUGCGGAUUUUGCC	MIMAT0005935	AAAAGTACTTGCGGATTTTGCC	No										2			8	20	13	12		2			8	20	13	12
hsa-miR-548j-3p	3p	hsa-mir-548j	MI0006345	AAAAAC	21	CAAAAACUGCAUUACUUUUGC	MIMAT0026737	CAAAAACTGCATTACTTTTGC	Yes	14	16	9	11	49	76	77	99	14	16	9	11	49	76	77	99	19	19	11	15	55	90	94	131
hsa-miR-548j-5p	5p	hsa-mir-548j	MI0006345	AAAGUA	22	AAAAGUAAUUGCGGUCUUUGGU	MIMAT0005875	AAAAGTAATTGCGGTCTTTGGT	Yes	20	3	29	61	40	47	47	133	20	3	29	61	40	47	47	133	49	23	59	96	82	114	118	363
hsa-miR-548k	5p	hsa-mir-548k	MI0006354	AAAGUA	22	AAAAGUACUUGCGGAUUUUGCU	MIMAT0005882	AAAAGTACTTGCGGATTTTGCT	Yes	18	30	15	17	210	381	291	288	18	30	15	17	210	381	291	288	25	48	27	22	325	644	445	549
hsa-miR-548l	5p	hsa-mir-548l	MI0006361	AAAGUA	22	AAAAGUAUUUGCGGGUUUUGUC	MIMAT0005889	AAAAGTATTTGCGGGTTTTGT	No		2			6	4	3	14	6	5			6	6	8	13	13	7		3	12	16	15	38
hsa-miR-548n	5p	hsa-mir-548n	MI0006399	AAAAGU	22	CAAAAGUAAUUGUGGAUUUUGU	MIMAT0005916	CAAAAGTAATTGTGGATTTTGT	Yes		3			5	13	10	15		3			5	13	10	15		3		2	19	37	57	28
hsa-miR-548o-3p	3p	hsa-mir-548o-2	MI0016746	CAAAAC	22	CCAAAACUGCAGUUACUUUUGC	MIMAT0005919	CCAAAACTGCAGTTACTTTTGC	Yes	30	55	17	22	135	164	187	232	30	55	17	22	135	164	187	232	66	106	39	44	200	283	320	463
hsa-miR-548o-3p	3p	hsa-mir-548o	MI0006402	CAAAAC	22	CCAAAACUGCAGUUACUUUUGC	MIMAT0005919	CCAAAACTGCAGTTACTTTTGC	Yes	30	55	17	22	135	164	187	232	30	55	17	22	135	164	187	232	66	106	39	44	200	283	320	463
hsa-miR-548o-5p	5p	hsa-mir-548o-2	MI0016746	AAAGUA	22	AAAAGUAAUUGCGGUUUUUGCC	MIMAT0022738	AAAAGTAATTGCGGTTTTTGCC	Yes					7	6	6	6					7	6	6	6					7	9	15	13
hsa-miR-548p	3p	hsa-mir-548p	MI0006420	AGCAAA	22	UAGCAAAAACUGCAGUUACUUU	MIMAT0005934	CAAAAACTGCAGTTACTTTTGC	No						3		4	2				5	7	7	11	2				5	10	7	17
hsa-miR-548q	5p	hsa-mir-548q	MI0010637	CUGGUG	22	GCUGGUGCAAAAGUAAUGGCGG	MIMAT0011163	AGGCTGGTGCAAAAGTAATGGC	No															2			2					2
hsa-miR-548t-3p	3p	hsa-mir-548t	MI0014164	AAAACC	25	AAAAACCACAAUUACUUUUGCACCA	MIMAT0022730		No
hsa-miR-548t-5p	5p	hsa-mir-548t	MI0014164	AAAAGU	21	CAAAAGUGAUCGUGGUUUUUG	MIMAT0015009	TGCAAAAGTGATCGTGGTTTTT	No										2								2
hsa-miR-548u	3p	hsa-mir-548u	MI0014168	AAAGAC	23	CAAAGACUGCAAUUACUUUUGCG	MIMAT0015013	CAAAGACTGCAATTACTTTTGC	No					2					4		2	21	6	11	22	3	7		4	29	18	17	53
hsa-miR-548w	5p	hsa-mir-548w	MI0014222	AAAGUA	23	AAAAGUAACUGCGGUUUUUGCCU	MIMAT0015060	AAAAGTAACTGCGGTTTTTGCA	No																2								2
hsa-miR-549a	3p	hsa-mir-549a	MI0003679	GACAAC	21	UGACAACUAUGGAUGAGCUCU	MIMAT0003333	GTGACAACTATGGATGAGCTCT	No																2								2
hsa-miR-550a-3-5p	5p	hsa-mir-550a-3	MI0003762	GUGCCU	20	AGUGCCUGAGGGAGUAAGAG	MIMAT0020925	AGTGCCTGAGGGAGTAAGAGT	No									31	20	7	12				6	31	22	7	14				14
hsa-miR-550a-3p	3p	hsa-mir-550a-1	MI0003600	GUCUUA	22	UGUCUUACUCCCUCAGGCACAU	MIMAT0003257		No
hsa-miR-550a-3p	3p	hsa-mir-550a-2	MI0003601	GUCUUA	22	UGUCUUACUCCCUCAGGCACAU	MIMAT0003257		No
hsa-miR-550a-3p	3p	hsa-mir-550a-3	MI0003762	GUCUUA	22	UGUCUUACUCCCUCAGGCACAU	MIMAT0003257		No
hsa-miR-550a-5p	5p	hsa-mir-550a-1	MI0003600	GUGCCU	23	AGUGCCUGAGGGAGUAAGAGCCC	MIMAT0004800	AGTGCCTGAGGGAGTAAGAGC	No									9	7	2	5			2		17	13	2	7		2	2
hsa-miR-550a-5p	5p	hsa-mir-550a-2	MI0003601	GUGCCU	23	AGUGCCUGAGGGAGUAAGAGCCC	MIMAT0004800	AGTGCCTGAGGGAGTAAGAGC	No									9	7	2	5			2		17	13	2	7		2	2
hsa-miR-551a	3p	hsa-mir-551a	MI0003556	CGACCC	21	GCGACCCACUCUUGGUUUCCA	MIMAT0003214	GCGACCCACTCTTGGTTTCCA	Yes				2				3				2				3				2				3
hsa-miR-551b-3p	3p	hsa-mir-551b	MI0003575	CGACCC	21	GCGACCCAUACUUGGUUUCAG	MIMAT0003233	GCGACCCATACTTGGTTTCAGT	No														3		7						5		7
hsa-miR-551b-5p	5p	hsa-mir-551b	MI0003575	AAAUCA	22	GAAAUCAAGCGUGGGUGAGACC	MIMAT0004794		No
hsa-miR-552-3p	3p	hsa-mir-552	MI0003557	ACAGGU	21	AACAGGUGACUGGUUAGACAA	MIMAT0003215	AACAGGTGACTGGTTAGACA	No					2			4	3	10		4	4	7	3	5	5	16		4	6	7	5	13
hsa-miR-552-5p	5p	hsa-mir-552	MI0003557	UUUAAC	21	GUUUAACCUUUUGCCUGUUGG	MIMAT0026615	TGTTTAACCTTTTGCCTGTTGG	No																4					2	2		4
hsa-miR-556-3p	3p	hsa-mir-556	MI0003562	UAUUAC	22	AUAUUACCAUUAGCUCAUCUUU	MIMAT0004793	ATATTACCATTAGCTCATCTT	No					9	5	6	15	5	3	3	4	24	17	23	41	7	5	3	6	50	33	42	86
hsa-miR-556-5p	5p	hsa-mir-556	MI0003562	AUGAGC	22	GAUGAGCUCAUUGUAAUAUGAG	MIMAT0003220	GATGAGCTCATTGTAATATGA	No									10	3	9	7	22	21	24	40	20	11	11	18	46	39	52	121
hsa-miR-5581-3p	3p	hsa-mir-5581	MI0019136	UCCAUG	22	UUCCAUGCCUCCUAGAAGUUCC	MIMAT0022276	TTTCCATGCCTCCTAGAAGT	No								2	2								2					2		2
hsa-miR-5581-5p	5p	hsa-mir-5581	MI0019136	GCCUUC	22	AGCCUUCCAGGAGAAAUGGAGA	MIMAT0022275		No
hsa-miR-5582-3p	3p	hsa-mir-5582	MI0019138	AAAACU	22	UAAAACUUUAAGUGUGCCUAGG	MIMAT0022280	TTAAAACTTTAAGTGTGCCT	No								3						2		2			2	2		4		13
hsa-miR-5582-5p	5p	hsa-mir-5582	MI0019138	AGGCAC	22	UAGGCACACUUAAAGUUAUAGC	MIMAT0022279		No
hsa-miR-5583-3p	3p	hsa-mir-5583-1	MI0019139	AAUAUG	22	GAAUAUGGGUAUAUUAGUUUGG	MIMAT0022282	AATATGGGTATATTAGTTTGGT	No													2	2	2	3					2	2	2	3
hsa-miR-5583-3p	3p	hsa-mir-5583-2	MI0019140	AAUAUG	22	GAAUAUGGGUAUAUUAGUUUGG	MIMAT0022282	AATATGGGTATATTAGTTTGGT	No													2	2	2	3					2	2	2	3
hsa-miR-5583-5p	5p	hsa-mir-5583-1	MI0019139	AACUAA	22	AAACUAAUAUACCCAUAUUCUG	MIMAT0022281		No
hsa-miR-5583-5p	5p	hsa-mir-5583-2	MI0019140	AACUAA	22	AAACUAAUAUACCCAUAUUCUG	MIMAT0022281		No
hsa-miR-5584-3p	3p	hsa-mir-5584	MI0019141	AGUUCU	22	UAGUUCUUCCCUUUGCCCAAUU	MIMAT0022284		No
hsa-miR-5584-5p	5p	hsa-mir-5584	MI0019141	AGGGAA	22	CAGGGAAAUGGGAAGAACUAGA	MIMAT0022283	CAGGGAAATGGGAAGAACTAGA	Yes						2		5						2		5		8				4		5
hsa-miR-5585-3p	3p	hsa-mir-5585	MI0019142	UGAAUA	22	CUGAAUAGCUGGGACUACAGGU	MIMAT0022286	CTGAATAGCTGGGACTACAGGT	Yes	2				2		2		2				2		2		4				2		2	2
hsa-miR-5585-5p	5p	hsa-mir-5585	MI0019142	GAAGUA	22	UGAAGUACCAGCUACUCGAGAG	MIMAT0022285		No
hsa-miR-5586-3p	3p	hsa-mir-5586	MI0019143	AGAGUG	22	CAGAGUGACAAGCUGGUUAAAG	MIMAT0022288	CAGAGTGACAAGCTGGTTAAAGT	No								3					2	3		2					2	3		9
hsa-miR-5586-5p	5p	hsa-mir-5586	MI0019143	AUCCAG	22	UAUCCAGCUUGUUACUAUAUGC	MIMAT0022287	TTATCCAGCTTGTTACTATATG	No					2								6	3	3	7					10	9	7	7
hsa-miR-5587-3p	3p	hsa-mir-5587	MI0019144	CCCCGG	21	GCCCCGGGCAGUGUGAUCAUC	MIMAT0022290		No
hsa-miR-5587-5p	5p	hsa-mir-5587	MI0019144	UGGUCA	18	AUGGUCACCUCCGGGACU	MIMAT0022289	ATGGTCACCTCCGGGACTCT	No									2	3				2		3	4	3				2		6
hsa-miR-5588-3p	3p	hsa-mir-5588	MI0019147	AGUCCC	19	AAGUCCCACUAAUGCCAGC	MIMAT0022296		No
hsa-miR-5588-5p	5p	hsa-mir-5588	MI0019147	CUGGCA	21	ACUGGCAUUAGUGGGACUUUU	MIMAT0022295	ACTGGCATTAGTGGGACTTTT	Yes	2								2								2
hsa-miR-558	3p	hsa-mir-558	MI0003564	GAGCUG	19	UGAGCUGCUGUACCAAAAU	MIMAT0003222		No
hsa-miR-5680	3p	hsa-mir-5680	MI0019280	AGAAAU	22	GAGAAAUGCUGGACUAAUCUGC	MIMAT0022468	GAGAAATGCTGGACTAATCTGA	No									2								2					2
hsa-miR-5683	5p	hsa-mir-5683	MI0019284	ACAGAU	24	UACAGAUGCAGAUUCUCUGACUUC	MIMAT0022472	TACAGATGCAGATTCTCTGACT	No								2	2					3			4					3		2
hsa-miR-5684	5p	hsa-mir-5684	MI0019285	ACUCUA	20	AACUCUAGCCUGAGCAACAG	MIMAT0022473	CTCCAGCCTGAGCAACA	No											2		3	11	17	84		2	2		10	24	21	107
hsa-miR-5690	5p	hsa-mir-5690	MI0019295	CAGCUA	21	UCAGCUACUACCUCUAUUAGG	MIMAT0022482	TCAGCTACTACCTCTATTAGGA	No															2								2	2
hsa-miR-5696	5p	hsa-mir-5696	MI0019303	UCAUUU	22	CUCAUUUAAGUAGUCUGAUGCC	MIMAT0022489	AGTGCTCATTTAAGTAGTCTGA	No															2								2
hsa-miR-5697	5p	hsa-mir-5697	MI0019304	CAAGUA	22	UCAAGUAGUUUCAUGAUAAAGG	MIMAT0022490	AAGTAGTTTCATGATAAAGGGT	No										3								3
hsa-miR-570-3p	3p	hsa-mir-570	MI0003577	GAAAAC	22	CGAAAACAGCAAUUACCUUUGC	MIMAT0003235	CGAAAACAGCAATTACCTTTGC	Yes					2	2							2	2							2	2
hsa-miR-570-5p	5p	hsa-mir-570	MI0003577	AAGGUA	22	AAAGGUAAUUGCAGUUUUUCCC	MIMAT0022707		No
hsa-miR-5706	5p	hsa-mir-5706	MI0019314	UCUGGA	22	UUCUGGAUAACAUGCUGAAGCU	MIMAT0022500	TTCTGGATAACATGCTGAAGCT	Yes								3								3								3
hsa-miR-574-3p	3p	hsa-mir-574	MI0003581	ACGCUC	22	CACGCUCAUGCACACACCCACA	MIMAT0003239	CACGCTCATGCACACACCCACA	Yes	138	71	35	18	521	452	621	1069	138	71	35	18	521	452	621	1069	273	145	68	43	820	765	978	1776
hsa-miR-574-5p	5p	hsa-mir-574	MI0003581	GAGUGU	23	UGAGUGUGUGUGUGUGAGUGUGU	MIMAT0004795	TGAGTGTGTGTGTGTGAGTGTGT	Yes	54	52	3	7	81	75	60	91	54	52	3	7	81	75	60	91	151	150	15	15	317	300	276	399
hsa-miR-576-3p	3p	hsa-mir-576	MI0003583	AGAUGU	22	AAGAUGUGGAAAAAUUGGAAUC	MIMAT0004796	AAGATGTGGAAAAATTGGAATCT	No	55	122	12	5	16	21	24	28	415	1353	66	56	10	21	19	45	1076	3187	226	145	92	114	120	216
hsa-miR-576-5p	5p	hsa-mir-576	MI0003583	UUCUAA	22	AUUCUAAUUUCUCCACGUCUUU	MIMAT0003241	ATTCTAATTTCTCCACGTCTTT	Yes	17	3	5	21	27	17	29	46	17	3	5	21	27	17	29	46	30	6	11	47	37	36	48	88
hsa-miR-579-3p	3p	hsa-mir-579	MI0003586	UCAUUU	23	UUCAUUUGGUAUAAACCGCGAUU	MIMAT0003244	TTCATTTGGTATAAACCGCGATT	Yes						2		2						2		2						2		2
hsa-miR-579-5p	5p	hsa-mir-579	MI0003586	CGCGGU	22	UCGCGGUUUGUGCCAGAUGACG	MIMAT0026616	TCGCGGTTTGTGCCAGATGACGATT	No		2			2			2		2			3		3			6			5		6	8
hsa-miR-580-3p	3p	hsa-mir-580	MI0003587	UGAGAA	22	UUGAGAAUGAUGAAUCAUUAGG	MIMAT0003245	TTGAGAATGATGAATCATTAGG	Yes		3			4			2		3			4			2	2	3			4	2	5	7
hsa-miR-580-5p	5p	hsa-mir-580	MI0003587	AAUGAU	22	UAAUGAUUCAUCAGACUCAGAU	MIMAT0026617		No
hsa-miR-581	5p	hsa-mir-581	MI0003588	CUUGUG	21	UCUUGUGUUCUCUAGAUCAGU	MIMAT0003246	TCTTGTGTTCTCTAGATCAGTGT	No										3		7		2	2	4	2	3		11	2	6	9	28
hsa-miR-582-3p	3p	hsa-mir-582	MI0003589	AACUGG	22	UAACUGGUUGAACAACUGAACC	MIMAT0004797	TAACTGGTTGAACAACTGAACT	No						3	3	2	5	3		2					7	3	2	8		3	3	2
hsa-miR-582-5p	5p	hsa-mir-582	MI0003589	UACAGU	23	UUACAGUUGUUCAACCAGUUACU	MIMAT0003247		No
hsa-miR-584-3p	3p	hsa-mir-584	MI0003591	CAGUUC	22	UCAGUUCCAGGCCAACCAGGCU	MIMAT0022708	TCAGTTCCAGGCCAACCAGGCTT	No			2							2	2							2	6
hsa-miR-584-5p	5p	hsa-mir-584	MI0003591	UAUGGU	22	UUAUGGUUUGCCUGGGACUGAG	MIMAT0003249	TTATGGTTTGCCTGGGACTGA	No	64	57	13	9	94	58	57	139	4829	3129	1273	869	1334	2389	2448	2788	13270	9820	4094	2607	4172	6901	6849	8958
hsa-miR-589-3p	3p	hsa-mir-589	MI0003599	CAGAAC	24	UCAGAACAAAUGCCGGUUCCCAGA	MIMAT0003256	TCAGAACAAATGCCGGTTCCCAGC	No																2								4
hsa-miR-589-5p	5p	hsa-mir-589	MI0003599	GAGAAC	22	UGAGAACCACGUCUGCUCUGAG	MIMAT0004799	TGAGAACCACGTCTGCTCTGA	No	5	4	5	5	4	7	11	20	29	30	20	23	88	104	98	183	135	141	63	85	209	250	260	522
hsa-miR-590-3p	3p	hsa-mir-590	MI0003602	AAUUUU	21	UAAUUUUAUGUAUAAGCUAGU	MIMAT0004801	TAATTTTATGTATAAGCTAGT	Yes		2	4	10	195	151	170	489		2	4	10	195	151	170	489	8	4	10	24	406	348	341	1024
hsa-miR-590-5p	5p	hsa-mir-590	MI0003602	AGCUUA	22	GAGCUUAUUCAUAAAAGUGCAG	MIMAT0003258	GAGCTTATTCATAAAAGTGCAG	Yes					8	5	8	9					8	5	8	9					15	10	10	29
hsa-miR-597-3p	3p	hsa-mir-597	MI0003609	GGUUCU	23	UGGUUCUCUUGUGGCUCAAGCGU	MIMAT0026619	AGTGGTTCTCTTGTGGCTCAAG	No									2	4				3		2	5	6				3		2
hsa-miR-597-5p	5p	hsa-mir-597	MI0003609	GUGUCA	22	UGUGUCACUCGAUGACCACUGU	MIMAT0003265		No
hsa-miR-598-3p	3p	hsa-mir-598	MI0003610	ACGUCA	22	UACGUCAUCGUUGUCAUCGUCA	MIMAT0003266	TACGTCATCGTTGTCATCGTCA	Yes	21	10	15	14	178	191	226	376	21	10	15	14	178	191	226	376	48	27	43	49	395	514	519	1077
hsa-miR-598-5p	5p	hsa-mir-598	MI0003610	CGGUGA	23	GCGGUGAUCCCGAUGGUGUGAGC	MIMAT0026620	GCGGTGATCCCGATGGTGTGAGT	No					2				3						3		3	2			2		3
hsa-miR-599	3p	hsa-mir-599	MI0003611	UUGUGU	20	GUUGUGUCAGUUUAUCAAAC	MIMAT0003267	TGTCAGTTTGTCAAAC	No									2					5	3	3	2					5	3	3
hsa-miR-605-3p	3p	hsa-mir-605	MI0003618	GAAGGC	22	AGAAGGCACUAUGAGAUUUAGA	MIMAT0026621	AGAAGGCACTATGAGATTTAGA	Yes		2		4	2	3	3	5		2		4	2	3	3	5	3	2	2	6	4	3	3	7
hsa-miR-605-5p	5p	hsa-mir-605	MI0003618	AAAUCC	23	UAAAUCCCAUGGUGCCUUCUCCU	MIMAT0003273	CTAAATCCCATGGTGCCTTCT	No								2		2			2	2		2		2			2	2	2	9
hsa-miR-6073	3p	hsa-mir-6073	MI0020350	GUAGUG	20	GGUAGUGAGUUAUCAGCUAC	MIMAT0023698	TAGTGGGTTATCAGCT	No													3	26	24	7					3	26	24	7
hsa-miR-6080	3p	hsa-mir-6080	MI0020357	CUAGUG	19	UCUAGUGCGGGCGUUCCCG	MIMAT0023705		No
hsa-miR-6087	5p	hsa-mir-6087	MI0020364	GAGGCG	18	UGAGGCGGGGGGGCGAGC	MIMAT0023712	GAGGCGGGGGGGCGAGC	No													2	4			2				2	7	2	2
hsa-miR-610	5p	hsa-mir-610	MI0003623	GAGCUA	21	UGAGCUAAAUGUGUGCUGGGA	MIMAT0003278	TGAGCTAAATGTGTGCTGGGACT	No									5		2				2		7	2	2	2			2
hsa-miR-6130	3p	hsa-mir-6130	MI0021275	GAGGGA	19	UGAGGGAGUGGAUUGUAUG	MIMAT0024614	TGAGGTAGTGGATTGTAT	No										2		3			2	5		2		3			2	7
hsa-miR-6131	3p	hsa-mir-6131	MI0021276	GCUGGU	19	GGCUGGUCAGAUGGGAGUG	MIMAT0024615	GGCTGGTCCGATGGGAGT	No									3								3
hsa-miR-616-3p	3p	hsa-mir-616	MI0003629	GUCAUU	22	AGUCAUUGGAGGGUUUGAGCAG	MIMAT0004805	AAGTCATTGGAGGGTTTGAGT	No																2								2
hsa-miR-616-5p	5p	hsa-mir-616	MI0003629	CUCAAA	22	ACUCAAAACCCUUCAGUGACUU	MIMAT0003284	ACTCAAAACCCTTCAGTGACTTC	No								2								3								5
hsa-miR-618	5p	hsa-mir-618	MI0003632	AACUCU	23	AAACUCUACUUGUCCUUCUGAGU	MIMAT0003287	AAACTCTACTTGTCCTTCTGAGT	Yes	3		2						3		2						3		4
hsa-miR-619-3p	3p	hsa-mir-619	MI0003633	ACCUGG	24	GACCUGGACAUGUUUGUGCCCAGU	MIMAT0003288		No
hsa-miR-619-5p	5p	hsa-mir-619	MI0003633	CUGGGA	22	GCUGGGAUUACAGGCAUGAGCC	MIMAT0026622	TGCTGGGATTACAGGCATGAGT	No									2								2					2
hsa-miR-624-3p	3p	hsa-mir-624	MI0003638	ACAAGG	21	CACAAGGUAUUGGUAUUACCU	MIMAT0004807	AACACAAGGTATTGGTATT	No																2								2
hsa-miR-624-5p	5p	hsa-mir-624	MI0003638	AGUACC	22	UAGUACCAGUACCUUGUGUUCA	MIMAT0003293	TAGTACCAGTACCTTGTGTTC	No					4	5	4	5				2	24	17	30	45				2	42	48	55	99
hsa-miR-625-3p	3p	hsa-mir-625	MI0003639	ACUAUA	22	GACUAUAGAACUUUCCCCCUCA	MIMAT0004808	GACTATAGAACTTTCCCCCTCAT	No	152	94	31	30	99	85	139	184	451	420	128	130	350	229	341	593	1618	1375	437	438	1299	1050	1575	2643
hsa-miR-625-5p	5p	hsa-mir-625	MI0003639	GGGGGA	21	AGGGGGAAAGUUCUAUAGUCC	MIMAT0003294	AGGGGGAAAGTTCTATAGTCCT	No	14	5	3	2	2	7	5	14	8	14	6	6	71	56	81	127	61	46	21	19	162	141	178	351
hsa-miR-627-3p	3p	hsa-mir-627	MI0003641	CUUUUC	20	UCUUUUCUUUGAGACUCACU	MIMAT0026623	TCTTTTCTTTGAGACTCACT	Yes	17	14	4	7	7	7	11	21	17	14	4	7	7	7	11	21	25	23	4	7	15	10	20	56
hsa-miR-627-5p	5p	hsa-mir-627	MI0003641	UGAGUC	22	GUGAGUCUCUAAGAAAAGAGGA	MIMAT0003296	GTGAGTCTCTAAGAAAAGAGGA	Yes	2				4	5	5	3	2				4	5	5	3	2	2			13	7	9	16
hsa-miR-628-3p	3p	hsa-mir-628	MI0003642	CUAGUA	21	UCUAGUAAGAGUGGCAGUCGA	MIMAT0003297	TCTAGTAAGAGTGGCAGTCGAAGT	No			3	4	4	2	2	7	4			24	5	3	5	20	18		6	61	16	16	24	51
hsa-miR-628-5p	5p	hsa-mir-628	MI0003642	UGCUGA	22	AUGCUGACAUAUUUACUAGAGG	MIMAT0004809	ATGCTGACATATTTACTAGAGG	Yes	13	7	6	13	28	20	21	52	13	7	6	13	28	20	21	52	13	16	12	20	54	49	53	151
hsa-miR-629-3p	3p	hsa-mir-629	MI0003643	UUCUCC	22	GUUCUCCCAACGUAAGCCCAGC	MIMAT0003298	TTCTCCCAACGTAAGCCCAGC	No														2		2		2				2		2
hsa-miR-629-5p	5p	hsa-mir-629	MI0003643	GGGUUU	21	UGGGUUUACGUUGGGAGAACU	MIMAT0004810	TGGGTTTACGTTGGGAGAACTT	No	446	351	101	144	82	104	97	188	583	473	137	128	162	261	205	474	1716	1345	393	398	478	662	576	1261
hsa-miR-636	3p	hsa-mir-636	MI0003651	GUGCUU	23	UGUGCUUGCUCGUCCCGCCCGCA	MIMAT0003306	TGTGCTTGCTCGTCCCGCCCGA	No																2				4				4
hsa-miR-641	5p	hsa-mir-641	MI0003656	AAGACA	24	AAAGACAUAGGAUAGAGUCACCUC	MIMAT0003311	AAAGACATAGGATAGAGTCACCTCT	No					7	9	8	26	34	44	38	60	170	119	146	313	76	75	72	121	391	305	316	921
hsa-miR-642a-3p	3p	hsa-mir-642a	MI0003657	GACACA	22	AGACACAUUUGGAGAGGGAACC	MIMAT0020924	AGACACATTTGGAGAGGGAAT	No												3								3
hsa-miR-642a-5p	5p	hsa-mir-642a	MI0003657	UCCCUC	22	GUCCCUCUCCAAAUGUGUCUUG	MIMAT0003312		No
hsa-miR-643	3p	hsa-mir-643	MI0003658	CUUGUA	22	ACUUGUAUGCUAGCUCAGGUAG	MIMAT0003313	ACACTTGTATGCTAGCTCAGG	No																3								3
hsa-miR-6500-3p	3p	hsa-mir-6500	MI0022211	CACUUG	21	ACACUUGUUGGGAUGACCUGC	MIMAT0025455	ACACTTGTTGGGATGACCTGC	Yes		2				4		2		2				4		2	4	7	2			4		2
hsa-miR-6500-5p	5p	hsa-mir-6500	MI0022211	GGAGCU	24	AGGAGCUAUCCACUCCAGGUGUCC	MIMAT0025454		No
hsa-miR-6501-3p	3p	hsa-mir-6501	MI0022213	CAGAGC	23	CCAGAGCAGCCUGCGGUAACAGU	MIMAT0025459		No
hsa-miR-6501-5p	5p	hsa-mir-6501	MI0022213	GUUGCC	22	AGUUGCCAGGGCUGCCUUUGGU	MIMAT0025458	AGTTGCCAGGGCTGCCTTTGGT	Yes		3								3								3					3	2
hsa-miR-6502-3p	3p	hsa-mir-6502	MI0022214	AGACCA	21	UAGACCAUCUUUCUAGAGUAU	MIMAT0025461		No
hsa-miR-6502-5p	5p	hsa-mir-6502	MI0022214	GCUCUA	22	AGCUCUAGAAAGAUUGUUGACC	MIMAT0025460	AGCTCTAGAAAGATTGTTGACT	No								2	2				2			2	2				2			7
hsa-miR-6503-3p	3p	hsa-mir-6503	MI0022215	GGACUA	21	GGGACUAGGAUGCAGACCUCC	MIMAT0025463	GGACTAGGATGCAGACCTCCCT	No												2					2			2
hsa-miR-6503-5p	5p	hsa-mir-6503	MI0022215	GGUCUG	23	AGGUCUGCAUUCAAAUCCCCAGA	MIMAT0025462		No
hsa-miR-6505-3p	3p	hsa-mir-6505	MI0022217	GACUUC	21	UGACUUCUACCUCUUCCAAAG	MIMAT0025467	TGACTTCTACCTCTTCCAAAGT	No								2	2	4					2	8	2	4					2	12
hsa-miR-6505-5p	5p	hsa-mir-6505	MI0022217	UGGAAU	22	UUGGAAUAGGGGAUAUCUCAGC	MIMAT0025466	TTGGAATAGGGGATATCTCAGT	No										2					2			2					2
hsa-miR-651-3p	3p	hsa-mir-651	MI0003666	AAGGAA	22	AAAGGAAAGUGUAUCCUAAAAG	MIMAT0026624		No
hsa-miR-651-5p	5p	hsa-mir-651	MI0003666	UUAGGA	22	UUUAGGAUAAGCUUGACUUUUG	MIMAT0003321	TTTAGGATAAGCTTGACTTTTG	Yes	7	14	6	4	89	62	91	110	7	14	6	4	89	62	91	110	29	30	25	13	172	168	216	281
hsa-miR-6510-3p	3p	hsa-mir-6510	MI0022222	ACCGAC	21	CACCGACUCUGUCUCCUGCAG	MIMAT0025477	CACCGACTCTGTCTCCTGCAGT	No										2								2
hsa-miR-6510-5p	5p	hsa-mir-6510	MI0022222	AGCAGG	22	CAGCAGGGGAGAGAGAGGAGUC	MIMAT0025476		No
hsa-miR-6511a-3p	3p	hsa-mir-6511a-1	MI0022223	CUCACC	22	CCUCACCAUCCCUUCUGCCUGC	MIMAT0025479	CCTCACCATCCCTTCTGCCTGCA	No							2	2							2	4						4	4	10
hsa-miR-6511a-3p	3p	hsa-mir-6511a-2	MI0023564	CUCACC	22	CCUCACCAUCCCUUCUGCCUGC	MIMAT0025479	CCTCACCATCCCTTCTGCCTGCA	No							2	2							2	4						4	4	10
hsa-miR-6511a-3p	3p	hsa-mir-6511a-3	MI0023565	CUCACC	22	CCUCACCAUCCCUUCUGCCUGC	MIMAT0025479	CCTCACCATCCCTTCTGCCTGCA	No							2	2							2	4						4	4	10
hsa-miR-6511a-3p	3p	hsa-mir-6511a-4	MI0023566	CUCACC	22	CCUCACCAUCCCUUCUGCCUGC	MIMAT0025479	CCTCACCATCCCTTCTGCCTGCA	No							2	2							2	4						4	4	10
hsa-miR-6511a-5p	5p	hsa-mir-6511a-1	MI0022223	AGGCAG	23	CAGGCAGAAGUGGGGCUGACAGG	MIMAT0025478		No
hsa-miR-6511a-5p	5p	hsa-mir-6511a-2	MI0023564	AGGCAG	23	CAGGCAGAAGUGGGGCUGACAGG	MIMAT0025478		No
hsa-miR-6511a-5p	5p	hsa-mir-6511a-3	MI0023565	AGGCAG	23	CAGGCAGAAGUGGGGCUGACAGG	MIMAT0025478		No
hsa-miR-6511a-5p	5p	hsa-mir-6511a-4	MI0023566	AGGCAG	23	CAGGCAGAAGUGGGGCUGACAGG	MIMAT0025478		No
hsa-miR-6511b-3p	3p	hsa-mir-6511b-1	MI0022552	CUCACC	23	CCUCACCACCCCUUCUGCCUGCA	MIMAT0025848	CCTCACCACCCCTTCTGCCTGC	No					2			4	2					3		2	4				2	3		11
hsa-miR-6511b-3p	3p	hsa-mir-6511b-2	MI0023431	CUCACC	23	CCUCACCACCCCUUCUGCCUGCA	MIMAT0025848	TCACCACCCCTTCTGCCTGCAGT	No					2			4					4	3	2	5	4				13	6	6	32
hsa-miR-6511b-5p	5p	hsa-mir-6511b-1	MI0022552	UGCAGG	24	CUGCAGGCAGAAGUGGGGCUGACA	MIMAT0025847		No
hsa-miR-6511b-5p	5p	hsa-mir-6511b-2	MI0023431	UGCAGG	24	CUGCAGGCAGAAGUGGGGCUGACA	MIMAT0025847		No
hsa-miR-6513-3p	3p	hsa-mir-6513	MI0022225	CAAGUG	21	UCAAGUGUCAUCUGUCCCUAG	MIMAT0025483	TCAAGTGTCATCTGTCCCTAGA	No			2		4	2		10	4	3		2	7	6	8	29	6	3	10	7	18	20	16	68
hsa-miR-6513-5p	5p	hsa-mir-6513	MI0022225	UUGGGA	23	UUUGGGAUUGACGCCACAUGUCU	MIMAT0025482	TTTGGGATTGACGCCACATGTCT	Yes	2	5	2		8	5	8	17	2	5	2		8	5	8	17	4	7	2		15	13	15	40
hsa-miR-6514-3p	3p	hsa-mir-6514	MI0022226	UGCCUG	21	CUGCCUGUUCUUCCACUCCAG	MIMAT0025485	CTGCCTGTTCTTCCACTCCAGA	No									3					4		8	5				4	11	2	12
hsa-miR-6514-5p	5p	hsa-mir-6514	MI0022226	AUGGAG	23	UAUGGAGUGGACUUUCAGCUGGC	MIMAT0025484	ATGGAGTGGACTTTCAGCTGGT	No										5							7	11
hsa-miR-6515-3p	3p	hsa-mir-6515	MI0022227	CUCUUC	20	UCUCUUCAUCUACCCCCCAG	MIMAT0025487	TCTCTTCATCTACCCCCCAGT	No									3		6	4	4	4	4	28	5		6	7	16	15	11	65
hsa-miR-6515-5p	5p	hsa-mir-6515	MI0022227	UGGAGG	21	UUGGAGGGUGUGGAAGACAUC	MIMAT0025486	TTGGAGGGTGTGGAAGACATC	Yes	74	145	8	7	2	4		2	74	145	8	7	2	4		2	130	302	10	14	2	12	7	16
hsa-miR-6516-3p	3p	hsa-mir-6516	MI0025513	UCAUGU	22	AUCAUGUAUGAUACUGCAAACA	MIMAT0030418	ATCATGTATGATACTGCAAACA	Yes					3	5	3	4					3	5	3	4	2			2	5	5	3	11
hsa-miR-6516-5p	5p	hsa-mir-6516	MI0025513	UUGCAG	22	UUUGCAGUAACAGGUGUGAGCA	MIMAT0030417	TTTGCAGTAACAGGTGTGAGCA	Yes	7	3		3	32	36	31	75	7	3		3	32	36	31	75	69	55	13	40	83	120	100	203
hsa-miR-652-3p	3p	hsa-mir-652	MI0003667	AUGGCG	21	AAUGGCGCCACUAGGGUUGUG	MIMAT0003322	AATGGCGCCACTAGGGTTGTGT	No	559	376	153	247	427	341	342	710	1279	1484	426	368	2438	2392	2282	3917	3422	3136	1220	1278	5140	5029	4702	9357
hsa-miR-652-5p	5p	hsa-mir-652	MI0003667	AACCCU	25	CAACCCUAGGAGAGGGUGCCAUUCA	MIMAT0022709	ACAACCCTAGGAGAGGGTGCCATT	No					2			5					42	42	54	104	2				163	134	188	461
hsa-miR-654-3p	3p	hsa-mir-654	MI0003676	AUGUCU	22	UAUGUCUGCUGACCAUCACCUU	MIMAT0004814	TATGTCTGCTGACCATCACT	No	14	2	2	8	11	14	15	45	318	430	189	283	234	384	455	656	949	1139	576	877	1100	1527	1947	3440
hsa-miR-654-5p	5p	hsa-mir-654	MI0003676	GGUGGG	22	UGGUGGGCCGCAGAACAUGUGC	MIMAT0003330	TGGTGGGCCGCAGAACATGTGT	No	100	151	33	38	39	66	107	120	127	224	52	55	34	86	82	97	370	681	183	186	221	369	474	654
hsa-miR-655-3p	3p	hsa-mir-655	MI0003677	UAAUAC	22	AUAAUACAUGGUUAACCUCUUU	MIMAT0003331	ATAATACATGGTTAACCTCTTT	Yes	14	8	14	17	68	64	90	101	14	8	14	17	68	64	90	101	18	8	17	25	90	104	144	191
hsa-miR-655-5p	5p	hsa-mir-655	MI0003677	GAGGUU	22	AGAGGUUAUCCGUGUUAUGUUC	MIMAT0026626		No
hsa-miR-656-3p	3p	hsa-mir-656	MI0003678	AUAUUA	21	AAUAUUAUACAGUCAACCUCU	MIMAT0003332	AATATTATACAGTCAACCTCT	Yes	52	17	42	57	70	53	84	157	52	17	42	57	70	53	84	157	86	24	76	84	118	107	151	297
hsa-miR-656-5p	5p	hsa-mir-656	MI0003678	GGUUGC	21	AGGUUGCCUGUGAGGUGUUCA	MIMAT0026627	AGGTTGCCTGTGAGGTGTTC	No							2		2	2						2	2	4					2	2
hsa-miR-659-3p	3p	hsa-mir-659	MI0003683	UUGGUU	22	CUUGGUUCAGGGAGGGUCCCCA	MIMAT0003337		No
hsa-miR-659-5p	5p	hsa-mir-659	MI0003683	GGACCU	22	AGGACCUUCCCUGAACCAAGGA	MIMAT0022710	AGGACCTTCCCTGAACCAAGGA	Yes	3	9			3	6	17	32	3	9			3	6	17	32	3	12			5	6	17	43
hsa-miR-660-3p	3p	hsa-mir-660	MI0003684	CCUCCU	21	ACCUCCUGUGUGCAUGGAUUA	MIMAT0022711	ACCTCCTGTGTGCATGGATC	No													2								2	2
hsa-miR-660-5p	5p	hsa-mir-660	MI0003684	ACCCAU	22	UACCCAUUGCAUAUCGGAGUUG	MIMAT0003338	TACCCATTGCATATCGGAGTTGT	No	10	3	3	4	19	12	13	51	23	12	10	22	85	64	72	162	43	20	15	37	159	134	126	375
hsa-miR-664a-3p	3p	hsa-mir-664a	MI0006442	AUUCAU	23	UAUUCAUUUAUCCCCAGCCUACA	MIMAT0005949	TATTCATTTATCCCCAGCCTACA	Yes	6	3	6	13	78	72	79	257	6	3	6	13	78	72	79	257	8	3	11	23	133	105	115	419
hsa-miR-664a-5p	5p	hsa-mir-664a	MI0006442	CUGGCU	24	ACUGGCUAGGGAAAAUGAUUGGAU	MIMAT0005948	ACTGGCTAGGGAAAATGATTGG	No								2	38	14	12	19	14	9	13	29	135	69	59	120	46	45	55	103
hsa-miR-664b-3p	3p	hsa-mir-664b	MI0019134	UCAUUU	22	UUCAUUUGCCUCCCAGCCUACA	MIMAT0022272	TTCATTTGCCTCCCAGCCTACA	Yes					2	4	2	12					2	4	2	12					2	4	4	17
hsa-miR-664b-5p	5p	hsa-mir-664b	MI0019134	GGGCUA	24	UGGGCUAAGGGAGAUGAUUGGGUA	MIMAT0022271	TGGGCTAAGGGAGATGATTGGGT	No	3								10	9			12	11	16	24	13	11	2	2	22	16	29	43
hsa-miR-665	3p	hsa-mir-665	MI0005563	CCAGGA	20	ACCAGGAGGCUGAGGCCCCU	MIMAT0004952	ACCAGGAGGCTGAGGCCCT	No		2		3		2					2			4	10	2	9	6	4	3	2	10	16	9
hsa-miR-668-3p	3p	hsa-mir-668	MI0003761	GUCACU	23	UGUCACUCGGCUCGGCCCACUAC	MIMAT0003881	TGTCACTCGGCTCGGCCCACT	No				2	2			3	3	4	6	10	3		4	2	3	6	14	18	19	11	31	48
hsa-miR-668-5p	5p	hsa-mir-668	MI0003761	GCGCCU	19	UGCGCCUCGGGUGAGCAUG	MIMAT0026636		No
hsa-miR-671-3p	3p	hsa-mir-671	MI0003760	CCGGUU	21	UCCGGUUCUCAGGGCUCCACC	MIMAT0004819	TCCGGTTCTCAGGGCTCCACT	No	24	16	7	7	23	54	38	84	42	29	18	23	46	89	66	137	164	101	83	77	301	435	409	1093
hsa-miR-671-5p	5p	hsa-mir-671	MI0003760	GGAAGC	23	AGGAAGCCCUGGAGGGGCUGGAG	MIMAT0003880	AGGAAGCCCTGGAGGGGCTGGAGGT	No		4	3		2	3	3	3	13	60	3		15	20	15	21	79	284	28	10	66	80	77	135
hsa-miR-6716-3p	3p	hsa-mir-6716	MI0022550	CCGAAC	22	UCCGAACUCUCCAUUCCUCUGC	MIMAT0025845	TCCGAACTCTCCATTCCTCTGCAG	No							2	2					3	3		4			2		10	3	9	14
hsa-miR-6716-5p	5p	hsa-mir-6716	MI0022550	GGGAAU	20	UGGGAAUGGGGGUAAGGGCC	MIMAT0025844		No
hsa-miR-6721-5p	5p	hsa-mir-6721	MI0022556	GGGCAG	23	UGGGCAGGGGCUUAUUGUAGGAG	MIMAT0025852	TGGGCAGGGGCTTATTGTAGGAGT	No					2				5	4		3	2	3		2	5	9		5	6	3	2	6
hsa-miR-6726-3p	3p	hsa-mir-6726	MI0022571	UCGCCC	20	CUCGCCCUGUCUCCCGCUAG	MIMAT0027354	CTCGCCCTGTCTCCCGCTAGT	No									2							2	2				2			10
hsa-miR-6726-5p	5p	hsa-mir-6726	MI0022571	GGGAGC	21	CGGGAGCUGGGGUCUGCAGGU	MIMAT0027353		No
hsa-miR-6729-3p	3p	hsa-mir-6729	MI0022574	CAUCCC	21	UCAUCCCCCUCGCCCUCUCAG	MIMAT0027360	TCATCCCCCTCGCCCTCTCAGT	No																3								3
hsa-miR-6729-5p	5p	hsa-mir-6729	MI0022574	GGGCGA	22	UGGGCGAGGGCGGCUGAGCGGC	MIMAT0027359		No
hsa-miR-6732-3p	3p	hsa-mir-6732	MI0022577	AACCCU	23	UAACCCUGUCCUCUCCCUCCCAG	MIMAT0027366	TAACCCTGTCCTCTCCCTCCT	No																3						2		3
hsa-miR-6732-5p	5p	hsa-mir-6732	MI0022577	AGGGGG	20	UAGGGGGUGGCAGGCUGGCC	MIMAT0027365		No
hsa-miR-6733-3p	3p	hsa-mir-6733	MI0022578	CAGUGU	20	UCAGUGUCUGGAUUUCCUAG	MIMAT0027368		No
hsa-miR-6733-5p	5p	hsa-mir-6733	MI0022578	GGGAAA	22	UGGGAAAGACAAACUCAGAGUU	MIMAT0027367	TGGGAAAGACAAACTCAGAGTT	Yes								2								2								2
hsa-miR-6734-3p	3p	hsa-mir-6734	MI0022579	CCUUCC	23	CCCUUCCCUCACUCUUCUCUCAG	MIMAT0027370	CCCTTCCCTCACTCTTCTCTCAG	Yes								3								3					4		4	5
hsa-miR-6734-5p	5p	hsa-mir-6734	MI0022579	UGAGGG	23	UUGAGGGGAGAAUGAGGUGGAGA	MIMAT0027369	TTGAGGGGAGAATGAGGTGGAGA	Yes	4	7				4	5	2	4	7				4	5	2	10	13			2	4	9	5
hsa-miR-6735-3p	3p	hsa-mir-6735	MI0022580	GGCCUG	22	AGGCCUGUGGCUCCUCCCUCAG	MIMAT0027372	AGGCCTGTGGCTCCTCCCTCAGT	No							2		7	3	4		9	5		10	14	5	4		9	5	2	21
hsa-miR-6735-5p	5p	hsa-mir-6735	MI0022580	AGGGCA	25	CAGGGCAGAGGGCACAGGAAUCUGA	MIMAT0027371	CAGGGCAGAGGGCACAGGAATCTG	No								2	2								4	2		2				6
hsa-miR-6736-3p	3p	hsa-mir-6736	MI0022581	CAGCUC	21	UCAGCUCCUCUCUACCCACAG	MIMAT0027374	TCAGCTCCTCTCTACCCACAGT	No																2								2
hsa-miR-6736-5p	5p	hsa-mir-6736	MI0022581	UGGGUG	21	CUGGGUGAGGGCAUCUGUGGU	MIMAT0027373	CTGGGTGAGGGCATCTGTGGT	Yes	2		2					3	2		2					3	2	4	2					3
hsa-miR-6737-3p	3p	hsa-mir-6737	MI0022582	CUGUGC	22	UCUGUGCUUCACCCCUACCCAG	MIMAT0027376	TCTGTGCTTCACCCCTACCCAGT	No									4				14	16	15	37	8				18	26	21	61
hsa-miR-6737-5p	5p	hsa-mir-6737	MI0022582	UGGGGU	21	UUGGGGUGGUCGGCCCUGGAG	MIMAT0027375		No
hsa-miR-6738-3p	3p	hsa-mir-6738	MI0022583	UUCUGC	24	CUUCUGCCUGCAUUCUACUCCCAG	MIMAT0027378	CTTCTGCCTGCATTCTACTCCCAGT	No										2			3	2	2	9		2			6	2	4	11
hsa-miR-6738-5p	5p	hsa-mir-6738	MI0022583	GAGGGG	23	CGAGGGGUAGAAGAGCACAGGGG	MIMAT0027377		No
hsa-miR-6739-3p	3p	hsa-mir-6739	MI0022584	UUGUUC	21	AUUGUUCUGUCUUUCUCCCAG	MIMAT0027380	ATTGTTCTGTCTTTCTCCCAGT	No									2					2			2					2		5
hsa-miR-6739-5p	5p	hsa-mir-6739	MI0022584	GGGAAA	22	UGGGAAAGAGAAAGAACAAGUA	MIMAT0027379		No
hsa-miR-6741-3p	3p	hsa-mir-6741	MI0022586	CGGCUC	22	UCGGCUCUCUCCCUCACCCUAG	MIMAT0027384	TCGGCTCTCTCCCTCACCCTAG	Yes	9		4	3	19	6	12	30	9		4	3	19	6	12	30	22	5	10	3	37	23	33	85
hsa-miR-6741-5p	5p	hsa-mir-6741	MI0022586	UGGGUG	22	GUGGGUGCUGGUGGGAGCCGUG	MIMAT0027383	GTGGGTGCTGGTGGGAGCCGTGT	No	3								7	16		2				2	31	30		4		2		2
hsa-miR-6742-3p	3p	hsa-mir-6742	MI0022587	CCUGGG	20	ACCUGGGUUGUCCCCUCUAG	MIMAT0027386	ACCTGGGTTGTCCCCTCTAG	Yes								3								3					2			5
hsa-miR-6742-5p	5p	hsa-mir-6742	MI0022587	GUGGGG	22	AGUGGGGUGGGACCCAGCUGUU	MIMAT0027385		No
hsa-miR-6747-3p	3p	hsa-mir-6747	MI0022592	CCUGCC	21	UCCUGCCUUCCUCUGCACCAG	MIMAT0027395	TCCTGCCTTCCTCTGCACCAGT	No							2		5	7	4	4	23	9	21	50	8	7	4	4	35	26	34	98
hsa-miR-6747-5p	5p	hsa-mir-6747	MI0022592	GGGGUG	24	AGGGGUGUGGAAAGAGGCAGAACA	MIMAT0027394		No
hsa-miR-6748-3p	3p	hsa-mir-6748	MI0022593	CCUGUC	21	UCCUGUCCCUGUCUCCUACAG	MIMAT0027397	TCCTGTCCCTGTCTCCTACAGT	No													2	2							2	2
hsa-miR-6748-5p	5p	hsa-mir-6748	MI0022593	GUGGGU	22	UGUGGGUGGGAAGGACUGGAUU	MIMAT0027396	TGTGGGTGGGAAGGACTGGATC	No										2							2	2
hsa-miR-6753-3p	3p	hsa-mir-6753	MI0022598	GGUCUG	22	UGGUCUGUCUCUGCCCUGGCAC	MIMAT0027407	TGGTCTGTCTCTGCCCTGGCAT	No										3								3
hsa-miR-6753-5p	5p	hsa-mir-6753	MI0022598	ACCAGG	22	CACCAGGGCAGAGCAGGGCUGA	MIMAT0027406		No
hsa-miR-6754-3p	3p	hsa-mir-6754	MI0022599	CUUCAC	22	UCUUCACCUGCCUCUGCCUGCA	MIMAT0027409		No
hsa-miR-6754-5p	5p	hsa-mir-6754	MI0022599	CAGGGA	22	CCAGGGAGGCUGGUUUGGAGGA	MIMAT0027408	CCAGGGAGGCTGGTTTGGAGGAAT	No								2	3								3							2
hsa-miR-6758-3p	3p	hsa-mir-6758	MI0022603	CUCAUU	20	ACUCAUUCUCCUCUGUCCAG	MIMAT0027417	ACTCATTCTCCTCTGTCCAGT	No								2					2	8		9					2	11	2	13
hsa-miR-6758-5p	5p	hsa-mir-6758	MI0022603	AGAGAG	23	UAGAGAGGGGAAGGAUGUGAUGU	MIMAT0027416		No
hsa-miR-6763-3p	3p	hsa-mir-6763	MI0022608	UCCCCG	21	CUCCCCGGCCUCUGCCCCCAG	MIMAT0027427	CTCCCTGGCCTCTGCCCCCAGA	No									2								2
hsa-miR-6763-5p	5p	hsa-mir-6763	MI0022608	UGGGGA	19	CUGGGGAGUGGCUGGGGAG	MIMAT0027426	TCCTGGGGAGTGGCTGGGGAGT	No										5								16
hsa-miR-6764-3p	3p	hsa-mir-6764	MI0022609	CUCUGG	21	UCUCUGGUCUUUCCUUGACAG	MIMAT0027429		No
hsa-miR-6764-5p	5p	hsa-mir-6764	MI0022609	CCCAGG	22	UCCCAGGGUCUGGUCAGAGUUG	MIMAT0027428	TCCCAGGGTCTGGTCAGAGTTA	No												2								2
hsa-miR-6765-3p	3p	hsa-mir-6765	MI0022610	CACCUG	21	UCACCUGGCUGGCCCGCCCAG	MIMAT0027431	ACCTGGCTGGCTCGCC	No										2	2	2						2	2	2
hsa-miR-6765-5p	5p	hsa-mir-6765	MI0022610	UGAGGC	25	GUGAGGCGGGGCCAGGAGGGUGUGU	MIMAT0027430		No
hsa-miR-6767-3p	3p	hsa-mir-6767	MI0022612	CACGUG	22	CCACGUGCUUCUCUUUCCGCAG	MIMAT0027435		No
hsa-miR-6767-5p	5p	hsa-mir-6767	MI0022612	CGCAGA	23	UCGCAGACAGGGACACAUGGAGA	MIMAT0027434	TCGCAGACAGGGACACATGGAGA	Yes					3								3							2	3
hsa-miR-6769b-3p	3p	hsa-mir-6769b	MI0022706	CCUCUC	21	CCCUCUCUGUCCCACCCAUAG	MIMAT0027621	CCTCTCTGTCCCACCCATAGTT	No																2								2
hsa-miR-6769b-5p	5p	hsa-mir-6769b	MI0022706	GGUGGG	23	UGGUGGGUGGGGAGGAGAAGUGC	MIMAT0027620		No
hsa-miR-6772-3p	3p	hsa-mir-6772	MI0022617	UGCUCC	23	UUGCUCCUGACUCUGUGCCCACA	MIMAT0027445	TTGCTCCTGACTCTGTGCCCACAG	No		3		3	2		5	6	4	10			16	8	8	21	14	37		3	31	22	35	89
hsa-miR-6772-5p	5p	hsa-mir-6772	MI0022617	GGGUGU	22	UGGGUGUAGGCUGGAGCUGAGG	MIMAT0027444		No
hsa-miR-6775-3p	3p	hsa-mir-6775	MI0022620	GGCCCU	21	AGGCCCUGUCCUCUGCCCCAG	MIMAT0027451	AGGCCCTGTCCTCTGCCCCAGA	No								2					2			5	3	2			2			7
hsa-miR-6775-5p	5p	hsa-mir-6775	MI0022620	CGGGGC	25	UCGGGGCAUGGGGGAGGGAGGCUGG	MIMAT0027450		No
hsa-miR-6777-3p	3p	hsa-mir-6777	MI0022622	CCACUC	20	UCCACUCUCCUGGCCCCCAG	MIMAT0027455	TCCACTCTCCTGGCCCCCAGT	No												2				4				2				6
hsa-miR-6777-5p	5p	hsa-mir-6777	MI0022622	CGGGGA	23	ACGGGGAGUCAGGCAGUGGUGGA	MIMAT0027454		No
hsa-miR-6779-3p	3p	hsa-mir-6779	MI0022624	AGCCCU	21	AAGCCCUGUCUCCUCCCAUCU	MIMAT0027459		No
hsa-miR-6779-5p	5p	hsa-mir-6779	MI0022624	UGGGAG	21	CUGGGAGGGGCUGGGUUUGGC	MIMAT0027458	TCTGGGAGGGGCTGGGTTTGGT	No										2								2
hsa-miR-6780a-3p	3p	hsa-mir-6780a	MI0022625	UCCUCU	21	CUCCUCUGUUUUCUUUCCUAG	MIMAT0027461		No
hsa-miR-6780a-5p	5p	hsa-mir-6780a	MI0022625	UGGGAG	23	UUGGGAGGGAAGACAGCUGGAGA	MIMAT0027460	TGGGAGGGAAGACAGCTGGAGAGA	No																2								2
hsa-miR-6780b-3p	3p	hsa-mir-6780b	MI0022681	CCCUUG	21	UCCCUUGUCUCCUUUCCCUAG	MIMAT0027573	TCCCTTGTCTCCTTTCCCT	No																2								4
hsa-miR-6780b-5p	5p	hsa-mir-6780b	MI0022681	GGGGAA	23	UGGGGAAGGCUUGGCAGGGAAGA	MIMAT0027572		No
hsa-miR-6783-3p	3p	hsa-mir-6783	MI0022628	UCCUGG	22	UUCCUGGGCUUCUCCUCUGUAG	MIMAT0027467	TCCTGGGCTTCTCCTCTGTAGT	No													2	2	3	4					2	2	5	10
hsa-miR-6783-5p	5p	hsa-mir-6783	MI0022628	AGGGGA	22	UAGGGGAAAAGUCCUGAUCCGG	MIMAT0027466	TAGGGGAAAAGTCCTGATCCGGGT	No												2								2
hsa-miR-6787-3p	3p	hsa-mir-6787	MI0022632	CUCAGC	22	UCUCAGCUGCUGCCCUCUCCAG	MIMAT0027475	TCTCAGCTGCTGCCCTCTCCAGT	No									3				6	6	4	7	3				12	10	12	19
hsa-miR-6787-5p	5p	hsa-mir-6787	MI0022632	GGCGGG	22	UGGCGGGGGUAGAGCUGGCUGC	MIMAT0027474		No
hsa-miR-6788-3p	3p	hsa-mir-6788	MI0022633	UCGCCA	22	UUCGCCACUUCCCUCCCUGCAG	MIMAT0027477		No
hsa-miR-6788-5p	5p	hsa-mir-6788	MI0022633	UGGGAG	21	CUGGGAGAAGAGUGGUGAAGA	MIMAT0027476		No
hsa-miR-6789-3p	3p	hsa-mir-6789	MI0022634	GGCGCC	21	CGGCGCCCGUGUCUCCUCCAG	MIMAT0027479	CGGCGCCCGTGTCTCCTCCAGT	No													2			3					2			3
hsa-miR-6789-5p	5p	hsa-mir-6789	MI0022634	UAGGGG	24	GUAGGGGCGUCCCGGGCGCGCGGG	MIMAT0027478		No
hsa-miR-6791-3p	3p	hsa-mir-6791	MI0022636	GCCUCC	21	UGCCUCCUUGGUCUCCGGCAG	MIMAT0027483	TGCCTCCTTGGTCTCCGGCAGT	No									2			2				3	2			2	2			5
hsa-miR-6791-5p	5p	hsa-mir-6791	MI0022636	CCCUGG	22	CCCCUGGGGCUGGGCAGGCGGA	MIMAT0027482	CCCCTGGGGCTGGGCAGGCGGAT	No										3								3
hsa-miR-6793-3p	3p	hsa-mir-6793	MI0022638	CCCCAA	20	UCCCCAACCCCUGCCCGCAG	MIMAT0027487	TCCCCAACCCCTGCCCGCAGT	No														2		4						2		10
hsa-miR-6793-5p	5p	hsa-mir-6793	MI0022638	GUGGGU	22	UGUGGGUUCUGGGUUGGGGUGA	MIMAT0027486		No
hsa-miR-6798-3p	3p	hsa-mir-6798	MI0022643	UACCCC	21	CUACCCCCCAUCCCCCUGUAG	MIMAT0027497	CTACCCCCCATCCCCCTGTAGT	No														2	2	5						2	2	5
hsa-miR-6798-5p	5p	hsa-mir-6798	MI0022643	CAGGGG	23	CCAGGGGGAUGGGCGAGCUUGGG	MIMAT0027496		No
hsa-miR-6802-3p	3p	hsa-mir-6802	MI0022647	UCACCC	22	UUCACCCCUCUCACCUAAGCAG	MIMAT0027505	TCTTCACCCCTCTCACCTAAGC	No															4	2						2	6	8
hsa-miR-6802-5p	5p	hsa-mir-6802	MI0022647	UAGGUG	20	CUAGGUGGGGGGCUUGAAGC	MIMAT0027504	CTAGGTGGGGGGCTTGAAGC	Yes	2						2		2						2		2						2	4
hsa-miR-6803-3p	3p	hsa-mir-6803	MI0022648	CCCUCG	22	UCCCUCGCCUUCUCACCCUCAG	MIMAT0027507	TCCCTCGCCTTCTCACCCTCAGT	No					2	2	3	5	2		2		4	5	9	23	2		2		16	9	14	46
hsa-miR-6803-5p	5p	hsa-mir-6803	MI0022648	UGGGGG	22	CUGGGGGUGGGGGGCUGGGCGU	MIMAT0027506		No
hsa-miR-6806-3p	3p	hsa-mir-6806	MI0022651	GAAGCU	22	UGAAGCUCUGACAUUCCUGCAG	MIMAT0027513	TGAAGCTCTGACATTCCTGCAGT	No	2				2	2	2	5					2	5	5	9	2				4	9	11	17
hsa-miR-6806-5p	5p	hsa-mir-6806	MI0022651	GUAGGC	24	UGUAGGCAUGAGGCAGGGCCCAGG	MIMAT0027512		No
hsa-miR-6808-3p	3p	hsa-mir-6808	MI0022653	UGUGAC	21	GUGUGACCACCGUUCCUGCAG	MIMAT0027517	GTGTGACCACCGTTCCTGCAGT	No									3				2			2	3				2			2
hsa-miR-6808-5p	5p	hsa-mir-6808	MI0022653	AGGCAG	22	CAGGCAGGGAGGUGGGACCAUG	MIMAT0027516		No
hsa-miR-6809-3p	3p	hsa-mir-6809	MI0022654	UUCUCU	21	CUUCUCUUCUCUCCUUCCCAG	MIMAT0027519	CTTCTCTTCTCTCCTTCCCAGA	No														2		2				2	2	2		2
hsa-miR-6809-5p	5p	hsa-mir-6809	MI0022654	GGCAAG	22	UGGCAAGGAAAGAAGAGGAUCA	MIMAT0027518		No
hsa-miR-6810-3p	3p	hsa-mir-6810	MI0022655	CCCCUG	23	UCCCCUGCUCCCUUGUUCCCCAG	MIMAT0027521	TCCCCTGCTCCCTTGTTCCCCAGT	No					2				3	2			6	2	8	24	3	2		2	12	7	10	32
hsa-miR-6810-5p	5p	hsa-mir-6810	MI0022655	UGGGGA	23	AUGGGGACAGGGAUCAGCAUGGC	MIMAT0027520	ATGGGGACAGGGATCAGCATGGCACT	No																2								2
hsa-miR-6812-3p	3p	hsa-mir-6812	MI0022657	CGCUCU	21	CCGCUCUUCCCCUGACCCCAG	MIMAT0027525	CCGCTCTTCCCCTGACCCCAGA	No														3		5					4	3	4	16
hsa-miR-6812-5p	5p	hsa-mir-6812	MI0022657	UGGGGU	25	AUGGGGUGAGAUGGGGAGGAGCAGC	MIMAT0027524	GAGGATGGGGTGTGAT	No									10	2	2	7					12	2	2	12
hsa-miR-6813-3p	3p	hsa-mir-6813	MI0022658	ACCUUG	21	AACCUUGGCCCCUCUCCCCAG	MIMAT0027527	AACCTTGGCCCCTCTCCCCAGA	No																3								3
hsa-miR-6813-5p	5p	hsa-mir-6813	MI0022658	AGGGGC	23	CAGGGGCUGGGGUUUCAGGUUCU	MIMAT0027526	CAGGGGCTGGGGTTTCAGGTTCT	Yes	4	2			2				4	2			2				4	19		2	2	2		6
hsa-miR-6815-3p	3p	hsa-mir-6815	MI0022660	GGCUUC	21	UGGCUUCUCUUGCACACCCAG	MIMAT0027531		No
hsa-miR-6815-5p	5p	hsa-mir-6815	MI0022660	AGGUGG	23	UAGGUGGCGCCGGAGGAGUCAUU	MIMAT0027530	TAGGTGGCGCCGGAGGAGTCATT	Yes					3								3								3
hsa-miR-6816-3p	3p	hsa-mir-6816	MI0022661	AAGGAC	18	GAAGGACCUGCACCUUCG	MIMAT0027533		No
hsa-miR-6816-5p	5p	hsa-mir-6816	MI0022661	GGGGCG	21	UGGGGCGGGGCAGGUCCCUGC	MIMAT0027532		No
hsa-miR-6817-3p	3p	hsa-mir-6817	MI0022662	CUCUCU	19	UCUCUCUGACUCCAUGGCA	MIMAT0027535	TCTCTCTGACTCCATGGCAGT	No									3						3	4	3	2					3	8
hsa-miR-6817-5p	5p	hsa-mir-6817	MI0022662	CUGCCA	24	UCUGCCAUAGGAAGCUUGGAGUGG	MIMAT0027534		No
hsa-miR-6818-3p	3p	hsa-mir-6818	MI0022663	UGUCUC	22	UUGUCUCUUGUUCCUCACACAG	MIMAT0027537	TGTTGTCTCTTGTTCCTCACACAGT	No													2			5					6			13
hsa-miR-6818-5p	5p	hsa-mir-6818	MI0022663	UGUGUG	22	UUGUGUGAGUACAGAGAGCAUC	MIMAT0027536	TTGTGTGAGTACAGAGAGCATC	Yes	2								2								2						2
hsa-miR-6819-3p	3p	hsa-mir-6819	MI0022664	AGCCUC	21	AAGCCUCUGUCCCCACCCCAG	MIMAT0027539	AAGCCTCTGTCCCCACCCCAGT	No	2								2		2		3	2		5	7		4		3	2		11
hsa-miR-6819-5p	5p	hsa-mir-6819	MI0022664	UGGGGU	22	UUGGGGUGGAGGGCCAAGGAGC	MIMAT0027538	TTGGGGTGGAGGGCCAAGGAGCT	No									2								2
hsa-miR-6820-3p	3p	hsa-mir-6820	MI0022665	GUGACU	22	UGUGACUUCUCCCCUGCCACAG	MIMAT0027541	TGTGACTTCTCCCCTGCCACAGA	No																2								2
hsa-miR-6820-5p	5p	hsa-mir-6820	MI0022665	GCGGCA	19	UGCGGCAGAGCUGGGGUCA	MIMAT0027540		No
hsa-miR-6827-3p	3p	hsa-mir-6827	MI0022672	CCGUCU	21	ACCGUCUCUUCUGUUCCCCAG	MIMAT0027555	ACCGTCTCTTCTGTTCCCCAGT	No														2		2						2		2
hsa-miR-6827-5p	5p	hsa-mir-6827	MI0022672	GGGAGC	22	UGGGAGCCAUGAGGGUCUGUGC	MIMAT0027554		No
hsa-miR-6829-3p	3p	hsa-mir-6829	MI0022674	GCCUCC	20	UGCCUCCUCCGUGGCCUCAG	MIMAT0027559		No
hsa-miR-6829-5p	5p	hsa-mir-6829	MI0022674	GGGCUG	20	UGGGCUGCUGAGAAGGGGCA	MIMAT0027558	TGGGCTGCTGAGAAGGGGCAGA	No										2								2
hsa-miR-6832-3p	3p	hsa-mir-6832	MI0022677	CCCUUU	20	ACCCUUUUUCUCUUUCCCAG	MIMAT0027565		No
hsa-miR-6832-5p	5p	hsa-mir-6832	MI0022677	GUAGAG	23	AGUAGAGAGGAAAAGUUAGGGUC	MIMAT0027564	AGTAGAGAGGAAAAGTTAGGGTCT	No																2								2
hsa-miR-6833-3p	3p	hsa-mir-6833	MI0022678	UUCUCU	21	UUUCUCUCUCCACUUCCUCAG	MIMAT0027567	TTCTCTCTCCACTTCCTCAGT	No																3								7
hsa-miR-6833-5p	5p	hsa-mir-6833	MI0022678	UGUGGA	22	GUGUGGAAGAUGGGAGGAGAAA	MIMAT0027566		No
hsa-miR-6837-3p	3p	hsa-mir-6837	MI0022683	CUUCAC	23	CCUUCACUGUGACUCUGCUGCAG	MIMAT0027577	CCTTCACTGTGACTCTGCTGCAG	Yes	8	5	3	2	5		5	9	8	5	3	2	5		5	9	15	7	7	6	7	8	7	33
hsa-miR-6837-5p	5p	hsa-mir-6837	MI0022683	CCAGGG	21	ACCAGGGCCAGCAGGGAAUGU	MIMAT0027576	ACCAGGGCCAGCAGGGAATGTC	No					2											6					2	2		8
hsa-miR-6838-3p	3p	hsa-mir-6838	MI0022684	AGUCCU	20	AAGUCCUGCUUCUGUUGCAG	MIMAT0027579		No
hsa-miR-6838-5p	5p	hsa-mir-6838	MI0022684	AGCAGC	22	AAGCAGCAGUGGCAAGACUCCU	MIMAT0027578	AAGCAGCAGTGGCAAGACTCCTAT	No															2								2
hsa-miR-6839-3p	3p	hsa-mir-6839	MI0022685	UGGGUU	22	UUGGGUUUUCUCUUCAAUCCAG	MIMAT0027581		No
hsa-miR-6839-5p	5p	hsa-mir-6839	MI0022685	CUGGAU	22	UCUGGAUUGAAGAGACGACCCA	MIMAT0027580	TCTGGATTGAAGAGACGACCT	No										2								2
hsa-miR-6842-3p	3p	hsa-mir-6842	MI0022688	UGGCUG	22	UUGGCUGGUCUCUGCUCCGCAG	MIMAT0027587	TTGGCTGGTCTCTGCTCCGCAGT	No	98	164	12	12	27	32	37	82	143	294	41	46	29	41	38	123	423	747	82	80	110	153	153	421
hsa-miR-6842-5p	5p	hsa-mir-6842	MI0022688	GGGGGU	22	UGGGGGUGGUCUCUAGCCAAGG	MIMAT0027586	CTGGGGGTGGTCTCTAGCCAAGG	No				2										2						2		2
hsa-miR-6843-3p	3p	hsa-mir-6843	MI0022689	UGGUCU	21	AUGGUCUCCUGUUCUCUGCAG	MIMAT0027588	ATGGTCTCCTGTTCTCTGCAGT	No	6				4			2	49	77	11	10	35	30	45	95	75	109	15	14	55	51	63	149
hsa-miR-6847-3p	3p	hsa-mir-6847	MI0022693	GCUCAU	22	GGCUCAUGUGUCUGUCCUCUUC	MIMAT0027595		No
hsa-miR-6847-5p	5p	hsa-mir-6847	MI0022693	CAGAGG	23	ACAGAGGACAGUGGAGUGUGAGC	MIMAT0027594	CACAGAGGACAGTGGAGTGTGAGCT	No																3		3		2				7
hsa-miR-6850-3p	3p	hsa-mir-6850	MI0022696	CCGGCC	20	CCCGGCCGGAACGCCGCACU	MIMAT0027601		No
hsa-miR-6850-5p	5p	hsa-mir-6850	MI0022696	UGCGGA	22	GUGCGGAACGCUGGCCGGGGCG	MIMAT0027600	GTGCGGAACGCTGGCCGGGGCGT	No									2	5							2	5
hsa-miR-6851-3p	3p	hsa-mir-6851	MI0022697	GGCCCU	21	UGGCCCUUUGUACCCCUCCAG	MIMAT0027603	TGGCCCTTTGTACCCCTCCAGT	No																2								2
hsa-miR-6851-5p	5p	hsa-mir-6851	MI0022697	GGAGGU	23	AGGAGGUGGUACUAGGGGCCAGC	MIMAT0027602		No
hsa-miR-6852-3p	3p	hsa-mir-6852	MI0022698	GUCCUC	17	UGUCCUCUGUUCCUCAG	MIMAT0027605	GATGTCCTCTGTTCCTCAGTT	No									4				2	2	2	3	9			2	2	4	4	20
hsa-miR-6852-5p	5p	hsa-mir-6852	MI0022698	CCUGGG	21	CCCUGGGGUUCUGAGGACAUG	MIMAT0027604	CCCTGGGGTTCTGAGGACATG	Yes	269	475	39	52	54	75	62	113	269	475	39	52	54	75	62	113	921	1438	131	128	139	204	154	357
hsa-miR-6853-3p	3p	hsa-mir-6853	MI0022699	GUUCAU	22	UGUUCAUUGGAACCCUGCGCAG	MIMAT0027607	TGTTCATTGGAACCCTGCGCAGT	No									2	2							2	2
hsa-miR-6853-5p	5p	hsa-mir-6853	MI0022699	GCGUGG	24	AGCGUGGGAUGUCCAUGAAGUCAG	MIMAT0027606		No
hsa-miR-6854-3p	3p	hsa-mir-6854	MI0022700	GCGUUU	21	UGCGUUUCUCCUCUUGAGCAG	MIMAT0027609	TGCGTTTCTCCTCTTGAGCAG	Yes	2								2								2
hsa-miR-6854-5p	5p	hsa-mir-6854	MI0022700	AGCUCA	24	AAGCUCAGGUUUGAGAACUGCUGA	MIMAT0027608		No
hsa-miR-6855-3p	3p	hsa-mir-6855	MI0022701	GACUGA	22	AGACUGACCUUCAACCCCACAG	MIMAT0027611	AGACTGACCTTCAACCCCACAGT	No									3				2				3				2	2		3
hsa-miR-6855-5p	5p	hsa-mir-6855	MI0022701	UGGGGU	25	UUGGGGUUUGGGGUGCAGACAUUGC	MIMAT0027610		No
hsa-miR-6857-3p	3p	hsa-mir-6857	MI0022703	GACUGA	21	UGACUGAGCUUCUCCCCACAG	MIMAT0027615	TGACTGAGCTTCTCCCCACAGA	No													2	2	4	4					2	2	4	6
hsa-miR-6857-5p	5p	hsa-mir-6857	MI0022703	UGGGGA	22	UUGGGGAUUGGGUCAGGCCAGU	MIMAT0027614		No
hsa-miR-6858-3p	3p	hsa-mir-6858	MI0022704	AGCCAG	22	CAGCCAGCCCCUGCUCACCCCU	MIMAT0027617		No
hsa-miR-6858-5p	5p	hsa-mir-6858	MI0022704	UGAGGA	22	GUGAGGAGGGGCUGGCAGGGAC	MIMAT0027616	GTGAGGAGGGGCTGGCA	No										2								2
hsa-miR-6861-3p	3p	hsa-mir-6861	MI0022708	GGACCU	18	UGGACCUCUCCUCCCCAG	MIMAT0027624	TGGACCTCTCCTCCCCAGTC	No																2								2
hsa-miR-6861-5p	5p	hsa-mir-6861	MI0022708	CUGGGU	22	ACUGGGUAGGUGGGGCUCCAGG	MIMAT0027623		No
hsa-miR-6862-3p	3p	hsa-mir-6862-1	MI0022709	CUCACC	24	CCUCACCCAGCUCUCUGGCCCUCU	MIMAT0027626		No
hsa-miR-6862-3p	3p	hsa-mir-6862-2	MI0026415	CUCACC	24	CCUCACCCAGCUCUCUGGCCCUCU	MIMAT0027626		No
hsa-miR-6862-5p	5p	hsa-mir-6862-1	MI0022709	GGGCAU	22	CGGGCAUGCUGGGAGAGACUUU	MIMAT0027625	CGGGCATGCTGGGAGAGACTT	No									3								3				2
hsa-miR-6862-5p	5p	hsa-mir-6862-2	MI0026415	GGGCAU	22	CGGGCAUGCUGGGAGAGACUUU	MIMAT0027625	CGGGCATGCTGGGAGAGACTT	No									3								3				2
hsa-miR-6865-3p	3p	hsa-mir-6865	MI0022712	CACCCU	21	ACACCCUCUUUCCCUACCGCC	MIMAT0027631		No
hsa-miR-6865-5p	5p	hsa-mir-6865	MI0022712	AGGUGG	23	UAGGUGGCAGAGGAGGGACUUCA	MIMAT0027630	CATAGGTGGCAGAGGAGGGACTT	No											2								2
hsa-miR-6866-3p	3p	hsa-mir-6866	MI0022713	AUCCCU	22	GAUCCCUUUAUCUGUCCUCUAG	MIMAT0027633	GATCCCTTTATCTGTCCTCTAGT	No																3								6
hsa-miR-6866-5p	5p	hsa-mir-6866	MI0022713	UAGAGG	23	UUAGAGGCUGGAAUAGAGAUUCU	MIMAT0027632	TTAGAGGCTGGAATAGAGATTCT	Yes	3	2		2					3	2		2					10	2		2			4
hsa-miR-6868-3p	3p	hsa-mir-6868	MI0022715	UCCUUC	21	UUCCUUCUGUUGUCUGUGCAG	MIMAT0027637	TTCCTTCTGTTGTCTGTGCAGT	No								2	17	16	5	3	2	7	9	13	31	32	7	5	2	11	15	22
hsa-miR-6868-5p	5p	hsa-mir-6868	MI0022715	CUGGCA	22	ACUGGCAGAACACUGAAGCAGC	MIMAT0027636		No
hsa-miR-6873-3p	3p	hsa-mir-6873	MI0022720	UCUCUC	23	UUCUCUCUGUCUUUCUCUCUCAG	MIMAT0027647	TCTCTCTGTCTTTCTCTCTCAGT	No								2		2					3	3	2	2			4	4	7	15
hsa-miR-6873-5p	5p	hsa-mir-6873	MI0022720	AGAGGG	22	CAGAGGGAAUACAGAGGGCAAU	MIMAT0027646		No
hsa-miR-6874-3p	3p	hsa-mir-6874	MI0022721	AGUUCU	23	CAGUUCUGCUGUUCUGACUCUAG	MIMAT0027649	CAGTTCTGCTGTTCTGACTCTAGT	No														3	3	7						9	7	11
hsa-miR-6874-5p	5p	hsa-mir-6874	MI0022721	UGGAGC	23	AUGGAGCUGGAACCAGAUCAGGC	MIMAT0027648		No
hsa-miR-6876-3p	3p	hsa-mir-6876	MI0022723	GCUGUC	24	AGCUGUCUGUGUUUUCCUUCUCAG	MIMAT0027653		No
hsa-miR-6876-5p	5p	hsa-mir-6876	MI0022723	AGGAAG	22	CAGGAAGGAGACAGGCAGUUCA	MIMAT0027652	CAGGAAGGAGACAGGCAGTTCA	Yes	2					2			2					2			2					2
hsa-miR-6877-3p	3p	hsa-mir-6877	MI0022724	AGCCUC	21	CAGCCUCUGCCCUUGGCCUCC	MIMAT0027655		No
hsa-miR-6877-5p	5p	hsa-mir-6877	MI0022724	GGGCCG	22	AGGGCCGAAGGGUGGAAGCUGC	MIMAT0027654	TCAGGGCCGAAGGGTGGAAGCT	No	4	2							9	7	2		3		4	6	59	40	8	10	13	2	17	13
hsa-miR-6878-3p	3p	hsa-mir-6878	MI0022725	UGGCCU	21	CUGGCCUCUUCUUUCUCCUAG	MIMAT0027657	CTGGCCTCTTCTTTCTCCTAGT	No									2								2
hsa-miR-6878-5p	5p	hsa-mir-6878	MI0022725	GGGAGA	23	AGGGAGAAAGCUAGAAGCUGAAG	MIMAT0027656		No
hsa-miR-6881-3p	3p	hsa-mir-6881	MI0022728	UCCUCU	22	AUCCUCUUUCGUCCUUCCCACU	MIMAT0027663	ATCCTCTTTCGTCCTTCCCACTCTC	No															2								2
hsa-miR-6881-5p	5p	hsa-mir-6881	MI0022728	GGGGUA	22	UGGGGUAAGGAUAGGAGGGUCA	MIMAT0027662		No
hsa-miR-6883-3p	3p	hsa-mir-6883	MI0022730	UCCCUA	22	UUCCCUAUCUCACUCUCCUCAG	MIMAT0027667	TTCCCTATCTCACTCTCCTCAGT	No																4								4
hsa-miR-6883-5p	5p	hsa-mir-6883	MI0022730	GGGAGG	22	AGGGAGGGUGUGGUAUGGAUGU	MIMAT0027666		No
hsa-miR-6885-3p	3p	hsa-mir-6885	MI0022732	UUUGCU	21	CUUUGCUUCCUGCUCCCCUAG	MIMAT0027671	CTTTGCTTCCTGCTCCCCTAGA	No														2	3						4	4	3	7
hsa-miR-6885-5p	5p	hsa-mir-6885	MI0022732	GGGGGG	25	AGGGGGGCACUGCGCAAGCAAAGCC	MIMAT0027670		No
hsa-miR-6889-3p	3p	hsa-mir-6889	MI0022736	CUGUGC	20	UCUGUGCCCCUACUUCCCAG	MIMAT0027679	TCTGTGCCCCTACTTCCCAGT	No										2								2
hsa-miR-6889-5p	5p	hsa-mir-6889	MI0022736	CGGGGA	23	UCGGGGAGUCUGGGGUCCGGAAU	MIMAT0027678		No
hsa-miR-6891-3p	3p	hsa-mir-6891	MI0022738	CCUCAU	21	CCCUCAUCUUCCCCUCCUUUC	MIMAT0027683		No
hsa-miR-6891-5p	5p	hsa-mir-6891	MI0022738	AAGGAG	19	UAAGGAGGGGGAUGAGGGG	MIMAT0027682	GTAAGGAGGGGGATGAGGGGT	No										3								3
hsa-miR-6892-3p	3p	hsa-mir-6892	MI0022739	CCCUCU	21	UCCCUCUCCCACCCCUUGCAG	MIMAT0027685		No
hsa-miR-6892-5p	5p	hsa-mir-6892	MI0022739	UAAGGG	21	GUAAGGGACCGGAGAGUAGGA	MIMAT0027684	GTAAGGGACCGGAGAGTAGGA	Yes								3								3		2						3
hsa-miR-6894-3p	3p	hsa-mir-6894	MI0022741	UGCCUG	21	UUGCCUGCCCUCUUCCUCCAG	MIMAT0027689	TTGCCTGCCCTCTTCCTCCAGT	No							2							3	5	2			2		5	5	13	15
hsa-miR-6894-5p	5p	hsa-mir-6894	MI0022741	GGAGGA	24	AGGAGGAUGGAGAGCUGGGCCAGA	MIMAT0027688		No
hsa-miR-7-1-3p	3p	hsa-mir-7-1	MI0000263	AACAAA	22	CAACAAAUCACAGUCUGCCAUA	MIMAT0004553	CAACAAATCACAGTCTGCCATA	Yes	8	2	3	8	30	49	48	109	8	2	3	8	30	49	48	109	19	8	6	15	45	67	71	186
hsa-miR-7-2-3p	3p	hsa-mir-7-2	MI0000264	AACAAA	22	CAACAAAUCCCAGUCUACCUAA	MIMAT0004554		No
hsa-miR-7-5p	5p	hsa-mir-7-1	MI0000263	GGAAGA	23	UGGAAGACUAGUGAUUUUGUUGU	MIMAT0000252	TGGAAGACTAGTGATTTTGTTGTT	No	63	56	43	47	104	127	117	207	399	596	245	321	472	623	622	1121	729	1021	464	637	938	1340	1236	2261
hsa-miR-7-5p	5p	hsa-mir-7-2	MI0000264	GGAAGA	23	UGGAAGACUAGUGAUUUUGUUGU	MIMAT0000252	TGGAAGACTAGTGATTTTGTTGTT	No	63	56	43	47	104	127	117	207	399	596	245	321	472	623	622	1121	697	991	451	614	890	1295	1174	2208
hsa-miR-7-5p	5p	hsa-mir-7-3	MI0000265	GGAAGA	23	UGGAAGACUAGUGAUUUUGUUGU	MIMAT0000252	TGGAAGACTAGTGATTTTGTTGTT	No	63	56	43	47	104	127	117	207	399	596	245	321	472	623	622	1121	706	999	451	617	893	1304	1181	2220
hsa-miR-708-3p	3p	hsa-mir-708	MI0005543	AACUAG	22	CAACUAGACUGUGAGCUUCUAG	MIMAT0004927	CAACTAGACTGTGAGCTTCC	No									2			2					6			2
hsa-miR-708-5p	5p	hsa-mir-708	MI0005543	AGGAGC	23	AAGGAGCUUACAAUCUAGCUGGG	MIMAT0004926	AAGGAGCTTACAATCTAGCTGG	No										4								6	2
hsa-miR-7109-3p	3p	hsa-mir-7109	MI0022960	AAGCCU	22	CAAGCCUCUCCUGCCCUUCCAG	MIMAT0028116		No
hsa-miR-7109-5p	5p	hsa-mir-7109	MI0022960	UGGGGG	21	CUGGGGGGAGGAGACCCUGCU	MIMAT0028115	CCTGGGGGGAGGAGACCCTGCT	No																2								4
hsa-miR-7110-3p	3p	hsa-mir-7110	MI0022961	CUCUCU	22	UCUCUCUCCCACUUCCCUGCAG	MIMAT0028118	TCTCTCTCCCACTTCCCTGCAGA	No			2			2		3	2				17	13	13	30	2	2	4		28	29	25	85
hsa-miR-7110-5p	5p	hsa-mir-7110	MI0022961	GGGGGU	21	UGGGGGUGUGGGGAGAGAGAG	MIMAT0028117		No
hsa-miR-7113-3p	3p	hsa-mir-7113	MI0022964	CUCCCU	23	CCUCCCUGCCCGCCUCUCUGCAG	MIMAT0028124		No
hsa-miR-7113-5p	5p	hsa-mir-7113	MI0022964	CCAGGG	21	UCCAGGGAGACAGUGUGUGAG	MIMAT0028123	TCCAGGGAGACAGTGTGTGAGA	No															2	2					2		4	2
hsa-miR-7151-3p	3p	hsa-mir-7151	MI0023611	UACAGG	21	CUACAGGCUGGAAUGGGCUCA	MIMAT0028213	CCTACAGGCTGGAATGGGCTCA	No												2								2	2
hsa-miR-7151-5p	5p	hsa-mir-7151	MI0023611	AUCCAU	23	GAUCCAUCUCUGCCUGUAUUGGC	MIMAT0028212	GATCCATCTCTGCCTGTATTGGCT	No												2	3	11	6	13			2	2	6	17	14	33
hsa-miR-744-3p	3p	hsa-mir-744	MI0005559	UGUUGC	22	CUGUUGCCACUAACCUCAACCU	MIMAT0004946	CTGTTGCCACTAACCTCAACC	No				2	4		2	2	3	5	6	7	16	6	10	35	16	13	8	20	33	34	40	110
hsa-miR-744-5p	5p	hsa-mir-744	MI0005559	GCGGGG	22	UGCGGGGCUAGGGCUAACAGCA	MIMAT0004945	TGCGGGGCTAGGGCTAACAGC	No	666	725	339	359	376	475	490	925	2000	1466	539	763	233	339	310	515	6060	4805	1998	2531	1056	1473	1340	2641
hsa-miR-758-3p	3p	hsa-mir-758	MI0003757	UUGUGA	22	UUUGUGACCUGGUCCACUAACC	MIMAT0003879	TTTGTGACCTGGTCCACTAACT	No	27	119	24	28	92	96	122	164	89	219	66	48	89	124	113	215	162	476	128	96	273	349	389	651
hsa-miR-758-5p	5p	hsa-mir-758	MI0003757	AUGGUU	22	GAUGGUUGACCAGAGAGCACAC	MIMAT0022929		No
hsa-miR-760	3p	hsa-mir-760	MI0005567	GGCUCU	20	CGGCUCUGGGUCUGUGGGGA	MIMAT0004957	CGGCTCTGGGTCTGTGGGGAGT	No	7	2			2			2	214	171	34	46	19	6	14	23	407	297	59	81	31	18	22	53
hsa-miR-7641	5p	hsa-mir-7641-1	MI0024975	UGAUCU	19	UUGAUCUCGGAAGCUAAGC	MIMAT0029782	CGTCTGATCTCGGAAGCTAAGCAGGG	No									40	24	23	28					185	129	116	125	6	11	6	26
hsa-miR-7641	5p	hsa-mir-7641-2	MI0024976	UGAUCU	19	UUGAUCUCGGAAGCUAAGC	MIMAT0029782	TCTGATCTCGGAAGCT	No														2	2	3		7	2	2		2	2	7
hsa-miR-766-3p	3p	hsa-mir-766	MI0003836	CUCCAG	22	ACUCCAGCCCCACAGCCUCAGC	MIMAT0003888	ACTCCAGCCCCACAGCCTCAGC	Yes	60	64	20	28	152	219	229	335	60	64	20	28	152	219	229	335	213	243	63	75	367	634	608	1099
hsa-miR-766-5p	5p	hsa-mir-766	MI0003836	GGAGGA	22	AGGAGGAAUUGGUGCUGGUCUU	MIMAT0022714	AGGAGGAATTGGTGCTGGTCTTT	No	26	27	5	12	4	2	3	14	32	67	7	12	3	7	11	19	147	201	20	46	12	21	20	50
hsa-miR-769-3p	3p	hsa-mir-769	MI0003834	UGGGAU	23	CUGGGAUCUCCGGGGUCUUGGUU	MIMAT0003887	CTGGGATCTCCGGGGTCTTGGTTT	No						4	4	7		7			3	3	2	12	16	28	4	3	9	18	19	33
hsa-miR-769-5p	5p	hsa-mir-769	MI0003834	GAGACC	22	UGAGACCUCUGGGUUCUGAGCU	MIMAT0003886	TGAGACCTCTGGGTTCTGAGCT	Yes	247	504	42	43	189	246	238	367	247	504	42	43	189	246	238	367	736	1390	126	87	646	868	722	1385
hsa-miR-770-5p	5p	hsa-mir-770	MI0005118	CCAGUA	23	UCCAGUACCACGUGUCAGGGCCA	MIMAT0003948	TCCAGTACCACGTGTCAGGGCCAC	No															2								2	2
hsa-miR-7704	5p	hsa-mir-7704	MI0025240	GGGGUC	19	CGGGGUCGGCGGCGACGUG	MIMAT0030019	ACGGGGTCGGCGGCGACGT	No									11	12	6		22	10	2	7	49	37	25	38	33	12	2	9
hsa-miR-7705	5p	hsa-mir-7705	MI0025241	AUAGCU	23	AAUAGCUCAGAAUGUCAGUUCUG	MIMAT0030020	AATAGCTCAGAATGTCAGTTCTG	Yes		2				2	5	2		2				2	5	2		2			5	2	8	10
hsa-miR-7706	3p	hsa-mir-7706	MI0025242	GAAGCG	24	UGAAGCGCCUGUGCUCUGCCGAGA	MIMAT0030021	TGAAGCGCCTGTGCTCTGCCGA	No	4	3			3	2	7	6	19	37	4	4	2	5	7	7	91	147	12	17	13	21	35	49
hsa-miR-7843-3p	3p	hsa-mir-7843	MI0025510	UGAAGC	22	AUGAAGCCUUCUCUGCCUUACG	MIMAT0030412	ATGAAGCCTTCTCTGCCTTACGT	No																2								2
hsa-miR-7843-5p	5p	hsa-mir-7843	MI0025510	AGGGCA	22	GAGGGCAGAGCCAGCUUCCUGA	MIMAT0030411		No
hsa-miR-7845-5p	5p	hsa-mir-7845	MI0025515	AGGGAC	21	AAGGGACAGGGAGGGUCGUGG	MIMAT0030420	AAGGGACAGGGAGGGT	No										2			2		2	3		2			7		4	5
hsa-miR-7848-3p	3p	hsa-mir-7848	MI0025518	UACCCU	23	CUACCCUCGGUCUGCUUACCACA	MIMAT0030423	CTACCCTCGGTCTGCTTACCACA	Yes					5	3	4	8					5	3	4	8		2			7	9	4	22
hsa-miR-7849-3p	3p	hsa-mir-7849	MI0025519	ACAAUU	22	GACAAUUGUUGAUCUUGGGCCU	MIMAT0030424	GACAATTGTTGATCTTGGGCCT	Yes	4							2	4							2	15	5	3					2
hsa-miR-7851-3p	3p	hsa-mir-7851	MI0025521	ACCUGG	22	UACCUGGGAGACUGAGGUUGGA	MIMAT0030426	TACCTGGGAGACTGAGGTTGGAT	No							2			3			2	3	2	3		3			2	3	4	3
hsa-miR-7852-3p	3p	hsa-mir-7852	MI0025522	AUGUAG	22	UAUGUAGUAGUCAAAGGCAUUU	MIMAT0030427	TATGTAGTAGTCAAAGGCATT	No																2								2
hsa-miR-7854-3p	3p	hsa-mir-7854	MI0025524	GAGGUG	21	UGAGGUGACCGCAGAUGGGAA	MIMAT0030429		No
hsa-miR-7855-5p	5p	hsa-mir-7855	MI0025525	UGGUGA	22	UUGGUGAGGACCCCAAGCUCGG	MIMAT0030430	TTGGTGAGGACCCCAAGCTCGG	Yes	4					2		3	4					2		3	6	9				2	2	3
hsa-miR-7856-5p	5p	hsa-mir-7856	MI0025526	UUUAAG	21	UUUUAAGGACACUGAGGGAUC	MIMAT0030431	TTTTAAGGACACTGAGGGATC	Yes	4								4								4	2
hsa-miR-7974	3p	hsa-mir-7974	MI0025750	GGCUGU	24	AGGCUGUGAUGCUCUCCUGAGCCC	MIMAT0031177	AGGCTGTGATGCTCTCCTGAGCCT	No									3								3
hsa-miR-7975	3p	hsa-mir-7975	MI0025751	UCCUAG	18	AUCCUAGUCACGGCACCA	MIMAT0031178	TCCGAGTCACGGCACCATT	No									8	9	4	2	5	12	13	15	21	9	6	2	11	21	23	23
hsa-miR-7976	5p	hsa-mir-7976	MI0025752	GCCCUG	19	UGCCCUGAGACUUUUGCUC	MIMAT0031179	TGCCCTGAGACTTTTGCTCT	No		2						3	27	33	4	8	11	14	16	26	51	56	4	15	24	36	33	85
hsa-miR-7977	5p	hsa-mir-7977	MI0025753	UCCCAG	18	UUCCCAGCCAACGCACCA	MIMAT0031180	TTCCCGGCCAACGCACCA	No										2		2	26	17	14	79	15	9	3	13	52	57	50	305
hsa-miR-8072	5p	hsa-mir-8072	MI0025908	GCGGCG	20	GGCGGCGGGGAGGUAGGCAG	MIMAT0030999		No
hsa-miR-8485	3p	hsa-mir-8485	MI0027288	ACACAC	21	CACACACACACACACACGUAU	MIMAT0033692		No
hsa-miR-873-3p	3p	hsa-mir-873	MI0005564	GAGACU	22	GGAGACUGAUGAGUUCCCGGGA	MIMAT0022717	GAGACTGATGAGTTCCCGGGAT	No									2								2
hsa-miR-873-5p	5p	hsa-mir-873	MI0005564	CAGGAA	21	GCAGGAACUUGUGAGUCUCCU	MIMAT0004953	GCAGGAACTTGTGAGTCT	No									8	3							15	3
hsa-miR-874-3p	3p	hsa-mir-874	MI0005532	UGCCCU	22	CUGCCCUGGCCCGAGGGACCGA	MIMAT0004911	CTGCCCTGGCCCGAGGGACCGACT	No	13	2	5	2	3	2	4	9	54	51	22	13	37	19	30	68	141	96	44	25	69	39	63	166
hsa-miR-874-5p	5p	hsa-mir-874	MI0005532	GGCCCC	23	CGGCCCCACGCACCAGGGUAAGA	MIMAT0026718	CGGCCCCACGCACCAGGGTAAGA	Yes								2								2								2
hsa-miR-877-3p	3p	hsa-mir-877	MI0005561	CCUCUU	21	UCCUCUUCUCCCUCCUCCCAG	MIMAT0004950	TCCTCTTCTCCCTCCTCCCAGT	No					2	2	2	5	11	12	4		16	26	30	51	18	12	6		33	56	67	131
hsa-miR-877-5p	5p	hsa-mir-877	MI0005561	UAGAGG	20	GUAGAGGAGAUGGCGCAGGG	MIMAT0004949	GTAGAGGAGATGGCGCAGGGGACT	No	5	2	2	2	4	10	7	12	23	24	5	7	26	37	36	58	97	52	19	25	111	176	133	295
hsa-miR-887-3p	3p	hsa-mir-887	MI0005562	UGAACG	22	GUGAACGGGCGCCAUCCCGAGG	MIMAT0004951		No
hsa-miR-887-5p	5p	hsa-mir-887	MI0005562	UUGGGA	21	CUUGGGAGCCCUGUUAGACUC	MIMAT0026720	CCTTGGGAGCCCTGTTAGACTCT	No										2								2
hsa-miR-889-3p	3p	hsa-mir-889	MI0005540	UAAUAU	21	UUAAUAUCGGACAACCAUUGU	MIMAT0004921	TTAATATCGGACAACCATTGT	Yes	34	9	33	102	321	394	286	584	34	9	33	102	321	394	286	584	65	20	66	236	621	817	687	1327
hsa-miR-889-5p	5p	hsa-mir-889	MI0005540	AUGGCU	22	AAUGGCUGUCCGUAGUAUGGUC	MIMAT0026719	AATGGCTGTCCGTAGTATGGT	No								2	2					2			2		2			2		4
hsa-miR-892a	3p	hsa-mir-892a	MI0005528	ACUGUG	21	CACUGUGUCCUUUCUGCGUAG	MIMAT0004907	CACTGTGTCCTTTCTGCGTAGA	No																2								2
hsa-miR-9-3p	3p	hsa-mir-9-1	MI0000466	UAAAGC	22	AUAAAGCUAGAUAACCGAAAGU	MIMAT0000442	ATAAAGCTAGATAACCGAAAGT	Yes		3	2	3	3	2		5		3	2	3	3	2		5		3	2	3	3	2		7
hsa-miR-9-3p	3p	hsa-mir-9-2	MI0000467	UAAAGC	22	AUAAAGCUAGAUAACCGAAAGU	MIMAT0000442	ATAAAGCTAGATAACCGAAAGT	Yes		3	2	3	3	2		5		3	2	3	3	2		5		3	2	3	3	2		7
hsa-miR-9-3p	3p	hsa-mir-9-3	MI0000468	UAAAGC	22	AUAAAGCUAGAUAACCGAAAGU	MIMAT0000442	ATAAAGCTAGATAACCGAAAGT	Yes		3	2	3	3	2		5		3	2	3	3	2		5		3	2	3	3	2		7
hsa-miR-9-5p	5p	hsa-mir-9-1	MI0000466	CUUUGG	23	UCUUUGGUUAUCUAGCUGUAUGA	MIMAT0000441	TCTTTGGTTATCTAGCTGTATGA	Yes	17	10	10	8	25	33	35	89	17	10	10	8	25	33	35	89	53	32	25	19	67	72	74	236
hsa-miR-9-5p	5p	hsa-mir-9-2	MI0000467	CUUUGG	23	UCUUUGGUUAUCUAGCUGUAUGA	MIMAT0000441	TCTTTGGTTATCTAGCTGTATGA	Yes	17	10	10	8	25	33	35	89	17	10	10	8	25	33	35	89	53	32	25	19	67	72	74	236
hsa-miR-9-5p	5p	hsa-mir-9-3	MI0000468	CUUUGG	23	UCUUUGGUUAUCUAGCUGUAUGA	MIMAT0000441	TCTTTGGTTATCTAGCTGTATGA	Yes	17	10	10	8	25	33	35	89	17	10	10	8	25	33	35	89	53	32	25	19	67	72	74	236
hsa-miR-92a-1-5p	5p	hsa-mir-92a-1	MI0000093	GGUUGG	23	AGGUUGGGAUCGGUUGCAAUGCU	MIMAT0004507	AGGTTGGGATCGGTTGCAATGCT	Yes	3	4		3	2	5	2	5	3	4		3	2	5	2	5	5	4		5	4	5	2	5
hsa-miR-92a-2-5p	5p	hsa-mir-92a-2	MI0000094	GGUGGG	22	GGGUGGGGAUUUGUUGCAUUAC	MIMAT0004508		No
hsa-miR-92a-3p	3p	hsa-mir-92a-1	MI0000093	AUUGCA	22	UAUUGCACUUGUCCCGGCCUGU	MIMAT0000092	TATTGCACTTGTCCCGGCCTGT	Yes	7215	2680	2200	3219	23505	19730	20640	42601	7215	2680	2200	3219	23505	19730	20640	42601	15329	6599	5109	7293	55491	47976	50777	108670
hsa-miR-92a-3p	3p	hsa-mir-92a-2	MI0000094	AUUGCA	22	UAUUGCACUUGUCCCGGCCUGU	MIMAT0000092	TATTGCACTTGTCCCGGCCTGT	Yes	7215	2680	2200	3219	23505	19730	20640	42601	7215	2680	2200	3219	23505	19730	20640	42601	13062	5058	4155	6039	42534	36705	37109	84428
hsa-miR-92b-3p	3p	hsa-mir-92b	MI0003560	AUUGCA	22	UAUUGCACUCGUCCCGGCCUCC	MIMAT0003218	TATTGCACTCGTCCCGGCCTCT	No	39	12	9	7	19	49	26	100	84	20	21	24	53	96	75	204	246	58	60	87	207	399	303	832
hsa-miR-92b-5p	5p	hsa-mir-92b	MI0003560	GGGACG	22	AGGGACGGGACGCGGUGCAGUG	MIMAT0004792	AGGGACGGGACGCGGTGCAGTGT	No		2								7			2			3	7	19			2			5
hsa-miR-93-3p	3p	hsa-mir-93	MI0000095	CUGCUG	22	ACUGCUGAGCUAGCACUUCCCG	MIMAT0004509	ACTGCTGAGCTAGCACTTCCCGA	No	6				7	5	3	16	28	9	9	7	30	32	28	69	65	24	13	15	51	73	49	179
hsa-miR-93-5p	5p	hsa-mir-93	MI0000095	AAAGUG	23	CAAAGUGCUGUUCGUGCAGGUAG	MIMAT0000093	CAAAGTGCTGTTCGTGCAGGTAG	Yes	1992	1034	599	397	10681	8493	9412	13581	1992	1034	599	397	10681	8493	9412	13581	6357	4431	2186	1659	29321	31827	32120	52190
hsa-miR-933	3p	hsa-mir-933	MI0005755	GUGCGC	22	UGUGCGCAGGGAGACCUCUCCC	MIMAT0004976	TGTGCGCAGGGAGACCTCT	No									2						2		2	2			2		2	7
hsa-miR-935	3p	hsa-mir-935	MI0005757	CAGUUA	23	CCAGUUACCGCUUCCGCUACCGC	MIMAT0004978	CCAGTTACCGCTTCCGCTACCGC	Yes					2								2								2
hsa-miR-937-3p	3p	hsa-mir-937	MI0005759	UCCGCG	22	AUCCGCGCUCUGACUCUCUGCC	MIMAT0004980	ATCCGCGCTCTGACTCTCTGCT	No								2						2	2	2	2					4	2	13
hsa-miR-937-5p	5p	hsa-mir-937	MI0005759	UGAGUC	20	GUGAGUCAGGGUGGGGCUGG	MIMAT0022938		No
hsa-miR-939-3p	3p	hsa-mir-939	MI0005761	CCUGGG	21	CCCUGGGCCUCUGCUCCCCAG	MIMAT0022939		No
hsa-miR-939-5p	5p	hsa-mir-939	MI0005761	GGGGAG	24	UGGGGAGCUGAGGCUCUGGGGGUG	MIMAT0004982	TGGGGAGCTGAGGCTCTGGGGGTGT	No	5	8							11	19	3					2	38	61	3			2		4
hsa-miR-940	3p	hsa-mir-940	MI0005762	AGGCAG	21	AAGGCAGGGCCCCCGCUCCCC	MIMAT0004983	AAGGCAGGGCCCCCGCTCT	No									2								4			2		2		2
hsa-miR-941	3p	hsa-mir-941-1	MI0005763	ACCCGG	23	CACCCGGCUGUGUGCACAUGUGC	MIMAT0004984	CACCCGGCTGTGTGCACATGTGC	Yes	46	56	11	14	28	29	25	57	46	56	11	14	28	29	25	57	129	161	32	46	67	74	61	171
hsa-miR-941	3p	hsa-mir-941-2	MI0005764	ACCCGG	23	CACCCGGCUGUGUGCACAUGUGC	MIMAT0004984	CACCCGGCTGTGTGCACATGTGC	Yes	46	56	11	14	28	29	25	57	46	56	11	14	28	29	25	57	129	161	32	46	67	74	61	171
hsa-miR-941	3p	hsa-mir-941-3	MI0005765	ACCCGG	23	CACCCGGCUGUGUGCACAUGUGC	MIMAT0004984	CACCCGGCTGTGTGCACATGTGC	Yes	46	56	11	14	28	29	25	57	46	56	11	14	28	29	25	57	129	161	32	46	67	74	61	171
hsa-miR-941	3p	hsa-mir-941-4	MI0005766	ACCCGG	23	CACCCGGCUGUGUGCACAUGUGC	MIMAT0004984	CACCCGGCTGTGTGCACATGTGC	Yes	46	56	11	14	28	29	25	57	46	56	11	14	28	29	25	57	129	161	32	46	67	74	61	171
hsa-miR-941	3p	hsa-mir-941-5	MI0031520	ACCCGG	23	CACCCGGCUGUGUGCACAUGUGC	MIMAT0004984	CACCCGGCTGTGTGCACATGTGC	Yes	46	56	11	14	28	29	25	57	46	56	11	14	28	29	25	57	129	161	32	46	67	74	61	171
hsa-miR-942-3p	3p	hsa-mir-942	MI0005767	ACAUGG	22	CACAUGGCCGAAACAGAGAAGU	MIMAT0026734	CACATGGCCGAAACAGAGAAGT	Yes	3					2			3					2			3	2				2		2
hsa-miR-942-5p	5p	hsa-mir-942	MI0005767	CUUCUC	22	UCUUCUCUGUUUUGGCCAUGUG	MIMAT0004985	TTCTCTGTTTTGGCCATGTGTGT	No	9		2	4				5	33	18	14	16	4	10	6	27	162	101	41	63	30	46	32	116
hsa-miR-943	3p	hsa-mir-943	MI0005768	UGACUG	21	CUGACUGUUGCCGUCCUCCAG	MIMAT0004986	CCTGACTGTTGCCGTCCTCCAGA	No												2	2		3	2		4	2	2	2	2	5	7
hsa-miR-95-3p	3p	hsa-mir-95	MI0000097	UCAACG	22	UUCAACGGGUAUUUAUUGAGCA	MIMAT0000094	TTCAACGGGTATTTATTGAGT	No	3			4					9	3		3				2	16	5	4	14				2
hsa-miR-95-5p	5p	hsa-mir-95	MI0000097	CAAUAA	21	UCAAUAAAUGUCUGUUGAAUU	MIMAT0026473		No
hsa-miR-96-3p	3p	hsa-mir-96	MI0000098	AUCAUG	22	AAUCAUGUGCAGUGCCAAUAUG	MIMAT0004510		No
hsa-miR-96-5p	5p	hsa-mir-96	MI0000098	UUGGCA	23	UUUGGCACUAGCACAUUUUUGCU	MIMAT0000095	TTTGGCACTAGCACATTTTTGCT	Yes	10	21	26	24	14	7	6	18	10	21	26	24	14	7	6	18	19	37	40	43	25	10	8	28
hsa-miR-98-3p	3p	hsa-mir-98	MI0000100	UAUACA	22	CUAUACAACUUACUACUUUCCC	MIMAT0022842	TATACAACTTACTACTTTCCTT	No	2								7	5	2	6	8	17	14	16	25	16	8	17	18	24	27	56
hsa-miR-98-5p	5p	hsa-mir-98	MI0000100	GAGGUA	22	UGAGGUAGUAAGUUGUAUUGUU	MIMAT0000096	TGAGGTAGTAAGTTGTATTGTT	Yes	244	267	224	767	4123	5872	6076	6472	244	267	224	767	4123	5872	6076	6472	456	432	342	1292	7070	10732	10325	11907
hsa-miR-99a-3p	3p	hsa-mir-99a	MI0000101	AAGCUC	22	CAAGCUCGCUUCUAUGGGUCUG	MIMAT0004511	CAAGCTCGCTTCTATGGGTCTGT	No									2							2	2						2	2
hsa-miR-99a-5p	5p	hsa-mir-99a	MI0000101	ACCCGU	22	AACCCGUAGAUCCGAUCUUGUG	MIMAT0000097	AACCCGTAGATCCGATCTTGT	No	190	155	207	67	164	154	149	302	4216	3316	2526	2353	2355	2451	2371	4743	7712	6234	4670	4124	5304	5482	5379	11385
hsa-miR-99b-3p	3p	hsa-mir-99b	MI0000746	AAGCUC	22	CAAGCUCGUGUCUGUGGGUCCG	MIMAT0004678	CAAGCTCGTGTCTGTGGGTCCGT	No	68	73	17	8	11	12	11	32	92	114	20	16	13	26	14	32	594	750	119	81	122	273	145	397
hsa-miR-99b-5p	5p	hsa-mir-99b	MI0000746	ACCCGU	22	CACCCGUAGAACCGACCUUGCG	MIMAT0000689	CACCCGTAGAACCGACCTTGCG	Yes	494	473	294	337	3017	3262	3060	7252	494	473	294	337	3017	3262	3060	7252	2642	1951	1533	1669	8247	11995	10138	23440
hsa-miR-novel-chr10_1019	5p	hsa-mir-novel-chr10_1019	MYNO64	UUGAAG	23	AUUGAAGGCUAAUUAGCAGUAUA	hsa-miR-novel-chr10_1019	ATTGAAGGCTAATTAGCAGTAT	No								6						2	2	2						2	2	8
hsa-miR-novel-chr10_117	3p	hsa-mir-novel-chr10_117	MYNO98	CAAAAC	22	CCAAAACUGCAGUUACCUUUGC	hsa-miR-novel-chr10_117	CCAAAACTGCAGTTACCTTTGC	Yes		2				2		2		2				2		2		2				2		5
hsa-miR-novel-chr10_119	3p	hsa-mir-novel-chr10_119	MYNO163	AAGUGA	22	UAAGUGAGAAGCAAAAGUGGAU	hsa-miR-novel-chr10_119	TAAGTGAGAAGCAAAAGTGGAT	Yes				3								3								3
hsa-miR-novel-chr10_121	3p	hsa-mir-novel-chr10_121	MYNO44	AAGGAC	22	CAAGGACUGCAAUUACUUUUGC	hsa-miR-novel-chr10_121	CAAGGACTGCAATTACTTTTGC	Yes		2			2	3	2	6		2			2	3	2	6		2			2	3	2	11
hsa-miR-novel-chr10_142	5p	hsa-mir-novel-chr10_142	MYNO482	UUGAGG	22	GUUGAGGACUGGCUCAAAGUGU	hsa-miR-novel-chr10_142	TGAGGACTGGCTCAAAGTGT	No	2									2	2						2	4	2		2	2
hsa-miR-novel-chr10_168	5p	hsa-mir-novel-chr10_168	MYNO737	UAAUGU	24	AUAAUGUAUCACUGUUGGCUCAUU	hsa-miR-novel-chr10_168	ATAATGTATCACTGTTGGCTCATT	Yes		2								2								2
hsa-miR-novel-chr10_186	3p	hsa-mir-novel-chr10_186	MYNO126	GUGUCC	23	CGUGUCCAGAAUGGCCAGCCAGA	hsa-miR-novel-chr10_186	CGTGTCCAGAATGGCCAGCCAGT	No										2								2
hsa-miR-novel-chr10_201	5p	hsa-mir-novel-chr10_201	MYNO7	AAAGUA	22	AAAAGUAAUUGUGGUUUCUGCC	hsa-miR-novel-chr10_201	AAAAGTAATTGTGGTTTCTGCC	Yes	13	14	10	9	57	108	86	111	13	14	10	9	57	108	86	111	30	35	20	21	117	220	189	301
hsa-miR-novel-chr10_20	5p	hsa-mir-novel-chr10_20	MYNO102	AACUUA	23	AAACUUAUGAAAAGUGACUGUUU	hsa-miR-novel-chr10_20	AAACTTATGAAAAGTGACTGTT	No							2	2						2		2						4	2	7
hsa-miR-novel-chr10_22	5p	hsa-mir-novel-chr10_22	MYNO427	UAAUAU	22	UUAAUAUGUACUGACAAAGCGU	hsa-miR-novel-chr10_22	TTAATATGTACTGACAAAGCGT	Yes				2								2								2
hsa-miR-novel-chr10_232	5p	hsa-mir-novel-chr10_232	MYNO739	UCCUGC	18	AUCCUGCCGACUAUGCCA	hsa-miR-novel-chr10_232	ATCCTGCCGACTACGCCA	No									71	29	21	17	69	74	92	228	168	91	50	45	153	144	186	563
hsa-miR-novel-chr10_266	5p	hsa-mir-novel-chr10_266	MYNO761	UAGACU	21	CUAGACUGGAGUUCCUUGAGG	hsa-miR-novel-chr10_266	CTAGACTGGAGCTCCTTGAGG	No									195	234	41	47	54	53	58	111	310	333	57	69	76	86	83	184
hsa-miR-novel-chr10_332	5p	hsa-mir-novel-chr10_332	MYNO591	AAGUAA	22	AAAGUAAUUGUGGUUUCUGCCA	hsa-miR-novel-chr10_332	AAAGTAATTGTGGTTTCTGCCA	Yes								3								3								3
hsa-miR-novel-chr10_366	5p	hsa-mir-novel-chr10_366	MYNO104	CAGGUC	21	UCAGGUCUUCAGACUGUGGGG	hsa-miR-novel-chr10_366	TCAGGTCTTCAGACTGTGGGA	No	2													2			2					2
hsa-miR-novel-chr10_368	5p	hsa-mir-novel-chr10_368	MYNO545	GGCUGG	17	CGGCUGGACGAGGCGCA	hsa-miR-novel-chr10_368	CGCGGCTGGACGAGGCGT	No	2								4	11		2		2		4	33	36	9	6		2		8
hsa-miR-novel-chr10_37	3p	hsa-mir-novel-chr10_37	MYNO661	CUUGGG	24	UCUUGGGCCCCUUCCUUAUGCUCU	hsa-miR-novel-chr10_37	TCTTGGGCCCCTTCCTTATGCTCT	Yes								4								4								4
hsa-miR-novel-chr10_405	3p	hsa-mir-novel-chr10_405	MYNO50	UUGUCU	24	AUUGUCUUUCUGUCUCUCCACAGC	hsa-miR-novel-chr10_405	ATTGTCTTTCTGTCTCTCCACAGT	No								2					2		3	5		4	2	2	6		6	33
hsa-miR-novel-chr10_448	3p	hsa-mir-novel-chr10_448	MYNO37	AAAAAC	22	CAAAAACCAUAAUUACUUUUGC	hsa-miR-novel-chr10_448		No
hsa-miR-novel-chr10_530	5p	hsa-mir-novel-chr10_530	MYNO395	UAGGGC	21	UUAGGGCCCUGGCUCCAUCCU	hsa-miR-novel-chr10_530	TTAGGGCCCTGGCTCCATCTT	No										2								2						2
hsa-miR-novel-chr10_555	5p	hsa-mir-novel-chr10_555	MYNO430	GGCCCG	18	AGGCCCGGCGGGGAAGGA	hsa-miR-novel-chr10_555	GAAGGCCCGGCGGGGAAGGT	No	2								22	9	7	5	2				132	71	22	14	9	4	4	8
hsa-miR-novel-chr10_57	3p	hsa-mir-novel-chr10_57	MYNO748	CUGCCU	22	UCUGCCUGGGGCUCGGCUCUCA	hsa-miR-novel-chr10_57	TCTGCCTGGGGCTCGGCTCTCT	No									2								2
hsa-miR-novel-chr10_673	5p	hsa-mir-novel-chr10_673	MYNO746	UUUAUA	23	UUUUAUAAUAUGGACCCUUCUGU	hsa-miR-novel-chr10_673	TTTTATAATATGGACCCTTCTGT	Yes					2		2	8					2		2	8					4		2	8
hsa-miR-novel-chr10_674	3p	hsa-mir-novel-chr10_674	MYNO713	UUUAUA	23	UUUUAUAAUAUGGACCCUUCUGU	hsa-miR-novel-chr10_674	TTTTATAATATGGACCCTTCTGT	Yes					2		2	8					2		2	8					4		4	8
hsa-miR-novel-chr10_786	3p	hsa-mir-novel-chr10_786	MYNO550	GGAAGG	19	AGGAAGGUGGGGAUGACGG	hsa-miR-novel-chr10_786	AGGAAGGTGGGGATGACGT	No									2	2		3					6	10		9
hsa-miR-novel-chr10_83	3p	hsa-mir-novel-chr10_83	MYNO270	UGGCCC	21	CUGGCCCUCUCUGCCCUUUCA	hsa-miR-novel-chr10_83	CTGGCCCTCTCTGCCCTTCCA	No									16	14	3	3	12	11	17	47	37	31	28	16	14	23	29	108
hsa-miR-novel-chr10_93	3p	hsa-mir-novel-chr10_93	MYNO436	UGGUCA	22	UUGGUCAAUGUAUUGGUCUGCA	hsa-miR-novel-chr10_93	TTGGTCAATGTATTGGTCTGCA	Yes						4								4								4		3
hsa-miR-novel-chr10_995	5p	hsa-mir-novel-chr10_995	MYNO499	UGGGAG	22	CUGGGAGCCAGGGACAGGCUUC	hsa-miR-novel-chr10_995	CTGGGAGCCAGGGACAGGCTTC	Yes	4	7		2	6	6	5	10	4	7		2	6	6	5	10	6	9		2	8	8	5	18
hsa-miR-novel-chr11_1106	5p	hsa-mir-novel-chr11_1106	MYNO525	GUGGGU	17	AGUGGGUUAUCAAAACA	hsa-miR-novel-chr11_1106	TAGTGGGTTATCAAAACA	No					6	18	6	11	3	4		3	81	258	229	271	14	17	3	7	199	575	538	788
hsa-miR-novel-chr11_1239	3p	hsa-mir-novel-chr11_1239	MYNO301	ACGUGU	20	UACGUGUGUGUGUGUCUGUU	hsa-miR-novel-chr11_1239	TACGTGTGTGTGTGTGTGTTA	No															2								2
hsa-miR-novel-chr11_1257	5p	hsa-mir-novel-chr11_1257	MYNO79	ACUGAG	23	UACUGAGUUGCAGUAGGGUAUCA	hsa-miR-novel-chr11_1257	TACTGAGTTGCAGTAGGGTATCA	Yes						2		3						2		3						2		9
hsa-miR-novel-chr11_1311	3p	hsa-mir-novel-chr11_1311	MYNO164	AUGCUC	22	CAUGCUCAAAUCUGUCUCCCCA	hsa-miR-novel-chr11_1311	CATGCTCAAATCTGTCTCCCCA	Yes							2								2								2	2
hsa-miR-novel-chr11_1368	5p	hsa-mir-novel-chr11_1368	MYNO103	GGGCUG	22	AGGGCUGUGCCCUGGACUGUGC	hsa-miR-novel-chr11_1368	AGGGCTGTGCCCTGGACTGTGC	Yes		7					2			7					2			14					2
hsa-miR-novel-chr11_1437	3p	hsa-mir-novel-chr11_1437	MYNO481	GGCCGG	22	GGGCCGGACCGACCCCAGGCGG	hsa-miR-novel-chr11_1437	GGGCCGGACCGACCCCAGGCGT	No									2								2
hsa-miR-novel-chr11_1456	5p	hsa-mir-novel-chr11_1456	MYNO614	GCCAGG	21	AGCCAGGCUCUGGGCUAGACU	hsa-miR-novel-chr11_1456	AGCCAGGCTCTGGGCTAGACT	Yes	2	9						2	2	9						2	5	11	2			2		4
hsa-miR-novel-chr11_1463	3p	hsa-mir-novel-chr11_1463	MYNO330	GGCACA	22	UGGCACAGCUUCCUCUUUCUCU	hsa-miR-novel-chr11_1463	TGGCACAGCTTCCTCTTTCTCT	Yes								2								2								2
hsa-miR-novel-chr11_1486	5p	hsa-mir-novel-chr11_1486	MYNO712	CCUGUC	22	UCCUGUCCUGAGCUUGAGGACU	hsa-miR-novel-chr11_1486	TCCTGTCCTGAGCTTGAGGACT	Yes	2								2								2
hsa-miR-novel-chr11_1490	5p	hsa-mir-novel-chr11_1490	MYNO332	AUCCGC	22	UAUCCGCUGGCUUACUCUCUCU	hsa-miR-novel-chr11_1490	TATCCGCTGGCTTACTCTCTCT	Yes				2								2								2
hsa-miR-novel-chr11_1495	3p	hsa-mir-novel-chr11_1495	MYNO462	CGAAAC	22	CCGAAACUGCAGUUACUUUUGC	hsa-miR-novel-chr11_1495	CCGAAACTGCAGTTACTTTTGT	No								2						2	3							2	3	2
hsa-miR-novel-chr11_1507	3p	hsa-mir-novel-chr11_1507	MYNO435	CAAAGG	22	ACAAAGGGAAGGAUGUUUCUGU	hsa-miR-novel-chr11_1507	ACAAAGGGAAGGATGTTTCTGT	Yes							2	2							2	2							2	2
hsa-miR-novel-chr11_1609	3p	hsa-mir-novel-chr11_1609	MYNO718	GUGUGC	24	UGUGUGCUCGGGAGCCUUGCGUGU	hsa-miR-novel-chr11_1609	TGTGTGCTCGGGAGCCTTGCGTGT	Yes	3	2							3	2							3	4
hsa-miR-novel-chr11_1660	5p	hsa-mir-novel-chr11_1660	MYNO483	AGGACC	22	GAGGACCCUGCAGGAAUGGACG	hsa-miR-novel-chr11_1660	AGGACCCTGCAGGAATGGACGT	No					3					3						2	2	3			5			2
hsa-miR-novel-chr11_1741	3p	hsa-mir-novel-chr11_1741	MYNO325	GGGCAA	22	UGGGCAAAGAACUCCAAGUGCC	hsa-miR-novel-chr11_1741	TGGGCAAAGAACTCCAAGTGCC	Yes					2								2								2
hsa-miR-novel-chr11_1767	5p	hsa-mir-novel-chr11_1767	MYNO318	AGCCUG	20	AAGCCUGGGGGCUGCUGUGC	hsa-miR-novel-chr11_1767	AAGCCTGGGGGCTGCTGTGC	Yes	2	5							2	5							2	15
hsa-miR-novel-chr11_1769	3p	hsa-mir-novel-chr11_1769	MYNO46	UCAGUG	21	UUCAGUGUCUGGUGAGGGUCC	hsa-miR-novel-chr11_1769	TTCAGTGTCTGGTGAGGGTCT	No	3						2		6	5		4					14	8	4	6	2	2	2	3
hsa-miR-novel-chr11_1785	5p	hsa-mir-novel-chr11_1785	MYNO599	AGCACU	24	GAGCACUGUUCGUAACCCGUUAGC	hsa-miR-novel-chr11_1785	GAGCACTGTTCGTAACCCGTTAGC	Yes							2	3							2	3	2						2	3
hsa-miR-novel-chr11_1859	5p	hsa-mir-novel-chr11_1859	MYNO576	GGUGCA	21	UGGUGCAGCCCUGAGCAGUUC	hsa-miR-novel-chr11_1859	TGGTGCAGCCCTGAGCAGTTC	Yes	3	2							3	2							3	2
hsa-miR-novel-chr11_1883	5p	hsa-mir-novel-chr11_1883	MYNO475	GGAGGG	23	AGGAGGGACGUGGCGCUCUGAGA	hsa-miR-novel-chr11_1883	AGGAGGGACGTGGCGCTCTGAGT	No		2								24			2			2	2	40		2	2			2
hsa-miR-novel-chr11_1886	3p	hsa-mir-novel-chr11_1886	MYNO402	AGACAA	22	UAGACAAUCUGUGUAGAGUGCU	hsa-miR-novel-chr11_1886	TAGACAATCTGTGTAGAGTGCT	Yes		2			2	4		2		2			2	4		2		2			2	6		2
hsa-miR-novel-chr11_1888	5p	hsa-mir-novel-chr11_1888	MYNO193	GCUGGG	22	UGCUGGGAUUACAGGCGUGAGC	hsa-miR-novel-chr11_1888	TGCTGGGATTACAGGCGTGAGT	No		3								4		2					3	9		2		4
hsa-miR-novel-chr11_1969	5p	hsa-mir-novel-chr11_1969	MYNO153	GGACCU	23	AGGACCUCUGUGCUUUCACCUCU	hsa-miR-novel-chr11_1969	CAGGACCTCTGTGCTTTCACCTCT	No		2								2						2		4						2
hsa-miR-novel-chr11_2051	5p	hsa-mir-novel-chr11_2051	MYNO22	GGAGGG	23	UGGAGGGUGAGGAGUGGCUAUCA	hsa-miR-novel-chr11_2051	TGGAGGGTGAGGAGTGGCTAT	No					4	4	5	7	9	8			2	5	5	3	11	12			24	29	17	56
hsa-miR-novel-chr11_2062	3p	hsa-mir-novel-chr11_2062	MYNO67	AUCUGU	22	CAUCUGUGACCCCACCUCUAGG	hsa-miR-novel-chr11_2062	CATCTGTGACCCCACCTCTAGT	No					2								3	3	4	7					5	3	8	9
hsa-miR-novel-chr11_2067	5p	hsa-mir-novel-chr11_2067	MYNO361	GUGGGC	24	UGUGGGCUCCAUCGGCACUCAGCA	hsa-miR-novel-chr11_2067	TGTGGGCTCCATCGGCACTCAGT	No								2							2								2	2
hsa-miR-novel-chr11_2093	5p	hsa-mir-novel-chr11_2093	MYNO252	AUUGAG	22	AAUUGAGGAGAACAUGCUACUU	hsa-miR-novel-chr11_2093	AATTGAGGAGAACATGCTACTT	Yes					3			6					3			6		2			3			8
hsa-miR-novel-chr11_2097	5p	hsa-mir-novel-chr11_2097	MYNO531	GCUGGU	22	UGCUGGUGGCCUGCCCUUUACC	hsa-miR-novel-chr11_2097	TGCTGGTGGCCTGCCCTTTACC	Yes		2								2								2
hsa-miR-novel-chr11_2111	5p	hsa-mir-novel-chr11_2111	MYNO106	GGGGCC	23	UGGGGCCUGGGUGUGGUGUGUCA	hsa-miR-novel-chr11_2111	TGGGGCCTGGGTGTGGTGTGTCT	No									3	2							5	4					2
hsa-miR-novel-chr11_2114	3p	hsa-mir-novel-chr11_2114	MYNO357	CUCCCC	25	UCUCCCCCGGCGCCUCUCUGCCAGG	hsa-miR-novel-chr11_2114	TCTCCCCCGGCGCCTCTCTGCCAGT	No								2								6					2			13
hsa-miR-novel-chr11_2144	3p	hsa-mir-novel-chr11_2144	MYNO667	GAGGGG	19	UGAGGGGCAGAGAGUGAGG	hsa-miR-novel-chr11_2144	TGAGGGGCAGAGAGCGAGGCTTC	No									15	7	5	2	3		2	7	37	13	7	18	7	4	2	19
hsa-miR-novel-chr11_2192	3p	hsa-mir-novel-chr11_2192	MYNO548	AAGGGA	23	AAAGGGAAGGACGUUUCUGAAAU	hsa-miR-novel-chr11_2192	AAAGGGAAGGACGTTTCTGAAAT	Yes		2								2								2
hsa-miR-novel-chr11_2213	5p	hsa-mir-novel-chr11_2213	MYNO69	UUCUCU	22	GUUCUCUAUAGGAAGCCAUAGC	hsa-miR-novel-chr11_2213	GTTCTCTATAGGAAGCCATAGC	Yes		2					2	3		2					2	3		2			2	3	5	3
hsa-miR-novel-chr11_2301	5p	hsa-mir-novel-chr11_2301	MYNO731	GGGCAG	21	UGGGCAGUAGGCUGGACACCU	hsa-miR-novel-chr11_2301	TGGGCAGTAGGCTGGACACCC	No									2								2
hsa-miR-novel-chr11_2305	5p	hsa-mir-novel-chr11_2305	MYNO304	CCGGUA	22	UCCGGUAGGGUUCGGGCCUUCC	hsa-miR-novel-chr11_2305	TCCGGTAGGGTTCGGGCCTTCC	Yes	4			2					4			2					7			8				2
hsa-miR-novel-chr11_2331	5p	hsa-mir-novel-chr11_2331	MYNO132	GAGGGG	19	GGAGGGGCAGAGAGCGAGC	hsa-miR-novel-chr11_2331	GGAGGGGCAGAGAGCGAGACG	No									2			2					2			2
hsa-miR-novel-chr11_2334	3p	hsa-mir-novel-chr11_2334	MYNO24	UUCCUU	22	AUUCCUUUUUCUCUUCCUCAGA	hsa-miR-novel-chr11_2334	ATTCCTTTTTCTCTTCCTCAGT	No							5	5		3		3	11	18	20	46		3	2	3	17	24	27	78
hsa-miR-novel-chr11_2348	3p	hsa-mir-novel-chr11_2348	MYNO131	CCAAGU	22	UCCAAGUCGGGCGGGCGCCUUC	hsa-miR-novel-chr11_2348	TCCAAGTCGGGCGGGCGCCTTT	No																3	2							3
hsa-miR-novel-chr11_2382	5p	hsa-mir-novel-chr11_2382	MYNO177	GGCACU	21	AGGCACUGCACUACCACUUUU	hsa-miR-novel-chr11_2382	AGGCACTGCACTACCACTTTT	Yes	3								3								3
hsa-miR-novel-chr12_2403	3p	hsa-mir-novel-chr12_2403	MYNO752	CUCUGG	18	CCUCUGGGCCCUUCCUCG	hsa-miR-novel-chr12_2403	CCTCTGGGCCCTTCCTCCAGTT	No	2	6				2		11	289	512	56	89	41	63	48	143	701	998	155	173	301	333	354	984
hsa-miR-novel-chr12_2438	5p	hsa-mir-novel-chr12_2438	MYNO697	CUGGGA	22	UCUGGGACUGUUGCUCCAACCC	hsa-miR-novel-chr12_2438	TCTCTGGGACTGTTGCTCCAACT	No									2								2							4
hsa-miR-novel-chr12_2537	3p	hsa-mir-novel-chr12_2537	MYNO144	ACGUAC	22	AACGUACUAAGAAUAAAUUUCU	hsa-miR-novel-chr12_2537	AACGTACTAAGAATAAATTTCT	Yes					2			2					2			2					2			2
hsa-miR-novel-chr12_2578	5p	hsa-mir-novel-chr12_2578	MYNO213	AUGUGA	23	GAUGUGACUCAUUCCUGUCUGGA	hsa-miR-novel-chr12_2578	GATGTGACTCATTCCTGTCTGGA	Yes							2	2							2	2							2	4
hsa-miR-novel-chr12_2594	5p	hsa-mir-novel-chr12_2594	MYNO678	UUCUCA	18	AUUCUCAUAGUCCUAGCU	hsa-miR-novel-chr12_2594	ATTCTCATAGTCCTAGCC	No															2	5	9	8	4	2		6	4	14
hsa-miR-novel-chr12_2611	3p	hsa-mir-novel-chr12_2611	MYNO438	GCACCC	21	UGCACCCUGGUGCUGUGCUCU	hsa-miR-novel-chr12_2611	TGCACCCTGGTGCTGTGCTCTGT	No		5							4	4						2	6	9						2
hsa-miR-novel-chr12_2634	5p	hsa-mir-novel-chr12_2634	MYNO771	GGAGAG	22	AGGAGAGAGGCUGUGGGAUGCU	hsa-miR-novel-chr12_2634	AGGAGAGAGGCTGTGGGATGCT	Yes		2								2								2
hsa-miR-novel-chr12_2656	5p	hsa-mir-novel-chr12_2656	MYNO732	UCCUGU	23	UUCCUGUCCUUUUUCCAGAGGGU	hsa-miR-novel-chr12_2656	TTCCTGTCCTTTTTCCAGAGGGT	Yes					2								2								2
hsa-miR-novel-chr12_2684	5p	hsa-mir-novel-chr12_2684	MYNO652	AAGCAA	24	AAAGCAAAUGUUGGGUGAACGGCU	hsa-miR-novel-chr12_2684	AAAGCAAATGTTGGGTGAACGGCT	Yes	31	26	13	15	26	22	33	49	31	26	13	15	26	22	33	49	59	43	30	34	47	51	49	114
hsa-miR-novel-chr12_2723	3p	hsa-mir-novel-chr12_2723	MYNO719	GUUCCA	19	GGUUCCAUAGUGUAGUGGU	hsa-miR-novel-chr12_2723	GGTTCCATAGTGTAGTGGT	Yes	8	6	2			5	3		8	6	2			5	3		39	11	7	9		17	7	8
hsa-miR-novel-chr12_2737	5p	hsa-mir-novel-chr12_2737	MYNO92	AAAGUA	22	AAAAGUAAUUAUGGUUUUUGCC	hsa-miR-novel-chr12_2737	AAAAGTAATTATGGTTTTTGCT	No						2								5		3					2	7		3
hsa-miR-novel-chr12_2852	5p	hsa-mir-novel-chr12_2852	MYNO90	CCGCUC	21	CCCGCUCUCCCGAAGCUGUUC	hsa-miR-novel-chr12_2852	CCCGCTCTCCCGAAGCTGTTC	Yes						2		2						2		2					2	2		2
hsa-miR-novel-chr12_2862	5p	hsa-mir-novel-chr12_2862	MYNO520	CUAGGC	23	ACUAGGCCUGGAGCGGAACUGAA	hsa-miR-novel-chr12_2862	ACTAGGCCTGGAGCGGAACTGAA	Yes								2								2								2
hsa-miR-novel-chr12_2926	5p	hsa-mir-novel-chr12_2926	MYNO509	AAAGUA	22	AAAAGUAACUGUGGUUUCUGCU	hsa-miR-novel-chr12_2926	AAAAGTAATTGTGGTTTCTGCT	No						2			7	9	4	7	11	28	22	36	7	9	4	7	11	30	22	36
hsa-miR-novel-chr12_2939	3p	hsa-mir-novel-chr12_2939	MYNO621	GUGUGG	22	CGUGUGGCACCGGUGAGCGUGU	hsa-miR-novel-chr12_2939	CGTGTGGCACCGGTGAGCGTGC	No									2								2
hsa-miR-novel-chr12_2941	3p	hsa-mir-novel-chr12_2941	MYNO662	CCUCCG	22	UCCUCCGUCCGCCUCUCAGAGC	hsa-miR-novel-chr12_2941	TCCTCCGTCCGCCTCTCAGAGC	Yes							2								2								4
hsa-miR-novel-chr12_3066	3p	hsa-mir-novel-chr12_3066	MYNO62	CCCUUU	21	UCCCUUUUCUGGUAGUUCUCA	hsa-miR-novel-chr12_3066	TCCCTTTTCTGGTAGTTCTCT	No	2						2		7	5		2	2	2		5	15	7		2	9	2	12	29
hsa-miR-novel-chr12_3076	3p	hsa-mir-novel-chr12_3076	MYNO240	AGGUUG	22	AAGGUUGUACACCCGUCUGUGA	hsa-miR-novel-chr12_3076	AAGGTTGTACACCCGTCTGTGA	Yes						2								2								4
hsa-miR-novel-chr12_3110	3p	hsa-mir-novel-chr12_3110	MYNO54	ACCUGG	23	UACCUGGGAGACUGAGGUUGGAA	hsa-miR-novel-chr12_3110	TACCTGGGAGACTGAGGTTGGATT	No									10	7			2				12	19			4	5	4	5
hsa-miR-novel-chr12_3149	5p	hsa-mir-novel-chr12_3149	MYNO63	CUUCCA	22	UCUUCCAGGGUGGCUCUCAACC	hsa-miR-novel-chr12_3149	TCTTCCAGGGTGGCTCTCAACT	No								3	4	3		3				5	4	3		3	2		2	8
hsa-miR-novel-chr12_3166	3p	hsa-mir-novel-chr12_3166	MYNO711	AGGAUG	21	UAGGAUGUGGUGUGAUAGGUA	hsa-miR-novel-chr12_3166	TAGGATGGGGTGTGAT	No									1860	131	185	1123	28	16	8	27	4271	437	490	1597	216	256	187	311
hsa-miR-novel-chr12_3207	5p	hsa-mir-novel-chr12_3207	MYNO485	AGCUGC	22	CAGCUGCUCUCUGUGCUCCAGA	hsa-miR-novel-chr12_3207	CAGCTGCTCTCTGTGCTCCAGT	No																4								4
hsa-miR-novel-chr12_3249	5p	hsa-mir-novel-chr12_3249	MYNO373	CUGCUC	22	UCUGCUCUGGUUAUGUAGAGGC	hsa-miR-novel-chr12_3249	TCTGCTCTGGTTATGTAGAGGC	Yes								4								4								6
hsa-miR-novel-chr12_3344	3p	hsa-mir-novel-chr12_3344	MYNO107	AGGUCA	21	UAGGUCACUGGGGUCAGAGCC	hsa-miR-novel-chr12_3344	TAGGTCACTGGGGTCAGAGCT	No												2								2
hsa-miR-novel-chr12_3382	3p	hsa-mir-novel-chr12_3382	MYNO218	GAGUGU	25	GGAGUGUGUGUGUGUGAGUGUGUGU	hsa-miR-novel-chr12_3382	TGAGTGTGTGTGTGTGAGTGTGTGTTT	No															2	2							2	2
hsa-miR-novel-chr12_3392	3p	hsa-mir-novel-chr12_3392	MYNO702	UGGGAA	23	UUGGGAAGAAUUCUGAUAUUGGU	hsa-miR-novel-chr12_3392	TTGGGAAGAATTCTGATATTGGA	No		2														3		2				2		3
hsa-miR-novel-chr12_3401	5p	hsa-mir-novel-chr12_3401	MYNO266	AGGAAU	23	UAGGAAUGCAGGAUCUCUGGUCU	hsa-miR-novel-chr12_3401	TAGGAATGCAGGATCTCTGGTCT	Yes	2								2								2
hsa-miR-novel-chr12_3417	5p	hsa-mir-novel-chr12_3417	MYNO320	CAGCGA	22	ACAGCGAGAGGCAGCUCUGGGG	hsa-miR-novel-chr12_3417	ACAGCGAGAGGCAGCTCTGGGT	No													2								2
hsa-miR-novel-chr13_3513	3p	hsa-mir-novel-chr13_3513	MYNO613	AACCAC	24	CAACCACUAAACUGCUUCCUGUCU	hsa-miR-novel-chr13_3513	CAACCACTAAACTGCTTCCTGTCT	Yes								2								2								2
hsa-miR-novel-chr13_3535	3p	hsa-mir-novel-chr13_3535	MYNO187	AUGUGC	23	UAUGUGCCUAGUGGCUGCUGUCU	hsa-miR-novel-chr13_3535	TATGTGCCTAGTGGCTGCTGTCT	Yes	3	5	2	6	7	4	8	17	3	5	2	6	7	4	8	17	27	18	2	13	16	14	20	77
hsa-miR-novel-chr13_3541	3p	hsa-mir-novel-chr13_3541	MYNO484	CCUGGA	22	CCCUGGACUGCAGGCCAUCUGC	hsa-miR-novel-chr13_3541	CCCTGGACTGCAGGCCATCTGC	Yes		2						2		2						2		2						4
hsa-miR-novel-chr13_3733	3p	hsa-mir-novel-chr13_3733	MYNO186	GGGCCU	22	UGGGCCUUUCUGUCUCUGAAGC	hsa-miR-novel-chr13_3733	TGGGCCTTTCTGTCTCTGCAGC	No										2								2
hsa-miR-novel-chr13_3870	3p	hsa-mir-novel-chr13_3870	MYNO226	UGUUUU	22	UUGUUUUCAACUUACAAUGGGU	hsa-miR-novel-chr13_3870	TTGTTTTCAACTTACAATGGGT	Yes					4		3	8					4		3	8					4		3	19
hsa-miR-novel-chr13_3895	5p	hsa-mir-novel-chr13_3895	MYNO243	CUGGGU	21	ACUGGGUCUGGGGAGUUUCCU	hsa-miR-novel-chr13_3895	ACTGGGTCTGGGGAGTTTCCT	Yes		4								4								4
hsa-miR-novel-chr13_3942	5p	hsa-mir-novel-chr13_3942	MYNO12	AAAGUA	21	AAAAGUAAUUGCGGUUUUUGU	hsa-miR-novel-chr13_3942	AAAAGTAATTGCGGTTTTTGT	Yes					2	4	4	5					2	4	4	5					2	8	4	9
hsa-miR-novel-chr13_3951	5p	hsa-mir-novel-chr13_3951	MYNO709	GCGGGG	22	CGCGGGGCGCGGCACCCAGACC	hsa-miR-novel-chr13_3951	CGCGGGGCGCGGCACCCAGACT	No									2	3							2	3
hsa-miR-novel-chr13_3991	5p	hsa-mir-novel-chr13_3991	MYNO28	GCUGAC	22	UGCUGACAUCUAUCUCCUGGAC	hsa-miR-novel-chr13_3991	TGCTGACATCTATCTCCTGGAT	No		4	2					2	18	6	7		5		7	13	22	18	17		14	2	14	51
hsa-miR-novel-chr13_4004	3p	hsa-mir-novel-chr13_4004	MYNO211	AGGUGG	22	UAGGUGGAAGGACUGAGCCUGU	hsa-miR-novel-chr13_4004	TAGGTGGAAGGACTGAGCCTGT	Yes	2	2			3			2	2	2			3			2	2	4			3			4
hsa-miR-novel-chr13_4067	5p	hsa-mir-novel-chr13_4067	MYNO74	UCCUCC	22	CUCCUCCUGCUCGGCCUGAGCU	hsa-miR-novel-chr13_4067	CTCCTCCTGCTCGGCCTGAGCT	Yes						5		3						5		3		3				5	2	8
hsa-miR-novel-chr14_4172	5p	hsa-mir-novel-chr14_4172	MYNO263	GGCUGG	22	UGGCUGGGGAUUUCUCUGGGGC	hsa-miR-novel-chr14_4172	TGGCTGGGGATTTCTCTGGGGT	No										2								2
hsa-miR-novel-chr14_4273	5p	hsa-mir-novel-chr14_4273	MYNO159	AGAGAG	22	CAGAGAGAUGCCGCCUUGCUCC	hsa-miR-novel-chr14_4273	CAGAGAGATGCCGCCTTGCTCA	No															2								2
hsa-miR-novel-chr14_4311	3p	hsa-mir-novel-chr14_4311	MYNO749	UCCCUG	22	CUCCCUGGUGCUGUGGGACGCG	hsa-miR-novel-chr14_4311	CTCCCTGGTGCTGTGGGACGCT	No																2								2
hsa-miR-novel-chr14_4361	3p	hsa-mir-novel-chr14_4361	MYNO59	ACUGGG	23	UACUGGGAUAUUUGGAGCUUCUC	hsa-miR-novel-chr14_4361	TACTGGGATATTTGGAGCTTCTC	Yes		4			3					4			3				4	4	4		3		2
hsa-miR-novel-chr14_4533	3p	hsa-mir-novel-chr14_4533	MYNO406	UGGGCU	24	CUGGGCUUGUGGGGACCCCUGGCU	hsa-miR-novel-chr14_4533	CTGGGCTTGTGGGGACCCCTGGCT	Yes		3				2		2		3				2		2	2	16				4		2
hsa-miR-novel-chr14_4560	3p	hsa-mir-novel-chr14_4560	MYNO634	UCUGGA	23	UUCUGGAAUACUGUGUGAGGGAA	hsa-miR-novel-chr14_4560	TTCTGGAATACTGTGTGAGG	No									2	2		2	5	2	4	8	7	2		2	7	2	4	12
hsa-miR-novel-chr14_4579	5p	hsa-mir-novel-chr14_4579	MYNO169	UCUCCA	22	UUCUCCACUAGGGCACCAGACA	hsa-miR-novel-chr14_4579	TCCTCCACTAGGGCACCAGAC	No											2								2					2
hsa-miR-novel-chr14_4614	3p	hsa-mir-novel-chr14_4614	MYNO527	UGAUGA	24	UUGAUGAGGUUCGCGCUGGAAUGG	hsa-miR-novel-chr14_4614	TTGATGAGGTTCGCGCTGGAATGT	No									2								2
hsa-miR-novel-chr14_4617	5p	hsa-mir-novel-chr14_4617	MYNO294	AGGCCA	22	UAGGCCACCCUGGCAGCUGGGC	hsa-miR-novel-chr14_4617	TAGGCCACCCTGGCAGCTGGGT	No									2								2
hsa-miR-novel-chr14_4648	3p	hsa-mir-novel-chr14_4648	MYNO180	UCGCGU	23	CUCGCGUCCCCGCUCCCUCCUCC	hsa-miR-novel-chr14_4648	CTCGCGTCCCCGCTCCCTCCTCT	No															2	2							2	2
hsa-miR-novel-chr14_4700	3p	hsa-mir-novel-chr14_4700	MYNO636	AAAAAC	22	CAAAAACUGCAGUUACUUUUGC	hsa-miR-novel-chr14_4700	CAAAAACTGCAGTTACTTTTGC	Yes	2				5	7	7	11	2				5	7	7	11	2				5	7	7	13
hsa-miR-novel-chr14_4720	3p	hsa-mir-novel-chr14_4720	MYNO142	AGGGGC	22	AAGGGGCCUGGGCUUUCCACGC	hsa-miR-novel-chr14_4720	AAGGGGCCTGGGCTTTCCACGT	No										5								8
hsa-miR-novel-chr14_4779	5p	hsa-mir-novel-chr14_4779	MYNO323	CUGGUC	21	UCUGGUCUGGAAGAUUCCUCA	hsa-miR-novel-chr14_4779	TCTGGTCTGGAAGATTCCTCT	No	2	3					2	4	4	9			5	4	3	2	16	28		5	9	9	7	17
hsa-miR-novel-chr14_4824	3p	hsa-mir-novel-chr14_4824	MYNO372	CUGUGU	22	GCUGUGUCCCUGACUCUGUGCC	hsa-miR-novel-chr14_4824	TGTGTCCCTGACTCTGTGCTTT	No										2								2
hsa-miR-novel-chr14_4875	5p	hsa-mir-novel-chr14_4875	MYNO27	UUGAUG	22	UUUGAUGACUGUUCUUCCUGUU	hsa-miR-novel-chr14_4875	TTTGATGACTGTTCTTCCTGTT	Yes	2	9			6	10	11	27	2	9			6	10	11	27	7	12	2	3	20	17	20	56
hsa-miR-novel-chr14_4879	5p	hsa-mir-novel-chr14_4879	MYNO297	CCUGGC	22	UCCUGGCCUCAAGUGAUCCUCC	hsa-miR-novel-chr14_4879	TCCTGGCCTGAAGTGATCCTCC	No										2								2	2
hsa-miR-novel-chr14_4925	5p	hsa-mir-novel-chr14_4925	MYNO693	CCGAUU	23	UCCGAUUUUCUUAACUCUCCAGA	hsa-miR-novel-chr14_4925	TCCGATTTTCTTAACTCTCCAGA	Yes								2								2								2
hsa-miR-novel-chr14_4932	3p	hsa-mir-novel-chr14_4932	MYNO60	UGCUCU	22	UUGCUCUGCUCUCCCUUGUACU	hsa-miR-novel-chr14_4932	TTGCTCTGCTCTCCCTTGTACT	Yes	2		4		4	2	2	12	2		4		4	2	2	12	2		4		4	2	4	23
hsa-miR-novel-chr14_4980	3p	hsa-mir-novel-chr14_4980	MYNO383	UGCGGC	21	CUGCGGCCAGGCUGCACCUCA	hsa-miR-novel-chr14_4980	CTGCGGCCAGGCTGCACCTCT	No										6			2	2		3	3	12		2	2	2	4	7
hsa-miR-novel-chr15_5037	3p	hsa-mir-novel-chr15_5037	MYNO43	AAGCAU	23	UAAGCAUGCUGUCUUUCUGGAGG	hsa-miR-novel-chr15_5037	TAAGCATGCTGTCTTTCTGGAGT	No									9	10	3	10	6	5	4	13	17	15	3	18	6	7	4	24
hsa-miR-novel-chr15_5044	5p	hsa-mir-novel-chr15_5044	MYNO367	AUAUAU	22	UAUAUAUAUAUGUGUACGUAUA	hsa-miR-novel-chr15_5044	TATATATATATATGTACGTATA	No							2					2	5	5	3	12				2	5	5	5	12
hsa-miR-novel-chr15_5097	3p	hsa-mir-novel-chr15_5097	MYNO555	AACUGU	22	GAACUGUUACAGUGCCUGGAAC	hsa-miR-novel-chr15_5097	AACTGTTACAGTGCCTGGAAC	No							2	4	3			2			3	2	5	8		2			5	9
hsa-miR-novel-chr15_5211	3p	hsa-mir-novel-chr15_5211	MYNO457	UUGCUU	22	CUUGCUUGGGACUCUGGACGCA	hsa-miR-novel-chr15_5211	CTTGCTTGGGACTCTGGACGCA	Yes	3	4							3	4							5	15			2
hsa-miR-novel-chr15_5214	5p	hsa-mir-novel-chr15_5214	MYNO584	CAGAUA	23	UCAGAUAUUCUGGAUUACUCAGA	hsa-miR-novel-chr15_5214	TCAGATATTCTGGATTACTCAGA	Yes						2		3						2		3						2		3
hsa-miR-novel-chr15_5236	5p	hsa-mir-novel-chr15_5236	MYNO606	CUACGC	20	UCUACGCGGCUCUGCUCGCC	hsa-miR-novel-chr15_5236	TCTACGCGGCTCTGCTCGTC	No												2								2
hsa-miR-novel-chr15_5310	5p	hsa-mir-novel-chr15_5310	MYNO184	GGGCUU	21	UGGGCUUACGUUGGGAGAACC	hsa-miR-novel-chr15_5310	TGGGTTTACGTTGGGAGAACC	No									69	41	12	18	7	12	11	20	77	46	14	18	10	16	13	33
hsa-miR-novel-chr15_5320	5p	hsa-mir-novel-chr15_5320	MYNO289	UAGUCC	22	CUAGUCCUAACCAAGCAUGUCU	hsa-miR-novel-chr15_5320	CTAGTCCTAACCAAGCATGTCT	Yes								2								2								2
hsa-miR-novel-chr15_5338	5p	hsa-mir-novel-chr15_5338	MYNO262	GGAGAC	22	UGGAGACUUUGGGCUGCCCCAG	hsa-miR-novel-chr15_5338	TGGAGACTTTGGGCTGCCCCAG	Yes		3								3								3
hsa-miR-novel-chr15_5397	3p	hsa-mir-novel-chr15_5397	MYNO212	CCCUGU	21	UCCCUGUCCUCCAGGAGCACU	hsa-miR-novel-chr15_5397	TCCCTGTCCTCCAGGAGCTCT	No						3	2		100	78	31	31	34	57	46	82	112	94	35	35	51	76	75	142
hsa-miR-novel-chr15_5489	5p	hsa-mir-novel-chr15_5489	MYNO354	GGCUGU	21	AGGCUGUCGGGCUGCUCGUCC	hsa-miR-novel-chr15_5489	AGGCTGTCGGGCTGCTCGTCC	Yes	2	3							2	3							2	7						2
hsa-miR-novel-chr15_5511	5p	hsa-mir-novel-chr15_5511	MYNO362	GGCUGU	21	AGGCUGUCGGGCUGCUCGUCC	hsa-miR-novel-chr15_5511	AGGCTGTCGGGCTGCTCGTCC	Yes	2	3							2	3							2	7						2
hsa-miR-novel-chr15_5516	3p	hsa-mir-novel-chr15_5516	MYNO523	GAGUUG	23	UGAGUUGCCGGCGCCGGCUGAGC	hsa-miR-novel-chr15_5516	TGAGTTGCCGGCGCCGGCTGAGT	No									2	2					2		2	2					2
hsa-miR-novel-chr15_5520	3p	hsa-mir-novel-chr15_5520	MYNO382	CUGGCU	23	UCUGGCUGACUUUGUGGGACAGC	hsa-miR-novel-chr15_5520	TCTGGCTGACTTTGTGGGACAGT	No										2								2
hsa-miR-novel-chr15_5550	3p	hsa-mir-novel-chr15_5550	MYNO521	UUUGGA	21	AUUUGGACCCAAGGAGCUGCA	hsa-miR-novel-chr15_5550	ATTTGGACCCAAGGAGCTGCACT	No					3				2							2	4			2	3			2
hsa-miR-novel-chr15_5622	3p	hsa-mir-novel-chr15_5622	MYNO379	UCGGCC	24	CUCGGCCUUUGCUCGCAGCACUCG	hsa-miR-novel-chr15_5622	CTCGGCCTTTGCTCGCAGCACTCA	No		2				3										7		2			2	3	3	15
hsa-miR-novel-chr15_5654	3p	hsa-mir-novel-chr15_5654	MYNO722	GAAGGU	23	UGAAGGUCUACUGUAUGCCAGGG	hsa-miR-novel-chr15_5654	TGAAGGTCTACTGTGTGCCAGGG	No									2	5	3		2	3		8	2	5	5		2	3		8
hsa-miR-novel-chr15_5674	3p	hsa-mir-novel-chr15_5674	MYNO160	GGGCGG	23	AGGGCGGAGGGGUGGAAACGACC	hsa-miR-novel-chr15_5674	AGGGCGGAGGGGTGGAAACGACT	No										5								5
hsa-miR-novel-chr15_5695	5p	hsa-mir-novel-chr15_5695	MYNO517	UGGGGA	23	CUGGGGAGCUGAGGCUCUGGGAU	hsa-miR-novel-chr15_5695	CCTGGGGAGCTGAGGCTCTGGAT	No										2								6
hsa-miR-novel-chr15_5701	5p	hsa-mir-novel-chr15_5701	MYNO464	GCUUGG	19	AGCUUGGUCUGAGGCCCCA	hsa-miR-novel-chr15_5701	AGCTCGGTCTGAGGCCCCA	No									135	97	119	69	16	44	25	52	137	97	119	69	16	46	25	54
hsa-miR-novel-chr15_5716	3p	hsa-mir-novel-chr15_5716	MYNO690	AGACCA	24	CAGACCAUCCCUUCUACCCACAGG	hsa-miR-novel-chr15_5716	CAGACCATCCCTTCTACCCACAGT	No																4								6
hsa-miR-novel-chr15_5742	3p	hsa-mir-novel-chr15_5742	MYNO377	AGGAGU	21	CAGGAGUUGGGGGUGGGACCA	hsa-miR-novel-chr15_5742	CAGGAGTGGGGGGTGGGACCA	No										10				2			6	12				2
hsa-miR-novel-chr15_5750	3p	hsa-mir-novel-chr15_5750	MYNO219	CUGACC	22	UCUGACCCUGGUCUCUGGAACC	hsa-miR-novel-chr15_5750	TCTGACCCTGGTCTCTGGAACT	No										2				2				2				2
hsa-miR-novel-chr15_5803	5p	hsa-mir-novel-chr15_5803	MYNO630	UCUGGG	18	UUCUGGGCUGUAGUGCGG	hsa-miR-novel-chr15_5803	TTCTGGGCTGTAGTGCGC	No		6				28	3	2	11	320	6	9	14	1423	41	24	210	1758	131	128	48	3424	106	78
hsa-miR-novel-chr16_5899	3p	hsa-mir-novel-chr16_5899	MYNO423	GGGCUG	20	UGGGCUGUGCUCUGGGCAUU	hsa-miR-novel-chr16_5899	TGGGCTGTGCTCTGGGCATT	Yes	2								2								4
hsa-miR-novel-chr16_5982	5p	hsa-mir-novel-chr16_5982	MYNO446	AGCUUG	22	GAGCUUGUCGGAUGUGCAGAUU	hsa-miR-novel-chr16_5982	AGCTTGTCGGATGTGCAGATTT	No	6	2			2				4				4	3		3	12	2		2	6	3		7
hsa-miR-novel-chr16_6085	3p	hsa-mir-novel-chr16_6085	MYNO421	GAUCUG	23	UGAUCUGGAAGCUUCUGUGCAUG	hsa-miR-novel-chr16_6085	TGATCTGGAAGCTTCTGTGCATT	No									2	2					2		2	2					2
hsa-miR-novel-chr16_6123	3p	hsa-mir-novel-chr16_6123	MYNO615	AUAGUC	21	UAUAGUCCCAGCACUCUCAGA	hsa-miR-novel-chr16_6123	TATAGTCCCAGCACTCTCAGA	Yes								7								7								7
hsa-miR-novel-chr16_6145	3p	hsa-mir-novel-chr16_6145	MYNO562	CUUCCC	23	CCUUCCCCUCUGUUUCCUGUAUC	hsa-miR-novel-chr16_6145	CCTTCCCCTCTGTTTCCTGTATC	Yes								5								5		2			2		2	5
hsa-miR-novel-chr16_6240	5p	hsa-mir-novel-chr16_6240	MYNO167	CUGGCA	23	ACUGGCAAAAGGGUUUAGAACUU	hsa-miR-novel-chr16_6240	ACTGGCAAAAGGGTTTAGAACTT	Yes					2			2					2			2	2				2			2
hsa-miR-novel-chr16_6390	5p	hsa-mir-novel-chr16_6390	MYNO13	UUCCAU	23	CUUCCAUCUCCAUCACCUUGAGC	hsa-miR-novel-chr16_6390	CTTCCATCTCCATCACCTTGAGC	Yes		2			10	18	9	28		2			10	18	9	28		2			16	31	23	58
hsa-miR-novel-chr16_6447	3p	hsa-mir-novel-chr16_6447	MYNO366	AGGGCU	22	CAGGGCUGGGGUGCCUGGGUGU	hsa-miR-novel-chr16_6447	CAGGGCTGGGGTGCCTGGGTGT	Yes		3								3								5				3
hsa-miR-novel-chr16_6471	5p	hsa-mir-novel-chr16_6471	MYNO444	CAGGGG	21	GCAGGGGACUGCAGUGAGAGC	hsa-miR-novel-chr16_6471	GCAGGGGACTGCAGTGAGAGC	Yes		15	2				5			15	2				5		6	29	2				5
hsa-miR-novel-chr16_6496	3p	hsa-mir-novel-chr16_6496	MYNO20	UGCUUC	22	GUGCUUCCGCGGGGAUUUCUGA	hsa-miR-novel-chr16_6496	GTGCTTCGGCGGGGATTTCTGA	No	3								57				23	30			117	2			96	104	2	2
hsa-miR-novel-chr16_6512	3p	hsa-mir-novel-chr16_6512	MYNO426	GGGCUG	20	UGGGCUGUGCUCUGGGCAUU	hsa-miR-novel-chr16_6512	TGGGCTGTGCTCTGGGCATT	Yes	2								2								4
hsa-miR-novel-chr16_6519	5p	hsa-mir-novel-chr16_6519	MYNO123	ACUGGU	23	UACUGGUCUUGAUUCACUGGUGG	hsa-miR-novel-chr16_6519	ACTGGTCTTGATTCACTGGTGGGG	No								4	2	2	2						2	2	2					4
hsa-miR-novel-chr16_6526	3p	hsa-mir-novel-chr16_6526	MYNO88	AUGUGU	22	CAUGUGUCUGUGUCUGCCCAGC	hsa-miR-novel-chr16_6526	CATGTGTCTGTGTCTGCCCAGT	No									2						3		4	2				2	3	2
hsa-miR-novel-chr16_6664	3p	hsa-mir-novel-chr16_6664	MYNO450	UCCUGU	22	UUCCUGUUUGGGCUCUGCUACU	hsa-miR-novel-chr16_6664	TTCCTGTTTGGGCTCTGCTACT	Yes		3					3	3		3					3	3		3					3	3
hsa-miR-novel-chr16_6676	3p	hsa-mir-novel-chr16_6676	MYNO572	ACCUUC	22	CACCUUCCGCUUCUUCCCCAGC	hsa-miR-novel-chr16_6676	CACCTTCCGCTTCTTCCCCAGA	No													2		2	2					2		2	2
hsa-miR-novel-chr16_6699	5p	hsa-mir-novel-chr16_6699	MYNO286	GGCGGC	24	CGGCGGCUCCAGGGACCUGGCGGC	hsa-miR-novel-chr16_6699	CGGCGGCTCCAGGGACCTGGCGT	No										2								4
hsa-miR-novel-chr16_6706	3p	hsa-mir-novel-chr16_6706	MYNO762	CAAGGC	21	UCAAGGCCCAGCUCCUCUGCU	hsa-miR-novel-chr16_6706	TCAAGGCCCAGCTCCTCTGCTTTA	No																2								2
hsa-miR-novel-chr16_6722	3p	hsa-mir-novel-chr16_6722	MYNO155	AGGCUC	22	CAGGCUCUUGCUCUUCUUGUCU	hsa-miR-novel-chr16_6722	CAGGCTCTTGCTCTTCTTGTCC	No																2								2
hsa-miR-novel-chr16_6751	5p	hsa-mir-novel-chr16_6751	MYNO535	GCAGGC	23	AGCAGGCAGGGAUUGGGAGCACU	hsa-miR-novel-chr16_6751	AGCAGGCAGGGATTGGGAGCACT	Yes						2								2								2
hsa-miR-novel-chr16_6755	5p	hsa-mir-novel-chr16_6755	MYNO256	UCCUGG	19	UUCCUGGCUCUCUGUUGCA	hsa-miR-novel-chr16_6755	TTCCTGGCTCTCTGTTGCA	Yes								3								3	4							3
hsa-miR-novel-chr16_6759	5p	hsa-mir-novel-chr16_6759	MYNO30	UGUGGG	17	UUGUGGGUUAUUGUUAA	hsa-miR-novel-chr16_6759	TTGTGGGTTATTGTTA	No	9		6	10	16	10	26	7	9	7	3	9	40	49	47	39	38	31	11	27	83	105	139	73
hsa-miR-novel-chr16_6761	5p	hsa-mir-novel-chr16_6761	MYNO724	AUUGGG	18	UAUUGGGUUAUCAGAGCA	hsa-miR-novel-chr16_6761	TAGTGGGTTATCAGAGCA	No									8	16	7	7	161	506	482	608	13	25	10	7	209	692	646	753
hsa-miR-novel-chr16_6789	5p	hsa-mir-novel-chr16_6789	MYNO540	CCCUGU	23	UCCCUGUCACCUCUGGACCUGCA	hsa-miR-novel-chr16_6789	TCCCTGTCACCTCTGGACCTGCA	Yes							2	4							2	4							2	6
hsa-miR-novel-chr16_6821	5p	hsa-mir-novel-chr16_6821	MYNO583	GCAGGA	19	AGCAGGACGGUGGCCAUGG	hsa-miR-novel-chr16_6821	AGGACGGTGGCCATGGA	No	189	11	26	15	6	5	5	4	50	198	3	7	4	8			1186	662	161	151	33	77	25	53
hsa-miR-novel-chr16_6872	3p	hsa-mir-novel-chr16_6872	MYNO456	UCCUGU	22	UUCCUGUUUGGGCUCUGCUACU	hsa-miR-novel-chr16_6872	TTCCTGTTTGGGCTCTGCTACT	Yes		3					3	3		3					3	3		3					3	3
hsa-miR-novel-chr16_6878	3p	hsa-mir-novel-chr16_6878	MYNO375	GGCUGC	20	CGGCUGCCCCCUGACCCUUG	hsa-miR-novel-chr16_6878	CGGCTGCCCCCTGACCCTTTTTT	No										6			3	2		4		6			6	4	8	24
hsa-miR-novel-chr17_6918	5p	hsa-mir-novel-chr17_6918	MYNO429	AGGGCU	21	CAGGGCUGAGUUUCAGGAACA	hsa-miR-novel-chr17_6918	CAGGGCTGAGTTTCAGGAACC	No															2								2
hsa-miR-novel-chr17_6935	3p	hsa-mir-novel-chr17_6935	MYNO112	CAGGCA	23	UCAGGCAGCUGUUCCCUCCUUGU	hsa-miR-novel-chr17_6935	TCAGGCAGCTGTTCCCTCCTTGT	Yes								4								4								4
hsa-miR-novel-chr17_6971	3p	hsa-mir-novel-chr17_6971	MYNO648	GUCUGG	23	UGUCUGGGGUGGGAACUAAGAGU	hsa-miR-novel-chr17_6971	TGTCTGGGGTGGGAACTAAGAGT	Yes		2								2								2
hsa-miR-novel-chr17_6977	3p	hsa-mir-novel-chr17_6977	MYNO299	AGCUUA	22	UAGCUUAUGCCCCCUUCCCAGA	hsa-miR-novel-chr17_6977	TAGCTTATGCCCCCTTCCCAGA	Yes								2								2								4
hsa-miR-novel-chr17_6997	3p	hsa-mir-novel-chr17_6997	MYNO290	CGUUCU	23	CCGUUCUCUGUCGACCCCUGCAG	hsa-miR-novel-chr17_6997	CCGTTCTCTGTCGACCCCTGCAG	Yes	2				2				2				2				2				2
hsa-miR-novel-chr17_7009	3p	hsa-mir-novel-chr17_7009	MYNO560	GAUCAG	17	AGAUCAGAAGGUUGCGU	hsa-miR-novel-chr17_7009	CTCCAGATCAGAAGGCTGCGTG	No		2							12	6	18	4					45	30	42	15	6	2	2
hsa-miR-novel-chr17_7054	5p	hsa-mir-novel-chr17_7054	MYNO631	UGGACG	25	AUGGACGGCGUGCUGGCUGACUUCG	hsa-miR-novel-chr17_7054	ATGGACGGCGTGCTGGCTGACTTCT	No										2								4
hsa-miR-novel-chr17_7139	3p	hsa-mir-novel-chr17_7139	MYNO234	CCGGGC	22	UCCGGGCAACAAAGUGAGACCC	hsa-miR-novel-chr17_7139	TCTGGGCAACAAAGTGAGACCC	No									2				3		2	3	2				3		2	3
hsa-miR-novel-chr17_7183	3p	hsa-mir-novel-chr17_7183	MYNO220	CCCUGU	21	UCCCUGUCCUCCAGGAGCUGG	hsa-miR-novel-chr17_7183	TCCCTGTCCTCCAGGAGCTT	No									88	65	17	24	18	34	25	34	134	99	31	42	45	76	60	115
hsa-miR-novel-chr17_7240	5p	hsa-mir-novel-chr17_7240	MYNO590	UUUGUG	23	UUUUGUGUCUCCCAUUCCCCAGA	hsa-miR-novel-chr17_7240	TTTTGTGTCTCCCATTCCCCAGT	No		2			2	5	4	16	7	8	8	6	23	39	27	68	7	10	12	8	39	55	40	117
hsa-miR-novel-chr17_7245	3p	hsa-mir-novel-chr17_7245	MYNO393	AAGGGA	23	AAAGGGACCAGGGAACAUCUGCU	hsa-miR-novel-chr17_7245	AAAGGGACCAGGGAACATCTGCT	Yes						2								2								2
hsa-miR-novel-chr17_7258	5p	hsa-mir-novel-chr17_7258	MYNO498	UGGAGG	22	AUGGAGGGACUGAGGAAACGGA	hsa-miR-novel-chr17_7258	ATGGAGGGACTGAGGAAACGGT	No																2								2
hsa-miR-novel-chr17_7300	5p	hsa-mir-novel-chr17_7300	MYNO472	CAUGGC	20	UCAUGGCCUGGGGGAUGUAC	hsa-miR-novel-chr17_7300	TTCATGGCCTGGGGGATGTACT	No																2		2						2
hsa-miR-novel-chr17_7455	3p	hsa-mir-novel-chr17_7455	MYNO433	AGGGAC	17	GAGGGACGGCCGGGGGU	hsa-miR-novel-chr17_7455	AGGGACGGCCGGGGGT	No	17	8		16			2		182	191	27	37	7	8	13	14	777	613	154	263	159	156	166	249
hsa-miR-novel-chr17_7487	3p	hsa-mir-novel-chr17_7487	MYNO400	UUCUAG	21	UUUCUAGCCUCUCUGCCAAGU	hsa-miR-novel-chr17_7487	TTTCTAGCCTCTCTGCCAAGT	Yes								2								2								2
hsa-miR-novel-chr17_7499	3p	hsa-mir-novel-chr17_7499	MYNO692	AAAUAA	23	GAAAUAAUCUAUUCUGAGGCUUA	hsa-miR-novel-chr17_7499	GAAATAATCTATTCTGAGGCTTT	No					2					2			3	3		6		2			5	3	4	8
hsa-miR-novel-chr17_7510	5p	hsa-mir-novel-chr17_7510	MYNO582	UGACUG	18	CUGACUGGCUUAGCGUGG	hsa-miR-novel-chr17_7510	CTGACTGGCTCAGCGT	No									37	90	15	23	48	68	49	59	118	187	59	87	107	216	125	200
hsa-miR-novel-chr17_7512	5p	hsa-mir-novel-chr17_7512	MYNO26	GCACCU	21	AGCACCUGCCGAGCACUGAGA	hsa-miR-novel-chr17_7512	AGCACCTGCCGAGCACTGAGA	Yes	23		8	6	9	17	16	28	23		8	6	9	17	16	28	27		8	6	9	17	23	45
hsa-miR-novel-chr17_7556	5p	hsa-mir-novel-chr17_7556	MYNO683	CUGUGA	21	GCUGUGAAGGGCUGGUGCUCU	hsa-miR-novel-chr17_7556	GCTGTGAAGGGCTGGTGCTCT	Yes	2								2								2
hsa-miR-novel-chr17_7603	5p	hsa-mir-novel-chr17_7603	MYNO698	GGAGUC	22	UGGAGUCAGCAAGGACGAGGCC	hsa-miR-novel-chr17_7603	TGGAGTCAGCAAGGACGAGGCA	No									2								2
hsa-miR-novel-chr17_7634	5p	hsa-mir-novel-chr17_7634	MYNO258	CCUACC	22	CCCUACCCUAGCCUCAGCCGCU	hsa-miR-novel-chr17_7634	CCCTACCCTAGCCTCAGCCGCT	Yes				2								2								2
hsa-miR-novel-chr17_7679	5p	hsa-mir-novel-chr17_7679	MYNO56	CCCUCA	23	ACCCUCAGUCCGUAUUGGUCUCU	hsa-miR-novel-chr17_7679	ACCCTCAGTCCGTATTGGTCTCT	Yes					2	2		9					2	2		9					2	2		14
hsa-miR-novel-chr17_7724	3p	hsa-mir-novel-chr17_7724	MYNO476	CUCUUC	22	CCUCUUCUCAUCUCCCCACAGA	hsa-miR-novel-chr17_7724	CCTCTTCTCATCTCCCCACAGT	No										2			2			2		2			2	2		2
hsa-miR-novel-chr17_7750	3p	hsa-mir-novel-chr17_7750	MYNO342	UGGUUC	22	CUGGUUCUGCCAGCUCCCCUGA	hsa-miR-novel-chr17_7750	CTGGTTCTGCCAGCTCCCCTGA	Yes					3			2					3			2					3	2		2
hsa-miR-novel-chr17_7980	3p	hsa-mir-novel-chr17_7980	MYNO526	AGGUCU	25	AAGGUCUCUGAGGCUCUUGCCCUCA	hsa-miR-novel-chr17_7980	AAGGTCTCTGAGGCTCTTGCCCTCA	Yes					2	3		5					2	3		5	2	2			4	3		8
hsa-miR-novel-chr17_7997	5p	hsa-mir-novel-chr17_7997	MYNO72	UAAGUA	21	AUAAGUAAUUGUGGUUUUUGC	hsa-miR-novel-chr17_7997	ATAAGTAATTGTGGTTTTTGC	Yes			2		2						2		2						2		2
hsa-miR-novel-chr17_8006	3p	hsa-mir-novel-chr17_8006	MYNO138	CCCUGG	22	CCCCUGGGCUGUUACUGUUCCC	hsa-miR-novel-chr17_8006	CCCCTGGGCTGTTACTGTTCA	No										2								4			2
hsa-miR-novel-chr17_8046	3p	hsa-mir-novel-chr17_8046	MYNO326	AGUAUC	20	AAGUAUCGGAAAUUCCCAGA	hsa-miR-novel-chr17_8046	AAGTATCGGAAATTCCCAGA	Yes							2								2								2
hsa-miR-novel-chr17_8121	5p	hsa-mir-novel-chr17_8121	MYNO513	CCCCGG	18	CCCCCGGCUCCUCCACCU	hsa-miR-novel-chr17_8121	CCCCGGCACCTCCACC	No												2		4		10				2		6	2	33
hsa-miR-novel-chr17_8237	5p	hsa-mir-novel-chr17_8237	MYNO125	CUGGGC	22	ACUGGGCUGGUUUUGUCCUUGA	hsa-miR-novel-chr17_8237	ACTGGGCTGGTTTTGTCCTTGA	Yes					3		4						3		4						3		4
hsa-miR-novel-chr18_8476	5p	hsa-mir-novel-chr18_8476	MYNO291	GAGUGU	23	UGAGUGUGCGUGUGUGAGUGUGC	hsa-miR-novel-chr18_8476	TGAGTGTGTGTGTGTGAGTGTGC	No									7	7			10	11	4	8	7	7			10	11	7	8
hsa-miR-novel-chr18_8494	5p	hsa-mir-novel-chr18_8494	MYNO42	ACGCUG	24	AACGCUGCGACCUAGAUGUAUUCU	hsa-miR-novel-chr18_8494	AACGCTGCGACCTAGATGTATTCT	Yes	3		2	2	7	9	9	18	3		2	2	7	9	9	18	3		2	2	15	15	17	32
hsa-miR-novel-chr18_8574	3p	hsa-mir-novel-chr18_8574	MYNO232	GGAAUG	22	UGGAAUGUAAAGAAGUAUGUAU	hsa-miR-novel-chr18_8574	TGGAATGTAAAGAAGTATGTAT	Yes	140	121	172	262	1084	1722	1309	2211	140	121	172	262	1084	1722	1309	2211	233	196	259	414	1591	2634	1937	3724
hsa-miR-novel-chr18_8664	3p	hsa-mir-novel-chr18_8664	MYNO715	UUGUUG	21	UUUGUUGUUUUUCUGAAGUUC	hsa-miR-novel-chr18_8664	TTTGTTGTTTTTCTGAAGTTC	Yes						3	3							3	3							3	3
hsa-miR-novel-chr18_8675	5p	hsa-mir-novel-chr18_8675	MYNO563	UGGUUG	22	CUGGUUGUUGCCCACAUCUGUU	hsa-miR-novel-chr18_8675	CTGGTTGTTGCCCACATCTGTT	Yes					3	2	2	4					3	2	2	4					3	2	2	4
hsa-miR-novel-chr19_8780	5p	hsa-mir-novel-chr19_8780	MYNO296	GGGAGG	22	UGGGAGGCGGUCGGUUCUGAGU	hsa-miR-novel-chr19_8780	TGGGAGGCGGTCGGTTCTGAGC	No										2								2
hsa-miR-novel-chr19_8834	5p	hsa-mir-novel-chr19_8834	MYNO339	GGAGGG	24	GGGAGGGCUGCUAGUCCAGGCUGU	hsa-miR-novel-chr19_8834	CGGGAGGGCTGCTAGTCCAGGCTGTA	No	2									2							2	2
hsa-miR-novel-chr19_8847	3p	hsa-mir-novel-chr19_8847	MYNO190	AGGGGU	20	CAGGGGUGGGGGGUGGGACA	hsa-miR-novel-chr19_8847	CAGGAGTGGGGGGTGGGACA	No										7	2			3	2			7	2			3	2	3
hsa-miR-novel-chr19_8852	5p	hsa-mir-novel-chr19_8852	MYNO221	CUGGAC	22	CCUGGACUUUGAGAGGUGAGCG	hsa-miR-novel-chr19_8852	CCTGGACTTTGAGAGGTGAGCG	Yes		3								3							2	3
hsa-miR-novel-chr19_8862	5p	hsa-mir-novel-chr19_8862	MYNO565	AUCUCC	24	CAUCUCCCGCCUCCUUUUCCCGCC	hsa-miR-novel-chr19_8862	CATCTCCCGCCTCCTTTTCCCGCA	No																2								2
hsa-miR-novel-chr19_8865	3p	hsa-mir-novel-chr19_8865	MYNO728	GGGCUU	22	UGGGCUUGAGUGAUACUCCUGC	hsa-miR-novel-chr19_8865	TGGGCTTGAGTGATACTCCTGT	No						2	7	4	2				2	2	2	10	8				6	8	11	24
hsa-miR-novel-chr19_8867	3p	hsa-mir-novel-chr19_8867	MYNO738	CGCCUU	22	UCGCCUUUCUAGACUCUCUAGG	hsa-miR-novel-chr19_8867	TCGCCTTTCTAGACTCTCTAGT	No															2								2
hsa-miR-novel-chr19_8869	3p	hsa-mir-novel-chr19_8869	MYNO493	CACACC	23	CCACACCUCGCUCUUCCCUCAGA	hsa-miR-novel-chr19_8869	CCACACCTCGCTCTTCCCTCAGT	No														2	2	2						2	2	2
hsa-miR-novel-chr19_8875	3p	hsa-mir-novel-chr19_8875	MYNO398	AUCUGC	22	UAUCUGCUGUUGUCCCCUCAGG	hsa-miR-novel-chr19_8875	TATCTGCTGTTGTCCCCTCAGA	No													3		2	3					5	2	2	10
hsa-miR-novel-chr19_8945	3p	hsa-mir-novel-chr19_8945	MYNO478	UUCCCC	22	CUUCCCCACCCUCUCCUGCAGC	hsa-miR-novel-chr19_8945	CTTCCCCACCCTCTCCTGCAGA	No								2	2				4	5	7	8	4				4	7	9	14
hsa-miR-novel-chr19_8949	3p	hsa-mir-novel-chr19_8949	MYNO588	GCGGAG	23	CGCGGAGGCCGCGGAGGCGGAGG	hsa-miR-novel-chr19_8949	CGCGGAGGCCGCGGAGGCGGAGA	No																2							2	2
hsa-miR-novel-chr19_8966	5p	hsa-mir-novel-chr19_8966	MYNO441	UCUGGU	21	UUCUGGUUUGCCUGGGACUGA	hsa-miR-novel-chr19_8966	TTGTGGTTTGCCTGGGACTGA	No						3		2	7	7	2				3		11	13	2		2	3	7	8
hsa-miR-novel-chr19_8977	3p	hsa-mir-novel-chr19_8977	MYNO203	GGGCCU	22	UGGGCCUUUCUGUCUCUGCAGG	hsa-miR-novel-chr19_8977	TGGGCCTTTCTGTCTCTGCAGT	No									11	10		2	2	3	3	8	16	26		2	7	6	7	24
hsa-miR-novel-chr19_8993	3p	hsa-mir-novel-chr19_8993	MYNO114	CUCCUC	21	CCUCCUCCCUCAUCUUGCAGA	hsa-miR-novel-chr19_8993	CCTCCTCCCTCATCTTGCAGA	Yes							3	2							3	2							3	2
hsa-miR-novel-chr19_9004	5p	hsa-mir-novel-chr19_9004	MYNO40	UGUGUG	24	GUGUGUGCACCUGUGUCUGUCUGU	hsa-miR-novel-chr19_9004	GTGTGTGCACCTGTGTCTGTCTGT	Yes	6	16	2	4				2	6	16	2	4				2	23	38	5	4				4
hsa-miR-novel-chr19_9060	5p	hsa-mir-novel-chr19_9060	MYNO685	GCCCUG	20	UGCCCUGAGACUUUUGCUGG	hsa-miR-novel-chr19_9060	TGCCCTGAGACTTTTGCTCG	No																3		2						3
hsa-miR-novel-chr19_9067	3p	hsa-mir-novel-chr19_9067	MYNO494	CACCUC	22	UCACCUCUCAAACUUCCUCAGA	hsa-miR-novel-chr19_9067	TCACCTCTCAAACTTCCTCAGT	No					3			3						5	4	13					3	5	4	21
hsa-miR-novel-chr19_9073	3p	hsa-mir-novel-chr19_9073	MYNO547	CAUGUC	22	UCAUGUCUGAACCAAUGAGAGC	hsa-miR-novel-chr19_9073	TCATGTCTGAACCAATGAGAGC	Yes					2								2								2
hsa-miR-novel-chr19_9074	5p	hsa-mir-novel-chr19_9074	MYNO93	CAUGUC	22	UCAUGUCUGAACCAAUGAGAGC	hsa-miR-novel-chr19_9074	TCATGTCTGAACCAATGAGAGC	Yes													2								2
hsa-miR-novel-chr19_9113	3p	hsa-mir-novel-chr19_9113	MYNO696	UUACUG	24	UUUACUGUUGCUACUAUUACUAGU	hsa-miR-novel-chr19_9113	TTTACTGTTGCTACTGTTACTAGT	No					2					9		8		61	37	232		11		8	2	105	63	407
hsa-miR-novel-chr19_9158	5p	hsa-mir-novel-chr19_9158	MYNO529	CUCUGC	22	ACUCUGCACUACAGAACUUUGA	hsa-miR-novel-chr19_9158	ACACTGCACTACAGAACTTTGA	No													2	4	4	6	2	5		3	2	4	4	10
hsa-miR-novel-chr19_9249	3p	hsa-mir-novel-chr19_9249	MYNO369	CUGUCC	23	UCUGUCCACCUUGCUUCUUCAGG	hsa-miR-novel-chr19_9249	TCTGTCCACCTTGCTTCTTCAGT	No													2	2	2	11					2	2	2	11
hsa-miR-novel-chr19_9295	3p	hsa-mir-novel-chr19_9295	MYNO360	GGGGCU	20	AGGGGCUCGCUUUCCUCUGU	hsa-miR-novel-chr19_9295	AGGGGCTGGCTTTCCTCTGT	No									3	6						2	3	8			2	4		7
hsa-miR-novel-chr19_9303	3p	hsa-mir-novel-chr19_9303	MYNO284	UUUGGA	22	UUUUGGAUUUCAGAUACUUACA	hsa-miR-novel-chr19_9303	TTTTGGATTTCAGATACTTACA	Yes								3								3								5
hsa-miR-novel-chr19_9395	3p	hsa-mir-novel-chr19_9395	MYNO191	GGCGGG	24	CGGCGGGGCGGCGGAGCCGUCGGC	hsa-miR-novel-chr19_9395	CGGCGGGGCGGCGGAGCCGTCGGC	Yes	2								2								2							2
hsa-miR-novel-chr19_9408	5p	hsa-mir-novel-chr19_9408	MYNO317	UAGUGG	22	UUAGUGGCUCCCUCUGCCUGCA	hsa-miR-novel-chr19_9408	TTAGTGGCTCCCTCTGCCTGCA	Yes	2				6	6	13	21	2				6	6	13	21	5	3			8	10	17	28
hsa-miR-novel-chr19_9430	5p	hsa-mir-novel-chr19_9430	MYNO58	GGCCUU	22	AGGCCUUGUUCUGGGGAACACU	hsa-miR-novel-chr19_9430	AGGCCTTGTTCTGGGGAACACT	Yes	6	4							6	4							10	4
hsa-miR-novel-chr19_9450	3p	hsa-mir-novel-chr19_9450	MYNO316	CAGAAC	22	UCAGAACCGACCGCCUCCCAGC	hsa-miR-novel-chr19_9450	TCAGAACCGACCGCCTCCCAGC	Yes								2								2								2
hsa-miR-novel-chr19_9483	5p	hsa-mir-novel-chr19_9483	MYNO488	CCUGGA	23	UCCUGGAGCUGGGCAGAUGGGAA	hsa-miR-novel-chr19_9483	TCCTGGAGCTGGGCAGATGGGAT	No									4	3							6	8
hsa-miR-novel-chr19_9537	5p	hsa-mir-novel-chr19_9537	MYNO453	GGAGCU	23	UGGAGCUGGACCAGGAGAGGAGU	hsa-miR-novel-chr19_9537	TGGAGCTGGACCAGGAGAGGAGT	Yes	7			2					7			2					11			2		2
hsa-miR-novel-chr19_9586	3p	hsa-mir-novel-chr19_9586	MYNO346	GACCGG	21	UGACCGGUCUCUGUCCUCAGC	hsa-miR-novel-chr19_9586	TGACCGGTCTCTGTCCTCAGT	No							2	2	2	8			4	3	4	8	4	10	3	2	12	16	10	20
hsa-miR-novel-chr19_9598	3p	hsa-mir-novel-chr19_9598	MYNO759	GGCUCA	20	AGGCUCAGUUCAGCAGAAAU	hsa-miR-novel-chr19_9598	AGGCTCAGTTCAGCAGGAAT	No									24	12	8	16	4	12	8	14	30	17	8	21	4	23	8	24
hsa-miR-novel-chr19_9619	5p	hsa-mir-novel-chr19_9619	MYNO524	GGCUCA	20	UGGCUCAGUUCAGCAGGAAC	hsa-miR-novel-chr19_9619	TGGCTCAGTTCAGCAGGAAC	Yes	1859	738	657	782	1559	2561	2888	2210	1859	738	657	782	1559	2561	2888	2210	7764	3400	2740	3500	7102	9936	9485	14706
hsa-miR-novel-chr19_9632	3p	hsa-mir-novel-chr19_9632	MYNO312	CUCCGU	21	UCUCCGUCUCCAUCCCCAGCU	hsa-miR-novel-chr19_9632	TCTCCGTCTCCATCCCCAGTT	No										2						2	2	2						5
hsa-miR-novel-chr19_9668	3p	hsa-mir-novel-chr19_9668	MYNO65	GUGUCU	22	CGUGUCUGCCUGUGUCUCCAGG	hsa-miR-novel-chr19_9668	CGTGTCTGCCTGTGTCTCCAGA	No														2	6		2	8				4	6
hsa-miR-novel-chr19_9716	3p	hsa-mir-novel-chr19_9716	MYNO452	UGGACG	17	GUGGACGGUGUGAGGCC	hsa-miR-novel-chr19_9716	TGGACGGTGTGAGGCT	No	389	1536	57	77	60	64	59	91	4231	6222	322	408	50	102	140	287	11865	22396	1212	1810	563	762	800	1805
hsa-miR-novel-chr19_9742	3p	hsa-mir-novel-chr19_9742	MYNO528	CUGGUG	23	UCUGGUGUCCUCGGCUGGAUUUC	hsa-miR-novel-chr19_9742	TCTGGTGTCCTCGGCTGGATTTT	No	2								3	2							7	2						3
hsa-miR-novel-chr19_9770	3p	hsa-mir-novel-chr19_9770	MYNO586	CUCUGG	19	UCUCUGGGCCUGUGCCUUC	hsa-miR-novel-chr19_9770		No
hsa-miR-novel-chr19_9784	3p	hsa-mir-novel-chr19_9784	MYNO347	CCCACC	22	CCCCACCCCUUCCUCCUGCAGC	hsa-miR-novel-chr19_9784	CCCCACCCCTTCCTCCTGCAGA	No														2		2						2		2
hsa-miR-novel-chr19_9792	3p	hsa-mir-novel-chr19_9792	MYNO557	UGUGUG	22	CUGUGUGCUCUCACCCUGCAGU	hsa-miR-novel-chr19_9792	CTGTGTGCTCTCACCCTGCAGT	Yes					2								2								2
hsa-miR-novel-chr19_9803	5p	hsa-mir-novel-chr19_9803	MYNO710	UCCGGG	18	AUCCGGGGGAGAGGGUGA	hsa-miR-novel-chr19_9803	GAAAATCCGGGGGAGAGGGTGT	No					2			3	4	5			82	30	35	128	64	55	12	21	324	235	227	605
hsa-miR-novel-chr19_9816	3p	hsa-mir-novel-chr19_9816	MYNO616	CCAGGA	19	ACCAGGAGGCUGAGGCCCA	hsa-miR-novel-chr19_9816	ACCAGGAGGCTGAGGCCCT	No	2				2		3	3			2			4	10	2	15	4	4		2	6	13	8
hsa-miR-novel-chr19_9818	3p	hsa-mir-novel-chr19_9818	MYNO105	AUCCAU	22	AAUCCAUCCCCAUCCCCUCAGC	hsa-miR-novel-chr19_9818	AATCCATCCCCATCCCCTCAGT	No								2						2	2	7						2	2	9
hsa-miR-novel-chr19_9857	5p	hsa-mir-novel-chr19_9857	MYNO120	UCUCUG	22	CUCUCUGGCCAAGCCUCCUUCC	hsa-miR-novel-chr19_9857	CTCTCTGGCCAAGCCTCCTTCT	No											2								2
hsa-miR-novel-chr19_9877	5p	hsa-mir-novel-chr19_9877	MYNO637	GAGGGG	24	UGAGGGGCCUCAGGAAGUGUGUGC	hsa-miR-novel-chr19_9877	TGAGGGGCCTCAGGAAGTGTGTGA	No									2								2
hsa-miR-novel-chr19_9908	3p	hsa-mir-novel-chr19_9908	MYNO368	UGAGGA	21	CUGAGGAUCGAGCCAUGGGCU	hsa-miR-novel-chr19_9908	CTGAGGATCGAGCCATGGGCT	Yes	4			2					4			2					7	5		2		3		9
hsa-miR-novel-chr19_9923	5p	hsa-mir-novel-chr19_9923	MYNO89	AGUUGG	25	AAGUUGGAAGGUGGAGAUCCCGUGU	hsa-miR-novel-chr19_9923	AAGTTGGAAGGTGGAGATCCCGTGT	Yes	3	5							3	5							8	7
hsa-miR-novel-chr19_9931	5p	hsa-mir-novel-chr19_9931	MYNO194	GAGGAG	22	UGAGGAGGAUCUGAAGGAUUGG	hsa-miR-novel-chr19_9931	TGAGGAGGATCTGAAGGATTGG	Yes		3								3								3
hsa-miR-novel-chr19_9951	5p	hsa-mir-novel-chr19_9951	MYNO511	CCCUGU	19	UCCCUGUUCGGGCGCCACU	hsa-miR-novel-chr19_9951	TCCCTGTTCGGGCGCCATT	No	16	15	3	6	12	33	24	67	887	1023	197	165	384	339	491	990	1157	1269	258	221	582	611	778	1665
hsa-miR-novel-chr19_9953	5p	hsa-mir-novel-chr19_9953	MYNO235	CCGGGU	23	CCCGGGUAGUUUCGGAGCUCACC	hsa-miR-novel-chr19_9953	CCCGGGTAGTTTCGGAGCTCACT	No																3								3
hsa-miR-novel-chr1_10015	3p	hsa-mir-novel-chr1_10015	MYNO567	CAGUGC	21	CCAGUGCUGGGCUGUGGCUGU	hsa-miR-novel-chr1_10015	CCAGTGCTGGGCTGTGGCTGTGTT	No									2								2
hsa-miR-novel-chr1_10060	5p	hsa-mir-novel-chr1_10060	MYNO231	AAUACC	22	AAAUACCAGGCUUUAUGUGGCA	hsa-miR-novel-chr1_10060	AAATACCAGGCTTTATGTGGCA	Yes								3								3								3
hsa-miR-novel-chr1_10124	5p	hsa-mir-novel-chr1_10124	MYNO71	UGGGGG	21	AUGGGGGCUUCUGUAGAGAUU	hsa-miR-novel-chr1_10124	ATGGGGGCTTCTGTAGAGATT	Yes			2					2			2					2			2					2
hsa-miR-novel-chr1_10126	5p	hsa-mir-novel-chr1_10126	MYNO68	UGGGGG	21	AUGGGGGCUUCUGUAGAGAUU	hsa-miR-novel-chr1_10126	ATGGGGGCTTCTGTAGAGATT	Yes											2					2			2					2
hsa-miR-novel-chr1_10138	5p	hsa-mir-novel-chr1_10138	MYNO515	UAGGGU	21	UUAGGGUUUGCCUGGGACUGA	hsa-miR-novel-chr1_10138	TTACGGTTTGCCTGGGACTGA	No									8	7	2	2		2	2	3	21	9	10	2		2	4	3
hsa-miR-novel-chr1_10145	3p	hsa-mir-novel-chr1_10145	MYNO568	AAAGCU	20	AAAAGCUGGGUUGGGAGGCU	hsa-miR-novel-chr1_10145	AAAAGCTGGGTTGGGAGGGCT	No									10	2							15	7			2	4		2
hsa-miR-novel-chr1_10160	5p	hsa-mir-novel-chr1_10160	MYNO726	CAGGCU	20	UCAGGCUCAGUCCCCACCCC	hsa-miR-novel-chr1_10160	TCAGGCTCAGTCCCCTCCCC	No									7	2	2	3	4	3	4	6	9	2	2	3	4	12	6	18
hsa-miR-novel-chr1_10219	3p	hsa-mir-novel-chr1_10219	MYNO508	ACUAUG	20	CACUAUGCGAAGCCCUGAGC	hsa-miR-novel-chr1_10219	CACTATGCGAAGCCCTGAGT	No																2								2
hsa-miR-novel-chr1_10327	3p	hsa-mir-novel-chr1_10327	MYNO575	AAUUUC	22	UAAUUUCUGUUUUUCUCUUACA	hsa-miR-novel-chr1_10327	TAATTTCTGTTTTTCTCTTACA	Yes					3		2	4					3		2	4					5		2	4
hsa-miR-novel-chr1_10407	3p	hsa-mir-novel-chr1_10407	MYNO23	GCCUCC	22	AGCCUCCCAGUCUGGCCUGAGU	hsa-miR-novel-chr1_10407	AGCCTCCCAGTCTGGCCTGAGT	Yes	9		3	3	5	3	2	12	9		3	3	5	3	2	12	11		3	3	5	3	2	18
hsa-miR-novel-chr1_10455	3p	hsa-mir-novel-chr1_10455	MYNO768	GAGGGA	19	UGAGGGAGUAGUUUGUGCA	hsa-miR-novel-chr1_10455	TGAGGTAGTAGTTTGTGCAGTC	No									11	25	11	25	40	80	63	125	63	78	63	196	119	229	179	363
hsa-miR-novel-chr1_10528	5p	hsa-mir-novel-chr1_10528	MYNO502	AAAGUA	22	AAAAGUAAUUGUGGAUUUUUGU	hsa-miR-novel-chr1_10528	AAAAGTAATTGTGGTTTTTTGT	No																2								2
hsa-miR-novel-chr1_10575	3p	hsa-mir-novel-chr1_10575	MYNO195	CAGCCG	22	UCAGCCGCUGUGGAUGGGGAGU	hsa-miR-novel-chr1_10575	TCAGCCGCTGTGGATGGGGAGT	Yes	6	3							6	3							8	5
hsa-miR-novel-chr1_10684	3p	hsa-mir-novel-chr1_10684	MYNO128	AGAACA	23	UAGAACACUCUGGCCCCAUCUGC	hsa-miR-novel-chr1_10684	TAGAACACTCTGGCCCCATCTAC	No									2								2
hsa-miR-novel-chr1_10697	3p	hsa-mir-novel-chr1_10697	MYNO407	GAGGCC	22	UGAGGCCGAGAAGGCAACCGCG	hsa-miR-novel-chr1_10697	TGAGGCCGAGAAGGCAACCGCG	Yes	2								2								2							2
hsa-miR-novel-chr1_10709	3p	hsa-mir-novel-chr1_10709	MYNO610	GGGCAG	22	UGGGCAGGCUUUGUGGAUGGGC	hsa-miR-novel-chr1_10709	TGGGCAGGCTTTGTGGATGGGC	Yes		2								2								2
hsa-miR-novel-chr1_10760	5p	hsa-mir-novel-chr1_10760	MYNO470	CUCGCU	18	UCUCGCUGUUGCCCAGGA	hsa-miR-novel-chr1_10760	TCTCGCTGTTGCCCAGGC	No										2	2							6	4
hsa-miR-novel-chr1_10781	3p	hsa-mir-novel-chr1_10781	MYNO136	AUUCUA	21	UAUUCUACGACUCUGCCCACA	hsa-miR-novel-chr1_10781	TATTCTACGACTCTGCCCACA	Yes								3								3								5
hsa-miR-novel-chr1_10785	3p	hsa-mir-novel-chr1_10785	MYNO439	CCCCAG	18	UCCCCAGUACCCCCACCA	hsa-miR-novel-chr1_10785	TCCCCAGTACCTCCACCATT	No									45	41	9	7	29	49	55	100	77	67	21	12	139	229	226	517
hsa-miR-novel-chr1_10902	5p	hsa-mir-novel-chr1_10902	MYNO217	UGAUGU	22	UUGAUGUUGCCAUGGAACUAAU	hsa-miR-novel-chr1_10902	TTGATGTTGCCATGGAACTAAT	Yes								2								2								2
hsa-miR-novel-chr1_10981	3p	hsa-mir-novel-chr1_10981	MYNO337	UUGGGC	23	CUUGGGCUCCUGCUGCGCGCAGC	hsa-miR-novel-chr1_10981	TCTTGGGCTCCTGCTGCGCGCAGC	No							2			2								2		2			2
hsa-miR-novel-chr1_10992	5p	hsa-mir-novel-chr1_10992	MYNO350	GCCGGG	22	UGCCGGGGCCGGAGCUCCCAGA	hsa-miR-novel-chr1_10992	TGCCGGGGCCGGAGCTCCCAGT	No								3	3			2				2	3			2				5
hsa-miR-novel-chr1_10998	5p	hsa-mir-novel-chr1_10998	MYNO264	UCCAGG	21	UUCCAGGGUGCUGUGGCUGCC	hsa-miR-novel-chr1_10998	ATTCCAGGGTGCTGTGGCCGCCTCA	No															2							2	2
hsa-miR-novel-chr1_11023	3p	hsa-mir-novel-chr1_11023	MYNO188	CUCCCU	22	UCUCCCUCAGGGGCAGGUGGUG	hsa-miR-novel-chr1_11023	TCTCCCTCAGGGGCAGGTGGTGT	No								2						2	2							2	2	4
hsa-miR-novel-chr1_11045	3p	hsa-mir-novel-chr1_11045	MYNO314	UUUGGC	19	AUUUGGCCUUUUAUGUUCU	hsa-miR-novel-chr1_11045	ATTTGGCCTTTTATGTTCT	Yes	3								3								3
hsa-miR-novel-chr1_11121	3p	hsa-mir-novel-chr1_11121	MYNO536	CAUGUU	20	UCAUGUUGCUCUGCUGUUGC	hsa-miR-novel-chr1_11121	TCATGTTGCTCTGCTGTTGC	Yes	13	8		2			4	2	13	8		2			4	2	42	34		6	8	10	21	26
hsa-miR-novel-chr1_11215	3p	hsa-mir-novel-chr1_11215	MYNO207	UGGUUU	23	GUGGUUUCUGUGCUCUUCCCAGA	hsa-miR-novel-chr1_11215	TGTGGTTTCTGTGCTCTTCCCAGT	No		4							2					2		2	4	4				2		2
hsa-miR-novel-chr1_11247	5p	hsa-mir-novel-chr1_11247	MYNO501	AUUAGG	25	CAUUAGGAGGGCUGAGAGGGCCCCU	hsa-miR-novel-chr1_11247	CATTAGGAGGGCTGAGAGGGCCCCTA	No			2	4	2				2		2	4	2	4	2	4	2	5	6	10	6	9	8	8
hsa-miR-novel-chr1_11297	5p	hsa-mir-novel-chr1_11297	MYNO743	GAUCCU	23	UGAUCCUGGGCUCCUGCUUCUGA	hsa-miR-novel-chr1_11297	TGATCCTGGGCTCCTGCTTCTGT	No										2								2
hsa-miR-novel-chr1_11331	5p	hsa-mir-novel-chr1_11331	MYNO118	GAGUGA	22	UGAGUGAGUGGAAACUGGGAGC	hsa-miR-novel-chr1_11331	TGAGTGAGTGGAAACTGGGAGT	No										3							2	5
hsa-miR-novel-chr1_11382	3p	hsa-mir-novel-chr1_11382	MYNO492	CCCUGA	22	CCCCUGACUUGUGUUUUCCAGA	hsa-miR-novel-chr1_11382	CCCCTGACTTGTGTTTTCCAGA	Yes	2		3						2		3						2		3
hsa-miR-novel-chr1_11484	3p	hsa-mir-novel-chr1_11484	MYNO391	UGCCAG	23	CUGCCAGGGGAGCUCUGCUGAGC	hsa-miR-novel-chr1_11484	CTGCCAGGGGAGCTCTGCTGAGT	No														2								2
hsa-miR-novel-chr1_11502	3p	hsa-mir-novel-chr1_11502	MYNO96	GUGGGG	22	UGUGGGGACAGAUGGUGCUACA	hsa-miR-novel-chr1_11502	TGTGGGGACAGATGGTGCTACT	No																2		2						4
hsa-miR-novel-chr1_11554	3p	hsa-mir-novel-chr1_11554	MYNO228	CUGUUG	23	CCUGUUGGCUUCGCUGGUCGGAU	hsa-miR-novel-chr1_11554	CCTGTTGGCTTCGCTGGTCGGAT	Yes		2								2								2
hsa-miR-novel-chr1_11608	3p	hsa-mir-novel-chr1_11608	MYNO348	UCCUCC	22	AUCCUCCCAGCCUGGCCUGAGU	hsa-miR-novel-chr1_11608	ATCCTCCCAGCCTGGCCTGAGT	Yes		2								2								2
hsa-miR-novel-chr1_11670	3p	hsa-mir-novel-chr1_11670	MYNO443	AGGGCC	24	CAGGGCCUGGAACUCCAAUGGGAC	hsa-miR-novel-chr1_11670	CAGGGCCTGGAACTCCAATGGGAT	No									3								3
hsa-miR-novel-chr1_11779	5p	hsa-mir-novel-chr1_11779	MYNO730	GAGAAC	17	UGAGAACUGAAUUCCAA	hsa-miR-novel-chr1_11779	TGAGAACTGAATTCCAA	Yes	50	30	20	18	15	35	24	72	50	30	20	18	15	35	24	72	116	73	41	42	39	59	49	140
hsa-miR-novel-chr1_11782	3p	hsa-mir-novel-chr1_11782	MYNO489	UGGGGC	23	UUGGGGCUGUUCUCUCUCCCACU	hsa-miR-novel-chr1_11782	TTGGGGCTGTTCTCTCTCCCACT	Yes	5	7		2	5	6	8	22	5	7		2	5	6	8	22	10	28		2	25	39	26	76
hsa-miR-novel-chr1_11853	5p	hsa-mir-novel-chr1_11853	MYNO714	ACGUGC	22	UACGUGCGGUGGUGAGCGGACA	hsa-miR-novel-chr1_11853	TACGTGCGGTGGTGAGCGGACG	No																3		3						3
hsa-miR-novel-chr1_11895	5p	hsa-mir-novel-chr1_11895	MYNO281	GGGCCU	20	UGGGCCUUGCUCUGGAGAGG	hsa-miR-novel-chr1_11895	TGGGCCTTGCTCTGGAGAGG	Yes	2								2								2
hsa-miR-novel-chr1_11942	3p	hsa-mir-novel-chr1_11942	MYNO603	GGGGAG	21	CGGGGAGGGAAGGGCGCCCCA	hsa-miR-novel-chr1_11942	CGGGGAGGGAAGGGCGCCCCA	Yes					2								2								2
hsa-miR-novel-chr1_12049	3p	hsa-mir-novel-chr1_12049	MYNO6	CUGAUC	22	UCUGAUCGUUCCCCUCCGUACA	hsa-miR-novel-chr1_12049	TCTGATCGTTCCCCTCCATACA	No								3	14	16	11	7	107	97	141	339	97	74	33	35	303	248	332	735
hsa-miR-novel-chr1_12062	3p	hsa-mir-novel-chr1_12062	MYNO504	GCGCUC	22	CGCGCUCGCGGGGGCUCUGAGA	hsa-miR-novel-chr1_12062	CGCGCTCGCGGGGGCTCTGAGT	No													2								2
hsa-miR-novel-chr1_12196	3p	hsa-mir-novel-chr1_12196	MYNO656	CAAGGA	21	UCAAGGAGCUCACAGUCUACA	hsa-miR-novel-chr1_12196	TCGAGGAGCTCACAGTCTACA	No													4	7	4	8			4		15	17	12	34
hsa-miR-novel-chr1_12239	5p	hsa-mir-novel-chr1_12239	MYNO189	CUGUGC	23	UCUGUGCAGUACUCACCCCCUCC	hsa-miR-novel-chr1_12239	TCTGTGCAGTACTCACCCCCTCT	No									2								2
hsa-miR-novel-chr1_12240	3p	hsa-mir-novel-chr1_12240	MYNO244	CUGUGC	23	UCUGUGCAGUACUCACCCCCUCC	hsa-miR-novel-chr1_12240	TCTGTGCAGTACTCACCCCCTCT	No									2								2							2
hsa-miR-novel-chr1_12242	3p	hsa-mir-novel-chr1_12242	MYNO227	UAGCCA	22	CUAGCCACCCUCUAUCACCAGG	hsa-miR-novel-chr1_12242	CTAGCCACCCTCTATCACCAGT	No													2								2
hsa-miR-novel-chr1_12265	5p	hsa-mir-novel-chr1_12265	MYNO491	AAAGGC	23	AAAAGGCCAGAGGAGACGACUGU	hsa-miR-novel-chr1_12265	AAAAGGCCAGAGGAGACGACTGC	No							2					2								2			2
hsa-miR-novel-chr1_12346	3p	hsa-mir-novel-chr1_12346	MYNO522	UAUGUA	23	AUAUGUAUGCUUGUGUGUGGAGU	hsa-miR-novel-chr1_12346	TATGTATGCTTGTGTGTGGAGT	No	2						5	3	2	2			2		3	2	4	4			2	2	10	7
hsa-miR-novel-chr20_12419	3p	hsa-mir-novel-chr20_12419	MYNO380	UCUCCC	22	UUCUCCCCUCUUCCCCUCUGGG	hsa-miR-novel-chr20_12419	TTCTCCCCTCTTCCCCTCTGGT	No													2								2
hsa-miR-novel-chr20_12469	3p	hsa-mir-novel-chr20_12469	MYNO168	CCAACU	22	UCCAACUGUCAAUGGGUCUAAC	hsa-miR-novel-chr20_12469	TCCAACTGTCAATGGGTCTAAC	Yes						3								3								3		2
hsa-miR-novel-chr20_12500	5p	hsa-mir-novel-chr20_12500	MYNO396	GAUGCC	22	AGAUGCCGGGGUCUCUGUGUGC	hsa-miR-novel-chr20_12500	AGATGCCGGGGTCTCTGTGTGT	No	24								26	54	4						34	100	8					4
hsa-miR-novel-chr20_12502	5p	hsa-mir-novel-chr20_12502	MYNO381	GAUGCC	22	AGAUGCCGGGGUCUCUGUGUGC	hsa-miR-novel-chr20_12502	AGATGCCGGGGTCTCTGTGTGT	No		34						4		54							24	66	4
hsa-miR-novel-chr20_12514	5p	hsa-mir-novel-chr20_12514	MYNO497	UGAAAG	24	CUGAAAGCCGUUUCCCGUGUUUGG	hsa-miR-novel-chr20_12514	CTGAAAGCCGTTTCCCGTGTTTGT	No										2								2
hsa-miR-novel-chr20_12545	3p	hsa-mir-novel-chr20_12545	MYNO340	ACCCAC	24	GACCCACUGUCUGUGCCUUCCAGG	hsa-miR-novel-chr20_12545	GACCCACTGTCTGTGCCTTCCAGT	No													2			6					2			10
hsa-miR-novel-chr20_12597	3p	hsa-mir-novel-chr20_12597	MYNO487	CUCUUC	22	CCUCUUCCUCCAGCCUCUGAAU	hsa-miR-novel-chr20_12597	CCTCTTCCTCCAGCCTCTGAAT	Yes						3	2	6						3	2	6						3	2	6
hsa-miR-novel-chr20_12628	5p	hsa-mir-novel-chr20_12628	MYNO257	GAGGGG	22	AGAGGGGCCUCGUGUCUGCUGA	hsa-miR-novel-chr20_12628	AGAGGGGCCTCGTGTCTGCTGA	Yes		2								2								2
hsa-miR-novel-chr20_12654	5p	hsa-mir-novel-chr20_12654	MYNO477	UCUAGG	25	UUCUAGGACCAGUGUCUCGCUGGGG	hsa-miR-novel-chr20_12654	TTCTAGGACCAGTGTCTCGCTGGGT	No												2				3				2	2		2	7
hsa-miR-novel-chr20_12655	3p	hsa-mir-novel-chr20_12655	MYNO55	UGGGAG	22	UUGGGAGUGGCUGCCGCUUUGC	hsa-miR-novel-chr20_12655	TTGGGAGTGGCTGCCGCTTTGT	No	5	4							9	10							23	22
hsa-miR-novel-chr20_12709	5p	hsa-mir-novel-chr20_12709	MYNO276	AUUGCA	20	UAUUGCACAUUACUGAGUUU	hsa-miR-novel-chr20_12709	TATTGCACATTACTAAGTTT	No													2	3	2						2	3	2
hsa-miR-novel-chr20_12739	5p	hsa-mir-novel-chr20_12739	MYNO313	GCGAGG	22	AGCGAGGGUUCCGCCGGCCACC	hsa-miR-novel-chr20_12739	AGCGAGGGTTCCGCCGGCCAT	No									3				2	4	3	4	11	4			2	11	3	14
hsa-miR-novel-chr20_12745	5p	hsa-mir-novel-chr20_12745	MYNO769	UCUGCC	22	CUCUGCCCUCUGACCCUCUAGU	hsa-miR-novel-chr20_12745	CTCTGACCTCTGACCCTCTAGT	No				2		3		2	24	36	10	11	99	94	102	187	70	65	25	32	207	222	224	441
hsa-miR-novel-chr20_12768	3p	hsa-mir-novel-chr20_12768	MYNO8	CCUGUC	18	GCCUGUCUGAGCGUCGCU	hsa-miR-novel-chr20_12768	TACGCCTGTCTGAGCGTCGCT	No	72	39	49	103	11		32	58	156	336	57	59	168	197	142	344	1465	1631	527	737	680	647	672	1554
hsa-miR-novel-chr20_12826	3p	hsa-mir-novel-chr20_12826	MYNO171	CUGCAG	23	UCUGCAGCCCUGGAGCCCCCUGU	hsa-miR-novel-chr20_12826	TCTGCAGCCCTGGAGCCCCCTGT	Yes								2								2								2
hsa-miR-novel-chr20_12857	5p	hsa-mir-novel-chr20_12857	MYNO73	GGUGGC	22	UGGUGGCUCGCAUCUGUGGUCC	hsa-miR-novel-chr20_12857	TGTGGTGGCTCGCATCTGTGGT	No								2		3							5	5						2
hsa-miR-novel-chr20_12868	3p	hsa-mir-novel-chr20_12868	MYNO150	CCAAAC	24	UCCAAACUCUGGAGCUUUCGUACA	hsa-miR-novel-chr20_12868	TTCCAAACTCTGGAGCTTTCGT	No						2				2								2				2
hsa-miR-novel-chr20_12876	3p	hsa-mir-novel-chr20_12876	MYNO744	GAGACG	23	CGAGACGUGGCCUUUGCCUGAGC	hsa-miR-novel-chr20_12876	CGAGACGTGGCCTTTGCCTGAGT	No										2								2
hsa-miR-novel-chr20_12898	3p	hsa-mir-novel-chr20_12898	MYNO609	UGCCUG	23	GUGCCUGUCCCCCGCCCUGCAGG	hsa-miR-novel-chr20_12898	GTGCCTGTCCCCCGCCCTGCAGT	No																2								2
hsa-miR-novel-chr21_13066	5p	hsa-mir-novel-chr21_13066	MYNO17	CGCCGC	21	CCGCCGCGGCGGCCGUCGGGU	hsa-miR-novel-chr21_13066	CCGCCGCGGCGGCCGTCGGGT	Yes	7	6	3			3	3	5	7	6	3			3	3	5	13	8	3			3	3	9
hsa-miR-novel-chr21_13217	3p	hsa-mir-novel-chr21_13217	MYNO371	UGAGAA	24	CUGAGAAGACGGUCGAACUUGACU	hsa-miR-novel-chr21_13217	CTGAGAAGACGGTCGAACTTGACT	Yes	827	1899	282	186	2470	2017	1601	2319	827	1899	282	186	2470	2017	1601	2319	4484	9806	1841	1612	7244	7736	6017	7368
hsa-miR-novel-chr21_13228	5p	hsa-mir-novel-chr21_13228	MYNO15	CGCCGC	21	CCGCCGCGGCGGCCGUCGGGU	hsa-miR-novel-chr21_13228	CCGCCGCGGCGGCCGTCGGGT	Yes	7	6	3			3	3	5	7	6	3			3	3	5	13	8	3			3	3	9
hsa-miR-novel-chr21_13356	5p	hsa-mir-novel-chr21_13356	MYNO14	CGCCGC	21	CCGCCGCGGCGGCCGUCGGGU	hsa-miR-novel-chr21_13356	CCGCCGCGGCGGCCGTCGGGT	Yes	7	6	3			3	3	5	7	6	3			3	3	5	13	8	3			3	3	9
hsa-miR-novel-chr21_13458	5p	hsa-mir-novel-chr21_13458	MYNO52	ACCUCG	21	GACCUCGCCGUCCCGCCCGCC	hsa-miR-novel-chr21_13458	GACCTCGCCGTCCCGCCCGCT	No	2							3	4	2	2	4					12	2	2	4	2			9
hsa-miR-novel-chr21_13516	5p	hsa-mir-novel-chr21_13516	MYNO16	CGCCGC	21	CCGCCGCGGCGGCCGUCGGGU	hsa-miR-novel-chr21_13516	CCGCCGCGGCGGCCGTCGGGT	Yes	7	6	3			3	3	5	7	6	3			3	3	5	13	8	3			3	3	9
hsa-miR-novel-chr21_13633	3p	hsa-mir-novel-chr21_13633	MYNO646	CUCUGG	18	UCUCUGGGCCUGUGUCUU	hsa-miR-novel-chr21_13633	TCTCTGGGCCTGTGTCTTAGGT	No	12	5	3	4		2	2	3	4	18	3	7	16	43	27	52	74	114	15	17	35	100	67	163
hsa-miR-novel-chr21_13634	5p	hsa-mir-novel-chr21_13634	MYNO204	CUCUGG	18	UCUCUGGGCCUGUGUCUU	hsa-miR-novel-chr21_13634	TCTCTGGGCCTGTGTCTT	Yes	12	5	3	4		2	2	3	12	5	3	4		2	2	3	15	7	3	4		4	2	5
hsa-miR-novel-chr21_13637	3p	hsa-mir-novel-chr21_13637	MYNO392	AAAAAC	22	CAAAAACUGCAGUUACUUUUGC	hsa-miR-novel-chr21_13637	CAAAAACTGCAGTTACTTTTGC	Yes	2				5	7	7	11	2				5	7	7	11	2				5	7	7	13
hsa-miR-novel-chr21_13682	5p	hsa-mir-novel-chr21_13682	MYNO593	CUCGCU	18	UCUCGCUGUUGCCCAGGA	hsa-miR-novel-chr21_13682	TCTCGCTGTTGCCCAGGC	No										2	2							6	4
hsa-miR-novel-chr21_13747	3p	hsa-mir-novel-chr21_13747	MYNO196	UGAGGG	21	UUGAGGGGAGAAAUGCUGUGU	hsa-miR-novel-chr21_13747	TTGAGGGGAGAAATGCTGTGT	Yes		3								3								3
hsa-miR-novel-chr21_13875	5p	hsa-mir-novel-chr21_13875	MYNO91	CAUUCU	22	ACAUUCUCCCCGAUCUCGAUCU	hsa-miR-novel-chr21_13875	ACATTCTCCCCGATCTCGATCT	Yes					3			4					3			4					3			4
hsa-miR-novel-chr21_13904	3p	hsa-mir-novel-chr21_13904	MYNO766	ACAGAG	22	AACAGAGGCAGAUACUUGGACU	hsa-miR-novel-chr21_13904	AACAGAGGCAGATACTTGGACT	Yes	3								3								3	2
hsa-miR-novel-chr21_13907	3p	hsa-mir-novel-chr21_13907	MYNO48	AAACAC	22	CAAACACUGCAAUUACUUUUGC	hsa-miR-novel-chr21_13907		No
hsa-miR-novel-chr21_13918	3p	hsa-mir-novel-chr21_13918	MYNO473	GAACGG	23	AGAACGGACUCUGCUCUCACACC	hsa-miR-novel-chr21_13918	AGAACGGACTCTGCTCTCACACA	No										2						2		2						2
hsa-miR-novel-chr22_13994	5p	hsa-mir-novel-chr22_13994	MYNO57	AAGCCC	22	AAAGCCCGUGGGGGACCUGUUC	hsa-miR-novel-chr22_13994	AAAGCCCGTGGGGGACCTGTTC	Yes		6				3		3		6				3		3	9	24		2		5	2	3
hsa-miR-novel-chr22_14027	3p	hsa-mir-novel-chr22_14027	MYNO412	GUGCAG	20	UGUGCAGGUGCUGUGUGGGC	hsa-miR-novel-chr22_14027	TGTGCAGGTGCTGTGTGGGCATT	No	2								3			3					5	2		3
hsa-miR-novel-chr22_14041	3p	hsa-mir-novel-chr22_14041	MYNO82	CCUCCU	23	CCCUCCUCUCCUGUGGCCACAGA	hsa-miR-novel-chr22_14041	CCCTCCTCTCCTGTGGCCACAGA	Yes					2		3	2					2		3	2					2		3	2
hsa-miR-novel-chr22_14061	3p	hsa-mir-novel-chr22_14061	MYNO686	AGUUUC	23	AAGUUUCUCUGAAGGUGUAGAGC	hsa-miR-novel-chr22_14061	AAGTTTCTCTGAACGTGTAGAGC	No									32	34	10	13	140	133	132	196	113	100	46	62	405	322	333	585
hsa-miR-novel-chr22_14108	5p	hsa-mir-novel-chr22_14108	MYNO206	GUGGGC	23	UGUGGGCGACAAGGUUUGCUGCU	hsa-miR-novel-chr22_14108	TGTGGGCGACAAGGTTTGCTGCT	Yes							3	3							3	3							7	5
hsa-miR-novel-chr22_14117	3p	hsa-mir-novel-chr22_14117	MYNO559	UCUUCU	22	UUCUUCUCUCUCUGAUCUCCAA	hsa-miR-novel-chr22_14117	TTCTTCTCTCTCTGATCTCCAA	Yes		2								2								2			2
hsa-miR-novel-chr22_14139	3p	hsa-mir-novel-chr22_14139	MYNO178	AGCUCU	22	AAGCUCUGUCUGUGUCUCUAGG	hsa-miR-novel-chr22_14139	AAGCTCTGTCTGTGTCTCTAGT	No										3						2		3						2
hsa-miR-novel-chr22_14141	3p	hsa-mir-novel-chr22_14141	MYNO198	CCCUGU	23	ACCCUGUCCUCCAGGAGCUCACC	hsa-miR-novel-chr22_14141	TCCCTGTCCTCCAGGAGCTCACC	No									8	14	6	5	12	17	21	33	14	22	11	8	20	33	31	60
hsa-miR-novel-chr22_14214	5p	hsa-mir-novel-chr22_14214	MYNO273	AGGCUU	21	AAGGCUUCUGGCUGGCUGAGA	hsa-miR-novel-chr22_14214	AAGGCTTCTGGCTGGCTGAGA	Yes	3	3							3	3							3	3
hsa-miR-novel-chr22_14216	5p	hsa-mir-novel-chr22_14216	MYNO201	CUGGAG	17	CCUGGAGGAGGAGGACG	hsa-miR-novel-chr22_14216	CCTGGAGGAGGAGGACG	Yes	2				2		2	2	2				2		2	2	2	2			2		2	4
hsa-miR-novel-chr22_14217	3p	hsa-mir-novel-chr22_14217	MYNO767	UACCAC	22	UUACCACCCCUUCCUCACCUCU	hsa-miR-novel-chr22_14217	TTACCACCCCTTCCTCACCTCT	Yes						2								2								2		2
hsa-miR-novel-chr22_14253	3p	hsa-mir-novel-chr22_14253	MYNO405	CGAGGG	22	GCGAGGGCCUUCCUGUCUGUGC	hsa-miR-novel-chr22_14253	GCGAGGGCCTTCCTGTCTGTGC	Yes	3	2						3	3	2						3	5	11						3
hsa-miR-novel-chr22_14311	3p	hsa-mir-novel-chr22_14311	MYNO53	UCACCC	23	CUCACCCCUGUGGCACUCUGGGC	hsa-miR-novel-chr22_14311	CTCACCCCTGTGGCACTCTGGGT	No									2	3					3	8	2	3					3	12
hsa-miR-novel-chr22_14312	5p	hsa-mir-novel-chr22_14312	MYNO306	UCACCC	23	CUCACCCCUGUGGCACUCUGGGC	hsa-miR-novel-chr22_14312	CTCACCCCTGTGGCACTCTGGGT	No									2	3					3	8	2	3					3	10
hsa-miR-novel-chr22_14316	5p	hsa-mir-novel-chr22_14316	MYNO336	CCGUCC	22	UCCGUCCGCGUGUGGAAGGUCC	hsa-miR-novel-chr22_14316		No
hsa-miR-novel-chr22_14357	5p	hsa-mir-novel-chr22_14357	MYNO627	GGCUGG	25	AGGCUGGGUUCGGAGACGUGACUGC	hsa-miR-novel-chr22_14357	AGGCTGGGTTCGGAGACGTGACTGT	No										2								2
hsa-miR-novel-chr22_14358	3p	hsa-mir-novel-chr22_14358	MYNO474	GGCUGG	25	AGGCUGGGUUCGGAGACGUGACUGC	hsa-miR-novel-chr22_14358	AGGCTGGGTTCGGAGACGTGACTGT	No										2								4
hsa-miR-novel-chr22_14422	3p	hsa-mir-novel-chr22_14422	MYNO81	AGCUUU	23	CAGCUUUGCAGGUGGUGACUAGA	hsa-miR-novel-chr22_14422	CAGCTTTGCAGGTGGTGACTAGA	Yes					4		4	3					4		4	3					4		4	5
hsa-miR-novel-chr22_14438	3p	hsa-mir-novel-chr22_14438	MYNO75	UUUGCC	22	CUUUGCCUCUGGCUCACCCUCU	hsa-miR-novel-chr22_14438	CTTTGCCTCTGGCTCACCCTCT	Yes							2	4							2	4	2	2			2	2	2	10
hsa-miR-novel-chr22_14440	3p	hsa-mir-novel-chr22_14440	MYNO571	UCCUGG	17	CUCCUGGCUGGCUCGCC	hsa-miR-novel-chr22_14440	TCCTGGCTGGCTCGCT	No	40	254	58	69	2	16	13	51	156	638	175	239	2	27	9	32	592	2509	679	869	126	349	196	1025
hsa-miR-novel-chr22_14523	5p	hsa-mir-novel-chr22_14523	MYNO505	UCUGUU	24	AUCUGUUCCCUGGGCUGGAAGUGG	hsa-miR-novel-chr22_14523	ATCTGTTCCCTGGGCTGGAAGTGT	No									5	10				2		2	14	21				2		2
hsa-miR-novel-chr22_14544	3p	hsa-mir-novel-chr22_14544	MYNO77	GGGACA	24	UGGGACACAGACCCCCUGACGGUG	hsa-miR-novel-chr22_14544	TGGGACACAGACCCCCTGACGGTG	Yes	2					2		2	2					2		2	2					2		6
hsa-miR-novel-chr22_14579	5p	hsa-mir-novel-chr22_14579	MYNO162	AGACUG	22	CAGACUGUCUGUGCUGUGGACU	hsa-miR-novel-chr22_14579	CAGACTGTCTGTGCTGTGGACA	No									2								2
hsa-miR-novel-chr22_14580	5p	hsa-mir-novel-chr22_14580	MYNO365	CCAUAG	24	UCCAUAGAGUGGACUGUCUGUGCU	hsa-miR-novel-chr22_14580		No
hsa-miR-novel-chr22_14613	5p	hsa-mir-novel-chr22_14613	MYNO677	GGGGUG	17	UGGGGUGGAACCUGGGU	hsa-miR-novel-chr22_14613	TGGGGTGGAACCTGGTT	No										35					2	2		73					4	11
hsa-miR-novel-chr22_14623	5p	hsa-mir-novel-chr22_14623	MYNO541	UGGGGA	22	CUGGGGACGCAGGGAGCCUGGU	hsa-miR-novel-chr22_14623	CTGGGGACGCAGGGAGCCTGGT	Yes		2								2								2
hsa-miR-novel-chr22_14624	3p	hsa-mir-novel-chr22_14624	MYNO595	UGGGGA	22	CUGGGGACGCAGGGAGCCUGGU	hsa-miR-novel-chr22_14624	CTGGGGACGCAGGGAGCCTGGT	Yes		2								2								2
hsa-miR-novel-chr2_14647	3p	hsa-mir-novel-chr2_14647	MYNO465	CGGCUG	22	UCGGCUGCAGUUUCCUCCCUGU	hsa-miR-novel-chr2_14647	TCGGCTGCAGTTTCCTCCCTGT	Yes	2						2		2						2		2	2			2		4
hsa-miR-novel-chr2_14667	3p	hsa-mir-novel-chr2_14667	MYNO233	UUGCUU	23	UUUGCUUCUCUGGAGAACUCUAG	hsa-miR-novel-chr2_14667	TTTGCTTCTCTGGAGAACTCTAG	Yes		2		3						2		3						2		3	2		2	6
hsa-miR-novel-chr2_14721	3p	hsa-mir-novel-chr2_14721	MYNO390	CUGCCU	22	UCUGCCUUCCCCUCUCCUCAGG	hsa-miR-novel-chr2_14721	TCTGCCTTCCCCTCTCCTCAGT	No																4					2			4
hsa-miR-novel-chr2_14754	5p	hsa-mir-novel-chr2_14754	MYNO469	CAAGGA	18	CCAAGGAAGGCAGCAGGC	hsa-miR-novel-chr2_14754	CATCCAAGGAAGGCAGCAGGCG	No				2								3						2		9	6	2	2	6
hsa-miR-novel-chr2_14774	5p	hsa-mir-novel-chr2_14774	MYNO29	AGGCCA	21	UAGGCCAUUUUGGAAGCUGUU	hsa-miR-novel-chr2_14774	TAGGCCATTTTGGAAGCTGTTT	No		2			3	8	7	14	2	3			2	6	10	14	6	5			7	23	20	51
hsa-miR-novel-chr2_14791	3p	hsa-mir-novel-chr2_14791	MYNO413	GGAGGA	22	AGGAGGAAAGCUCGAGAGAGAA	hsa-miR-novel-chr2_14791	AGGAGGAAAGCTCGAGAGAGAT	No										2								2
hsa-miR-novel-chr2_14882	5p	hsa-mir-novel-chr2_14882	MYNO45	GAGGAG	22	AGAGGAGGGUGGAGCAAGUGGU	hsa-miR-novel-chr2_14882	AGAGGAGGGTGGAGCAAGTGGT	Yes		6		2	2	7	2	5		6		2	2	7	2	5		14		2	7	10	4	16
hsa-miR-novel-chr2_14893	3p	hsa-mir-novel-chr2_14893	MYNO628	UCUUUU	23	UUCUUUUCUUUCCUUCCUUGUAG	hsa-miR-novel-chr2_14893	TTCTTTTCTTTCCTTCCTTGTAA	No					2			7						4	2	4	8				2	4	9	23
hsa-miR-novel-chr2_14981	3p	hsa-mir-novel-chr2_14981	MYNO674	AGCACU	19	CAGCACUGUGGGUACUUGA	hsa-miR-novel-chr2_14981	CCGCACTGTGGGTACTTGA	No									11	9	3	7		4		8	13	13	3	7		4		8
hsa-miR-novel-chr2_15040	5p	hsa-mir-novel-chr2_15040	MYNO181	CCCACU	23	CCCCACUUAGGAUUUGUCUGAUG	hsa-miR-novel-chr2_15040	CCCCACTTAGGATTTGTCTGATG	Yes								2								2								2
hsa-miR-novel-chr2_15242	5p	hsa-mir-novel-chr2_15242	MYNO471	GUGAAA	23	UGUGAAAUGGAAUAUAGAAAAGU	hsa-miR-novel-chr2_15242	TGTGAAATGGAATATAGAAAAGT	Yes		2			2					2			2					2			2
hsa-miR-novel-chr2_15247	3p	hsa-mir-novel-chr2_15247	MYNO388	UGAGAG	23	UUGAGAGGAUGAGGGGAAGGAUU	hsa-miR-novel-chr2_15247	TTGAGAGGATGAGGGGAAGGAT	No		2								2								4
hsa-miR-novel-chr2_15248	3p	hsa-mir-novel-chr2_15248	MYNO116	AUUCUU	22	CAUUCUUCUUUUUCUCUCUAGA	hsa-miR-novel-chr2_15248	CATTCTTCTTTTTCTCTCTAGT	No																3								3
hsa-miR-novel-chr2_15356	5p	hsa-mir-novel-chr2_15356	MYNO611	GCUGGG	17	AGCUGGGUUCAGAACGU	hsa-miR-novel-chr2_15356	GCTGGGTTCAGAACGT	No	8			3					9	2		7					42	5	2	25
hsa-miR-novel-chr2_15379	3p	hsa-mir-novel-chr2_15379	MYNO140	GCGAGG	21	CGCGAGGCGGUGCCGGGGAGG	hsa-miR-novel-chr2_15379	CGCGAGGCGGTGCCGGGGAGT	No									3	3				2			6	3			2	2		2
hsa-miR-novel-chr2_15470	5p	hsa-mir-novel-chr2_15470	MYNO158	UGAGGA	22	GUGAGGAAGAAGAGGAUGGAAG	hsa-miR-novel-chr2_15470	GTGAGGAAGAAGAGGATGGAAT	No										2								2
hsa-miR-novel-chr2_15496	5p	hsa-mir-novel-chr2_15496	MYNO516	GAGCAG	23	AGAGCAGAGCAGAGCCCUGGAGC	hsa-miR-novel-chr2_15496	AGAGCAGAGCAGAGCCCTGGAGT	No		3								2	2		2				4	5	2		2
hsa-miR-novel-chr2_15506	5p	hsa-mir-novel-chr2_15506	MYNO530	GGUCUG	17	AGGUCUGUGAUGCCCAC	hsa-miR-novel-chr2_15506	ACAGGTCTGTGATGCC	No									2	3		18	2	3	7	14	41	27	9	60	29	20	16	49
hsa-miR-novel-chr2_15561	5p	hsa-mir-novel-chr2_15561	MYNO415	UUGUCG	22	AUUGUCGCUAUCUUCAGCUCUU	hsa-miR-novel-chr2_15561	ATTGTCGCTATCTTCAGCTCTT	Yes					4								4								4	2		2
hsa-miR-novel-chr2_15621	5p	hsa-mir-novel-chr2_15621	MYNO10	AUCCUC	23	AAUCCUCACUUUGAAUCCAUGUU	hsa-miR-novel-chr2_15621	AATCCTCACTTTGAATCCATGTT	Yes	4		4	5	34	43	32	62	4		4	5	34	43	32	62	16	6	6	9	88	98	82	216
hsa-miR-novel-chr2_15625	5p	hsa-mir-novel-chr2_15625	MYNO338	UCCCCA	23	GUCCCCAGACUCUCCCGGGCUGU	hsa-miR-novel-chr2_15625	GTCCCCAGACTCTCCCGGGCTGT	Yes								2								2		2						2
hsa-miR-novel-chr2_15671	5p	hsa-mir-novel-chr2_15671	MYNO734	GAAGAC	22	UGAAGACUGGGACAGGCUGACU	hsa-miR-novel-chr2_15671	TGAAGACTGGGACAGGCTGACT	Yes		4								4								4
hsa-miR-novel-chr2_15706	3p	hsa-mir-novel-chr2_15706	MYNO589	CUUCUC	23	UCUUCUCUACCAGCACUGCAUGA	hsa-miR-novel-chr2_15706	TCTTCTCTACCAGCACTGCATGT	No															2	2							2	2
hsa-miR-novel-chr2_15711	5p	hsa-mir-novel-chr2_15711	MYNO624	UGGUUG	20	AUGGUUGCUUGUUGAGCUGU	hsa-miR-novel-chr2_15711	ATGGTTGCTTGTTGAGCTGT	Yes		2								2								2
hsa-miR-novel-chr2_15858	3p	hsa-mir-novel-chr2_15858	MYNO703	UCAUUU	22	UUCAUUUGCCUCCCAGCCUACA	hsa-miR-novel-chr2_15858	TTCATTTGCCTCCCAGCCTACA	Yes					2	4	2	12					2	4	2	12					2	4	4	17
hsa-miR-novel-chr2_15875	5p	hsa-mir-novel-chr2_15875	MYNO447	GUGCUU	19	AGUGCUUGGCUGAGGAGCU	hsa-miR-novel-chr2_15875	TGTGCTTGGCTGAGGAGCT	No									7	23	8	13				3	72	110	16	41	17	27	15	55
hsa-miR-novel-chr2_15892	3p	hsa-mir-novel-chr2_15892	MYNO607	CUGUUG	23	CCUGUUGCUCUGUUCCUUGUAGG	hsa-miR-novel-chr2_15892	CCTGTTGCTCTGTTCCTTGTAGC	No																2								2
hsa-miR-novel-chr2_15895	5p	hsa-mir-novel-chr2_15895	MYNO303	CUGGGG	23	UCUGGGGGCAGAGAAGGAAACAG	hsa-miR-novel-chr2_15895	TCTGGGGGCAGAGAAGGAAACAA	No									2								2
hsa-miR-novel-chr2_15900	3p	hsa-mir-novel-chr2_15900	MYNO564	AGUUCA	22	CAGUUCAAUGGUGUUCAGCAGA	hsa-miR-novel-chr2_15900	CAGTTCAATGGTGTTCAGCAGA	Yes	3		2		14	19	21	29	3		2		14	19	21	29	3		2		14	21	25	37
hsa-miR-novel-chr2_15904	3p	hsa-mir-novel-chr2_15904	MYNO684	UGGACU	22	CUGGACUGGGAUGAGCUGGAGA	hsa-miR-novel-chr2_15904	CTGGACTGGGATGAGCTGGAGA	Yes	2								2								2
hsa-miR-novel-chr2_15931	5p	hsa-mir-novel-chr2_15931	MYNO272	UCCCCU	22	UUCCCCUUCUCCUGUCACGUGU	hsa-miR-novel-chr2_15931	TTCCCCTTCTCCTGTCACGTGT	Yes					2								2								2
hsa-miR-novel-chr2_15938	3p	hsa-mir-novel-chr2_15938	MYNO343	UCUCCG	22	CUCUCCGCCACCUCCACCGCGG	hsa-miR-novel-chr2_15938	CTCTCCGCCACCTCCACCGCGG	Yes	10	4	2		7	3	4	5	10	4	2		7	3	4	5	19	11	2		9	11	4	29
hsa-miR-novel-chr2_15950	3p	hsa-mir-novel-chr2_15950	MYNO655	AGCACU	19	CAGCACUGUGGGUACUUGA	hsa-miR-novel-chr2_15950	CCGCACTGTGGGTACTTGA	No									11	9	3	7		4		8	13	13	3	7		4		8
hsa-miR-novel-chr2_15984	3p	hsa-mir-novel-chr2_15984	MYNO608	ACUGCA	19	CACUGCAAGCUAACUUAGC	hsa-miR-novel-chr2_15984	CACTGTAAGCTAACTTAGC	No									319	7	11	9		5	7	6	721	22	24	26	3	17	13	21
hsa-miR-novel-chr2_16081	5p	hsa-mir-novel-chr2_16081	MYNO643	CUGUGU	21	CCUGUGUCUAAAUUGUGUAGA	hsa-miR-novel-chr2_16081	CCTGTGTCTAAATTGTGTAGA	Yes					2								2								2
hsa-miR-novel-chr2_16109	5p	hsa-mir-novel-chr2_16109	MYNO322	CACCCG	21	UCACCCGGGGUGUGCUCGACU	hsa-miR-novel-chr2_16109	TCACCCGGGGTGTGCTCGACT	Yes	4	5							4	5							6	5
hsa-miR-novel-chr2_16119	5p	hsa-mir-novel-chr2_16119	MYNO480	GCGGGG	17	AGCGGGGCCUCACGAUC	hsa-miR-novel-chr2_16119	AGCGGGGCCTCACGATCCT	No							3							13	7		2	2	2		2	23	12	23
hsa-miR-novel-chr2_16164	3p	hsa-mir-novel-chr2_16164	MYNO152	AUAGUG	22	AAUAGUGUCUAGAAUAUCUUGA	hsa-miR-novel-chr2_16164	AATAGTGTCTAGAATATCTTGA	Yes							2	3							2	3							2	3
hsa-miR-novel-chr2_16166	3p	hsa-mir-novel-chr2_16166	MYNO649	CUGGAA	21	UCUGGAACAAAGGACUUUGAA	hsa-miR-novel-chr2_16166	TCTGGAACAAAGGACTTTGAAT	No									2						2		2					4	4	2
hsa-miR-novel-chr2_16447	5p	hsa-mir-novel-chr2_16447	MYNO78	UCAUUU	22	GUCAUUUUUGUGAUCUGCAGCU	hsa-miR-novel-chr2_16447	GTCATTTTTGTGATCTGCAGCA	No								3								3								6
hsa-miR-novel-chr2_16480	3p	hsa-mir-novel-chr2_16480	MYNO463	CUGGGA	22	UCUGGGACUGCACCACGCAACG	hsa-miR-novel-chr2_16480	TCTGGGACTGCACCACGCAACT	No													2								2			2
hsa-miR-novel-chr2_16510	5p	hsa-mir-novel-chr2_16510	MYNO199	AAUUUG	22	AAAUUUGAAAUCUGAAAUGCUC	hsa-miR-novel-chr2_16510	AAATCTGAAATCTGAAATGCTC	No															2								2
hsa-miR-novel-chr2_16560	3p	hsa-mir-novel-chr2_16560	MYNO642	GCGCGG	21	CGCGCGGGCCGUCGGCCUGGA	hsa-miR-novel-chr2_16560	CGCGCGGGCCGTCGGCCTGGT	No										2								2
hsa-miR-novel-chr3_16564	3p	hsa-mir-novel-chr3_16564	MYNO11	AAAAAC	22	CAAAAACCGUAAUUACUUUUGU	hsa-miR-novel-chr3_16564	CAAAAACCGTAATTACTTTTGT	Yes	15	4	6	13	25	18	16	40	15	4	6	13	25	18	16	40	17	4	6	16	25	22	18	50
hsa-miR-novel-chr3_16599	3p	hsa-mir-novel-chr3_16599	MYNO460	GGGUGC	17	CGGGUGCUGUAGGCUUU	hsa-miR-novel-chr3_16599	CGGGTGCTGTAGGCTT	No	72	69	69	103	30	35	99	82	113	131	102	152	56	95	193	159	373	349	298	494	159	266	513	490
hsa-miR-novel-chr3_16734	5p	hsa-mir-novel-chr3_16734	MYNO76	GACGAA	23	GGACGAAAUCCAAGCGCAGCUGG	hsa-miR-novel-chr3_16734	GGACGAAATCCAAGCGCAGCTGT	No													2	3		2					2	3		2
hsa-miR-novel-chr3_16775	3p	hsa-mir-novel-chr3_16775	MYNO356	CUUCUC	22	CCUUCUCGAGCCUUGAGUGUGC	hsa-miR-novel-chr3_16775	CCTTCTCGAGCCTTGAGTGTGT	No	3	4						5	2		5				3	4	8	4	5				3	15
hsa-miR-novel-chr3_16781	3p	hsa-mir-novel-chr3_16781	MYNO409	ACAGGC	22	AACAGGCCUUGCUCUGCUCACA	hsa-miR-novel-chr3_16781	AACAGGCCTTGCTCTGCTCACA	Yes							3								3								3	4
hsa-miR-novel-chr3_16789	3p	hsa-mir-novel-chr3_16789	MYNO192	UACCUG	22	UUACCUGUCCCCUGUCCUUAGG	hsa-miR-novel-chr3_16789	TTACCTGTCCCCTGTCCTTAGT	No														3		3						3		5
hsa-miR-novel-chr3_16936	5p	hsa-mir-novel-chr3_16936	MYNO143	GAAAGU	22	UGAAAGUAAUUGCGGUUUUGCC	hsa-miR-novel-chr3_16936	TGAAAGTAATTGCGGTTTTGCT	No															2								2
hsa-miR-novel-chr3_16965	5p	hsa-mir-novel-chr3_16965	MYNO39	AAGUUA	21	AAAGUUAUUGUGGUUUUUGCC	hsa-miR-novel-chr3_16965	AAAAGTTATTGTGGTTTTTGCC	No											2								2
hsa-miR-novel-chr3_16981	3p	hsa-mir-novel-chr3_16981	MYNO538	UAUGUA	22	CUAUGUAGAUAUAUUUGUUUUU	hsa-miR-novel-chr3_16981		No
hsa-miR-novel-chr3_17004	5p	hsa-mir-novel-chr3_17004	MYNO757	UCGAAG	24	CUCGAAGUCUGUCCCCUACCCUUG	hsa-miR-novel-chr3_17004	CTCGAAGTCTGTCCCCTACCCTTT	No													3								3
hsa-miR-novel-chr3_17010	5p	hsa-mir-novel-chr3_17010	MYNO408	UCCCAC	17	GUCCCACCGCUGCCACC	hsa-miR-novel-chr3_17010	ATCCCACCGCTGCCACC	No							4	3	8	6	4	7	11	26	22	107	30	33	10	26	33	70	59	306
hsa-miR-novel-chr3_17014	5p	hsa-mir-novel-chr3_17014	MYNO237	GGCAGG	20	AGGCAGGUGGAGCUCAUGGG	hsa-miR-novel-chr3_17014	AGGCAGGTGGAGCTCATGGG	Yes				2								2								2
hsa-miR-novel-chr3_17051	3p	hsa-mir-novel-chr3_17051	MYNO261	GUAAAC	17	UGUAAACAUCCUUGACA	hsa-miR-novel-chr3_17051	TGTAAACATCCTTGACA	Yes	24	3	26	35	19	14	18	62	24	3	26	35	19	14	18	62	44	12	46	52	62	68	53	131
hsa-miR-novel-chr3_17083	3p	hsa-mir-novel-chr3_17083	MYNO172	AUUAUU	21	UAUUAUUACUUCCUUUGUAGU	hsa-miR-novel-chr3_17083	TATTATTACTTCCTTTGTAGA	No								2						2	5	2						2	5	4
hsa-miR-novel-chr3_17124	5p	hsa-mir-novel-chr3_17124	MYNO328	AAAGUA	22	AAAAGUAGAUGCGGUUUUUGCC	hsa-miR-novel-chr3_17124	AAAAGTAGATGCGGTTTTTGCA	No														2								2
hsa-miR-novel-chr3_17132	5p	hsa-mir-novel-chr3_17132	MYNO110	AUUGCC	21	AAUUGCCCAUACUCUGUCAUU	hsa-miR-novel-chr3_17132	AATTGCCCATACTCTGTCATT	Yes								6								6								10
hsa-miR-novel-chr3_17218	5p	hsa-mir-novel-chr3_17218	MYNO47	CUGCCA	23	ACUGCCACUUGUAGUCUUCCUUC	hsa-miR-novel-chr3_17218	ACTGCCACTTGTAGTCTTCCTT	No					2		3			3			3	6	6	7		6			11	6	19	18
hsa-miR-novel-chr3_17228	5p	hsa-mir-novel-chr3_17228	MYNO9	AAGCAG	24	AAAGCAGGAUUCAGACUACAAUAU	hsa-miR-novel-chr3_17228	AAAGCAGGATTCAGACTACAATAT	Yes	26	16	15	25	27	20	16	71	26	16	15	25	27	20	16	71	54	38	43	61	57	73	54	215
hsa-miR-novel-chr3_17229	3p	hsa-mir-novel-chr3_17229	MYNO94	GACUCA	22	UGACUCACCUCUGCUCCCCUCU	hsa-miR-novel-chr3_17229	TGACTCACCTCTGCTCCCCTCT	Yes					3	3	2	5					3	3	2	5	2				3	3	2	7
hsa-miR-novel-chr3_17266	5p	hsa-mir-novel-chr3_17266	MYNO161	AAGAGU	23	GAAGAGUAAUUGUGGUUUUGCCG	hsa-miR-novel-chr3_17266	GAAGAGTAATTGTGGTTTTGCCA	No																2								2
hsa-miR-novel-chr3_17474	3p	hsa-mir-novel-chr3_17474	MYNO411	GCCUUG	22	UGCCUUGCCCUCUCCCUCUAGG	hsa-miR-novel-chr3_17474	TGCCTTGCCCTCTCCCTCTAGT	No													5	3	3	9					8	11	5	17
hsa-miR-novel-chr3_17506	3p	hsa-mir-novel-chr3_17506	MYNO329	GGAUCC	22	CGGAUCCUGGGGCUUCCUCCCU	hsa-miR-novel-chr3_17506	CGGATCCTGGGGCTTCCTCCCA	No	2	6						2	6				2		3	2	16	23			9	3	10	15
hsa-miR-novel-chr3_17686	3p	hsa-mir-novel-chr3_17686	MYNO594	GGGGAA	22	CGGGGAACUGGUGCCUCUGCAA	hsa-miR-novel-chr3_17686	CGGGGAACTGGTGCCTCTGCAA	Yes								3								3								5
hsa-miR-novel-chr3_17730	3p	hsa-mir-novel-chr3_17730	MYNO651	UCACAU	18	AUCACAUUGCCAGGCUUU	hsa-miR-novel-chr3_17730	ATCACATTGCCAGGGTTTGTTA	No													7	8	5	5	4		2	2	18	26	8	27
hsa-miR-novel-chr3_17733	5p	hsa-mir-novel-chr3_17733	MYNO151	GCAGGG	21	CGCAGGGGUGGGAGCUGUUGC	hsa-miR-novel-chr3_17733	CGCAGGGGTGGGAGCTGTTGC	Yes		3								3								3
hsa-miR-novel-chr3_17757	5p	hsa-mir-novel-chr3_17757	MYNO95	GAAGGA	22	AGAAGGAGCUGGGCUGAUCUGA	hsa-miR-novel-chr3_17757	AGAAGGAGCTGGGCTGATCTGA	Yes	2	5							2	5							6	7
hsa-miR-novel-chr3_17823	5p	hsa-mir-novel-chr3_17823	MYNO31	GUUUAG	22	UGUUUAGCAUCCUGUAGCCUGC	hsa-miR-novel-chr3_17823	TGTTTAGCATCCTGTAGCCTGC	Yes			2		6	9	5	8			2		6	9	5	8		4	4		12	22	12	31
hsa-miR-novel-chr3_17859	5p	hsa-mir-novel-chr3_17859	MYNO605	UUGAAU	24	AUUGAAUUUUUGUUUGUGACCUGU	hsa-miR-novel-chr3_17859	ATTGAATTTTTGTTTGTGACCT	No		2								2							2	6						2
hsa-miR-novel-chr3_17933	5p	hsa-mir-novel-chr3_17933	MYNO602	CUGGAC	21	CCUGGACUUGGGGUCAGAAGA	hsa-miR-novel-chr3_17933	CCTGGACTTGGAGTCAGAAGA	No										2								2
hsa-miR-novel-chr3_17937	5p	hsa-mir-novel-chr3_17937	MYNO639	GAAGCU	20	AGAAGCUUGACUGUGAGACU	hsa-miR-novel-chr3_17937	AGGAAGCTTGACTGTGAGACT	No									7			6					29	7	2	21
hsa-miR-novel-chr3_17996	3p	hsa-mir-novel-chr3_17996	MYNO70	AAAACC	21	CAAAACCACAAUUACUCUUCC	hsa-miR-novel-chr3_17996	CAAAACCACAATTACTCTTCC	Yes						3	2	7						3	2	7					3	5	2	7
hsa-miR-novel-chr4_18016	5p	hsa-mir-novel-chr4_18016	MYNO305	GGGGCC	19	CGGGGCCGGGCGGGCGGGC	hsa-miR-novel-chr4_18016	CCGGGCGGGCGGGTGCGG	No													2		2	4					2		2	4
hsa-miR-novel-chr4_18020	5p	hsa-mir-novel-chr4_18020	MYNO230	CGCUCA	21	GCGCUCACUAAGGCUCGGUCC	hsa-miR-novel-chr4_18020	GCGCTCACTAAGGCTCGGTCT	No									2								2
hsa-miR-novel-chr4_18101	3p	hsa-mir-novel-chr4_18101	MYNO490	AAAAAC	22	CAAAAACUGCAGUUACCUUUGU	hsa-miR-novel-chr4_18101	CCAAAACTGCAGTTACCTTTGT	No																3								3
hsa-miR-novel-chr4_18185	3p	hsa-mir-novel-chr4_18185	MYNO622	CUGCCU	23	CCUGCCUGGCAGAAAUUUUCCGA	hsa-miR-novel-chr4_18185	CCTGCCTGGCAGAAATTTTCCGA	Yes	4	3							4	3							4	3
hsa-miR-novel-chr4_18271	3p	hsa-mir-novel-chr4_18271	MYNO334	UCUUUC	21	AUCUUUCUAGACUGUAUAUCU	hsa-miR-novel-chr4_18271	ATCTTTCTAGACTGTATATCT	Yes						3	3	4						3	3	4					3	5	5	4
hsa-miR-novel-chr4_18354	5p	hsa-mir-novel-chr4_18354	MYNO417	UCCAGC	23	AUCCAGCAUCUGGCAGGACGUGC	hsa-miR-novel-chr4_18354	ATCCAGCATCTGGCAGGACGTGC	Yes	2								2								2
hsa-miR-novel-chr4_18413	3p	hsa-mir-novel-chr4_18413	MYNO327	UUCCCC	23	CUUCCCCGCUUCCCCCCUAGGGG	hsa-miR-novel-chr4_18413	CTTCCCCGCTTCCCCCCTAGGGA	No																2								4
hsa-miR-novel-chr4_18639	5p	hsa-mir-novel-chr4_18639	MYNO604	AAAGGU	22	CAAAGGUAACUGCAGUUUUUGC	hsa-miR-novel-chr4_18639	CAAAGGTAACTGCAGTTTTTGA	No		2												2				2				2
hsa-miR-novel-chr4_18662	3p	hsa-mir-novel-chr4_18662	MYNO249	GAGGAG	17	CGAGGAGGAGGAGGAAG	hsa-miR-novel-chr4_18662	AGAGGAGGAGGAGGAA	No								3						2	3			3			2	4	12	6
hsa-miR-novel-chr4_18692	3p	hsa-mir-novel-chr4_18692	MYNO554	GAUGGU	21	UGAUGGUUUGCCUGGGACUGA	hsa-miR-novel-chr4_18692	TTATGGTTTGCCTGGGACTGATT	No									151	140	63	37	114	153	155	279	456	417	159	102	381	481	523	919
hsa-miR-novel-chr4_18711	5p	hsa-mir-novel-chr4_18711	MYNO315	GAUGGG	21	AGAUGGGGAGAACUCAAUCCU	hsa-miR-novel-chr4_18711	AGATGGGGAGAACTCAATCCT	Yes	3	6					3		3	6					3		3	6					3
hsa-miR-novel-chr4_18712	3p	hsa-mir-novel-chr4_18712	MYNO756	GAUGGG	21	AGAUGGGGAGAACUCAAUCCU	hsa-miR-novel-chr4_18712	AGATGGGGAGAACTCAATCCT	Yes									3	6					3		3	6					3
hsa-miR-novel-chr4_18718	3p	hsa-mir-novel-chr4_18718	MYNO399	CCAUAA	20	UCCAUAAAGUGGAAAGCACU	hsa-miR-novel-chr4_18718	CCCATAAAGTGGAAAGCACT	No									11	5	3	5					18	14	9	19	2	7	5	17
hsa-miR-novel-chr4_18872	3p	hsa-mir-novel-chr4_18872	MYNO80	GGGCUG	23	UGGGCUGUUACUGCUGGGACAGG	hsa-miR-novel-chr4_18872	TGGGCTGTTACTGCTGGGACAGT	No									3		3						3	2	3
hsa-miR-novel-chr4_19002	3p	hsa-mir-novel-chr4_19002	MYNO617	AGUUUC	23	AAGUUUCUCUGAAAGUGUAGAGC	hsa-miR-novel-chr4_19002	AAGTTTCTCTGAACGTGTAGAGC	No									32	34	10	13	140	133	132	196	113	100	46	64	405	322	335	585
hsa-miR-novel-chr5_19087	3p	hsa-mir-novel-chr5_19087	MYNO721	CAAAAC	22	GCAAAACUGCAAUAACCUUUGC	hsa-miR-novel-chr5_19087	GCAAAACTGCAATAACCTTTGA	No														2								2
hsa-miR-novel-chr5_19145	3p	hsa-mir-novel-chr5_19145	MYNO507	UGCAGC	18	UUGCAGCUGCCUGGGAGU	hsa-miR-novel-chr5_19145	TTGCAGCTGCCTGGGAGTGACC	No	6	5	13	6			2	2	16	13	8	5	5	8	8	11	57	33	36	28	16	24	29	45
hsa-miR-novel-chr5_19369	3p	hsa-mir-novel-chr5_19369	MYNO4	UCUCAC	25	UUCUCACUACUGCACUUGACUAGUC	hsa-miR-novel-chr5_19369	CTTCTCACTACTGCACTTGACTAGTC	No	114	77	90	117	326	351	450	878	129	50	148	129	436	478	616	1041	1181	678	1459	1513	4245	5162	5788	8926
hsa-miR-novel-chr5_19415	3p	hsa-mir-novel-chr5_19415	MYNO333	GAGAAC	19	UGAGAACUGAAUUUCAUGA	hsa-miR-novel-chr5_19415	TGAGAACTGAATTCCATGAGTC	No									29	32	4		41	81	78	118	144	154	65	25	208	441	347	550
hsa-miR-novel-chr5_19431	3p	hsa-mir-novel-chr5_19431	MYNO518	GGCUGG	23	UGGCUGGCCGCGCUCUUCGCACG	hsa-miR-novel-chr5_19431	TGGCTGGCCGCGCTCTTCGCACG	Yes		2								2								2					2
hsa-miR-novel-chr5_19432	5p	hsa-mir-novel-chr5_19432	MYNO394	GGCUGG	23	UGGCUGGCCGCGCUCUUCGCACG	hsa-miR-novel-chr5_19432	TGGCTGGCCGCGCTCTTCGCACG	Yes		2								2								2
hsa-miR-novel-chr5_19581	3p	hsa-mir-novel-chr5_19581	MYNO403	CUGGAC	23	CCUGGACGGAGAGAGGAGGUGAG	hsa-miR-novel-chr5_19581	CCTGGACGGAGAGAGGAGGTGAT	No														3		2	4	4				3		2
hsa-miR-novel-chr5_19668	5p	hsa-mir-novel-chr5_19668	MYNO414	CUCGCG	22	CCUCGCGAGAUUUGUUGGCUGG	hsa-miR-novel-chr5_19668	CCTCGCGAGATTTGTTGGCTGG	Yes		3								3								3				2		2
hsa-miR-novel-chr5_19773	5p	hsa-mir-novel-chr5_19773	MYNO117	CUUGGG	22	UCUUGGGCCCCACCCCUGGAGA	hsa-miR-novel-chr5_19773	TCTTGGGCCCCACCCCTGGAGA	Yes	5	4							5	4							5	4
hsa-miR-novel-chr5_19812	3p	hsa-mir-novel-chr5_19812	MYNO587	GAAAAC	21	CGAAAACUGCAGUUACUUUUA	hsa-miR-novel-chr5_19812	CCAAAACTGCAGTTACTTTTAA	No																2						2		2
hsa-miR-novel-chr5_19985	5p	hsa-mir-novel-chr5_19985	MYNO422	GAACUU	21	UGAACUUGACUUACAGGGUGA	hsa-miR-novel-chr5_19985	TGAACTTGACTTACAGGGTGA	Yes							2								2								2	2
hsa-miR-novel-chr5_20030	3p	hsa-mir-novel-chr5_20030	MYNO404	UUGCUU	22	UUUGCUUUGUAAUGUGGACUGG	hsa-miR-novel-chr5_20030	TTTGCTTTGTAATGTGGACTGT	No													2			2					2	2		2
hsa-miR-novel-chr5_20042	3p	hsa-mir-novel-chr5_20042	MYNO36	GCCGCU	22	CGCCGCUUUCUGGGCUCGCUCA	hsa-miR-novel-chr5_20042	CGCCGCTTTCTGGGCTCGCTCT	No	2	3				2		5	5	4	2		3		4	3	22	22	2		10	13	6	17
hsa-miR-novel-chr5_20210	3p	hsa-mir-novel-chr5_20210	MYNO569	GCAGCA	23	AGCAGCAUUGUACAGGGCUAUGA	hsa-miR-novel-chr5_20210	AGCAGCATTGTACAGGGCTATGA	Yes	3175	4150	2727	1464	48982	43567	55928	88227	3175	4150	2727	1464	48982	43567	55928	88227	7567	9308	6517	4213	110509	96103	116281	186127
hsa-miR-novel-chr5_20248	3p	hsa-mir-novel-chr5_20248	MYNO532	UCCUGC	18	AUCCUGCCGACUAUGCCA	hsa-miR-novel-chr5_20248	ATCCTGCCGACTACGCCAT	No									392	197	131	116	291	234	278	755	1059	582	316	318	775	617	818	2231
hsa-miR-novel-chr5_20254	3p	hsa-mir-novel-chr5_20254	MYNO668	GAUGUU	20	AGAUGUUGGCCUGUUUCUCC	hsa-miR-novel-chr5_20254	AGATGTTGGCCTGTTTCTCT	No										2								2
hsa-miR-novel-chr5_20260	3p	hsa-mir-novel-chr5_20260	MYNO344	GCAGGC	21	UGCAGGCGCCCCACUUCCACC	hsa-miR-novel-chr5_20260	TGCAGGCGCCCCACTTCCACT	No									2								2						2
hsa-miR-novel-chr5_20264	3p	hsa-mir-novel-chr5_20264	MYNO416	UUGACU	24	UUUGACUUGAACUCAUUCCCCAGG	hsa-miR-novel-chr5_20264	TTTGACTTGAACTCATTCCCCAGT	No					3			5	8	7	5	2	10	16	15	24	24	30	11	10	31	39	35	121
hsa-miR-novel-chr5_20266	3p	hsa-mir-novel-chr5_20266	MYNO397	UGCCAU	22	CUGCCAUCUGGUGCCAGCCUUU	hsa-miR-novel-chr5_20266	CTGCCATCTGGTGCCAGCCTTT	Yes	3								3								5
hsa-miR-novel-chr5_20279	3p	hsa-mir-novel-chr5_20279	MYNO111	GGCGGA	23	AGGCGGAGGGUGCGGGCCGAUCC	hsa-miR-novel-chr5_20279	AGGCGGAGGGTGCGGGCCGATT	No										2								2				2
hsa-miR-novel-chr6_20325	3p	hsa-mir-novel-chr6_20325	MYNO629	UGCUGA	17	CUGCUGACUGCUCUGGU	hsa-miR-novel-chr6_20325	CTGCTGACTGCTCTGGT	Yes		8								8								22
hsa-miR-novel-chr6_20368	5p	hsa-mir-novel-chr6_20368	MYNO670	AGGAAC	18	AAGGAACUCCAGACUGUU	hsa-miR-novel-chr6_20368	AAGGAACTCCAGACTGTC	No													2								2
hsa-miR-novel-chr6_20381	3p	hsa-mir-novel-chr6_20381	MYNO35	AAAACU	22	CAAAACUGGCAAUUACUUUUGC	hsa-miR-novel-chr6_20381	CAAAACTGGCAATTACTTTTGC	Yes								2								2					2			2
hsa-miR-novel-chr6_20396	5p	hsa-mir-novel-chr6_20396	MYNO573	ACUCAC	22	CACUCACUUCCUGUUCUGUGGC	hsa-miR-novel-chr6_20396	CACTCACTTCCTGTTCTGTGGT	No										2								2
hsa-miR-novel-chr6_20407	3p	hsa-mir-novel-chr6_20407	MYNO420	AUUGAA	22	UAUUGAAAGGCUCCUGGGGACA	hsa-miR-novel-chr6_20407	TATTGAAAGGCTCCTGGGGACG	No										2								2
hsa-miR-novel-chr6_20607	3p	hsa-mir-novel-chr6_20607	MYNO419	ACUUGA	25	UACUUGACCUUGACUCUCCCUCACC	hsa-miR-novel-chr6_20607	TACTTGACCTTGACTCTCCCTCACT	No																2								2
hsa-miR-novel-chr6_20624	5p	hsa-mir-novel-chr6_20624	MYNO101	GAAUAU	21	AGAAUAUGGGAGUCUGUGGCU	hsa-miR-novel-chr6_20624	AGAATATGGGAGTCTGTGGCT	Yes		3								3								3
hsa-miR-novel-chr6_20643	3p	hsa-mir-novel-chr6_20643	MYNO202	UUUUUG	22	UUUUUUGCUGGAACAUUUCUGG	hsa-miR-novel-chr6_20643	TTTTTTGCTGGAACATTTCTGA	No								5								8				2		5		26
hsa-miR-novel-chr6_20663	3p	hsa-mir-novel-chr6_20663	MYNO19	UGGUCU	22	UUGGUCUUCUCUGCCCUCCAGC	hsa-miR-novel-chr6_20663	TTGGTCTTCTCTGCCCTCCAGT	No	3	2		2	2			3	13	12	2	3	2	5	4	15	23	19	2	7	11	14	9	46
hsa-miR-novel-chr6_20664	5p	hsa-mir-novel-chr6_20664	MYNO434	UGGUCU	22	UUGGUCUUCUCUGCCCUCCAGC	hsa-miR-novel-chr6_20664	TTGGTCTTCTCTGCCCTCCAGT	No	3	2		2	2			3	13	12	2	3	2	5	4	15	27	19	4	5	9	11	11	40
hsa-miR-novel-chr6_20785	3p	hsa-mir-novel-chr6_20785	MYNO86	ACUGCU	19	AACUGCUCCUCUUCCACAA	hsa-miR-novel-chr6_20785	AACTGCTCCTCTTCCACAAAGA	No																2	2							2
hsa-miR-novel-chr6_20799	3p	hsa-mir-novel-chr6_20799	MYNO544	AUCUCG	19	GAUCUCGGACGAGCCCCCA	hsa-miR-novel-chr6_20799	ATCCCGGACGAGCCCCCA	No									8	27	12	20	38	96	129	1272	216	261	61	95	231	333	377	2409
hsa-miR-novel-chr6_20877	3p	hsa-mir-novel-chr6_20877	MYNO640	AAAGCU	20	AAAAGCUGAGUUGAGAGGGG	hsa-miR-novel-chr6_20877	AAAAGCTGAGTTGAGAGGGCGAT	No									14	18	9	4				3	111	115	20	11		12	2	7
hsa-miR-novel-chr6_20891	3p	hsa-mir-novel-chr6_20891	MYNO1	AGUGGG	18	UAGUGGGUUAUCAGAACA	hsa-miR-novel-chr6_20891	TAGTGGGTTATCAGAACA	Yes	3951	5410	3566	2113	61575	173956	200991	217190	3951	5410	3566	2113	61575	173956	200991	217190	11027	15232	8896	5805	137856	328980	388849	404427
hsa-miR-novel-chr6_20894	5p	hsa-mir-novel-chr6_20894	MYNO122	UGAGCA	22	UUGAGCAAGUGAAGUAUGUGGU	hsa-miR-novel-chr6_20894	TTGAGCAAGTGAAGTATGTGGT	Yes		2								2								2
hsa-miR-novel-chr6_20959	3p	hsa-mir-novel-chr6_20959	MYNO33	AAAACU	22	CAAAACUGGCAAUUACUUUUGC	hsa-miR-novel-chr6_20959	CAAAACTGGCAATTACTTTTGC	Yes								2								2					2			2
hsa-miR-novel-chr6_21003	3p	hsa-mir-novel-chr6_21003	MYNO223	CUGGCU	22	UCUGGCUGAGGAGGAAGUGGAG	hsa-miR-novel-chr6_21003	TCTGGCTGAGGAGGAAGTGGAGT	No									3					2	2		7	12		2	3	5	4
hsa-miR-novel-chr6_21071	3p	hsa-mir-novel-chr6_21071	MYNO49	AAAACU	21	AAAAACUGCAAUUUCCUUUGC	hsa-miR-novel-chr6_21071	AAAAACTGTAATTTCCTTTGC	No									2			4	5	4	2	15	2			4	11	6	4	27
hsa-miR-novel-chr6_21083	5p	hsa-mir-novel-chr6_21083	MYNO130	AUGUCC	21	CAUGUCCUGUCUCCUUUUGGA	hsa-miR-novel-chr6_21083	CCATGTCCTGTCTCCTTTTGGA	No								2								2								4
hsa-miR-novel-chr6_21130	3p	hsa-mir-novel-chr6_21130	MYNO635	CCUCUG	22	UCCUCUGAAAAAGCCUCCUACA	hsa-miR-novel-chr6_21130	TCCTCTGAAAAAGCCTCCTACA	Yes							3								3								3	6
hsa-miR-novel-chr6_21139	5p	hsa-mir-novel-chr6_21139	MYNO763	UCCCAC	18	AUCCCACCGCUGCCAAAA	hsa-miR-novel-chr6_21139	ATCCCACCGCTGCCACA	No									23	20	14	15	24	58	58	299	27	20	16	21	27	64	60	423
hsa-miR-novel-chr6_21200	3p	hsa-mir-novel-chr6_21200	MYNO210	CGAAUC	21	UCGAAUCCCAUCCUCGUCGCU	hsa-miR-novel-chr6_21200	TCGAATCCCATCCTCGTCGCCA	No	4	3			6	4	6	22	6	4			35	22	32	99	27	14	4	6	126	90	120	467
hsa-miR-novel-chr6_21311	5p	hsa-mir-novel-chr6_21311	MYNO229	UGCCUG	23	CUGCCUGUGUGGGACUGAGAUGC	hsa-miR-novel-chr6_21311	CTGCCTGTGTGGGACTGAGATGT	No	7	11							9	11							16	26
hsa-miR-novel-chr6_21399	5p	hsa-mir-novel-chr6_21399	MYNO100	GAAUAU	21	AGAAUAUGGGAGUCUGUGGCU	hsa-miR-novel-chr6_21399	AGAATATGGGAGTCTGTGGCT	Yes		3								3								3
hsa-miR-novel-chr6_21408	3p	hsa-mir-novel-chr6_21408	MYNO183	CAGCCU	22	CCAGCCUUCAAGUCGAGACUAC	hsa-miR-novel-chr6_21408	CCAGCCTTCAAGTCGAGACTAT	No										2								2
hsa-miR-novel-chr6_21508	3p	hsa-mir-novel-chr6_21508	MYNO308	AACUGC	19	UAACUGCUCCUCUUCCACA	hsa-miR-novel-chr6_21508	TAACTGCTCCTCTTCCACACC	No																2							2	2
hsa-miR-novel-chr6_21570	3p	hsa-mir-novel-chr6_21570	MYNO533	CUACUU	22	UCUACUUCUGUGGGUGAGAAUU	hsa-miR-novel-chr6_21570	TCTACTTCTGTGGGTGAGAATT	Yes		3								3								3
hsa-miR-novel-chr6_21601	5p	hsa-mir-novel-chr6_21601	MYNO245	UCUGGG	23	AUCUGGGUCUGCGUGAGUAACUU	hsa-miR-novel-chr6_21601	ATCTGGGTCTGCGTGAGTAACTT	Yes		6		3						6		3					2	8	2	3	4
hsa-miR-novel-chr6_21614	3p	hsa-mir-novel-chr6_21614	MYNO454	UGAGCG	21	AUGAGCGGAAGUGCCAGGACU	hsa-miR-novel-chr6_21614	ATGAGCGGAAGTGCCAGGACC	No							2			2								2					2
hsa-miR-novel-chr6_21683	5p	hsa-mir-novel-chr6_21683	MYNO479	GACUAC	22	UGACUACUUUGUUUGAUUUUGU	hsa-miR-novel-chr6_21683	TGACTACTTTGTTTGATTTTGT	Yes		5		3	2		4	9		5		3	2		4	9		5		3	4		6	15
hsa-miR-novel-chr6_21694	3p	hsa-mir-novel-chr6_21694	MYNO424	UAUAGG	23	CUAUAGGAUUAUAAUGAAGCUGA	hsa-miR-novel-chr6_21694	CTATAGGATTATAATGAAGCTGA	Yes	2				3	2	12	10	2				3	2	12	10	6				11	14	22	33
hsa-miR-novel-chr6_21754	3p	hsa-mir-novel-chr6_21754	MYNO209	GAGGUA	20	UGAGGUAGUAGGUGGUGUGC	hsa-miR-novel-chr6_21754	TGAGGTAGTAGGTTGTGTGC	No												3	2			3				3	7	7	10	17
hsa-miR-novel-chr7_21798	5p	hsa-mir-novel-chr7_21798	MYNO292	CUCUGU	23	GCUCUGUCGUCGAGGCGCUCACA	hsa-miR-novel-chr7_21798	GCTCTGTCGTCGAGGCGCTCACT	No									2								2							2
hsa-miR-novel-chr7_22041	3p	hsa-mir-novel-chr7_22041	MYNO618	UAUAUA	22	AUAUAUAGUGGAUUCUGGGAUU	hsa-miR-novel-chr7_22041	ATATATAGTGGATTCTGGGATT	Yes		2								2								2				2
hsa-miR-novel-chr7_22081	3p	hsa-mir-novel-chr7_22081	MYNO384	UUGGGU	22	CUUGGGUCUCUCCUGCUUCCAC	hsa-miR-novel-chr7_22081	CTTGGGTCTCTCCTGCTTCCAG	No									2								2							2
hsa-miR-novel-chr7_22113	5p	hsa-mir-novel-chr7_22113	MYNO18	AAAGUA	21	AAAAGUAAUUGUGAUUUUUGU	hsa-miR-novel-chr7_22113	AAAAGTAATTGTGATTTTTGT	Yes					2	7	2	11					2	7	2	11					4	10	2	14
hsa-miR-novel-chr7_22154	5p	hsa-mir-novel-chr7_22154	MYNO238	CAUCAG	24	ACAUCAGAGCGCAGGACUGUGUCU	hsa-miR-novel-chr7_22154	ACATCAGAGCGCAGGACTGTGTCT	Yes		3								3								3
hsa-miR-novel-chr7_22243	3p	hsa-mir-novel-chr7_22243	MYNO331	GGCUCU	22	CGGCUCUGGCCUCCUGACCCAG	hsa-miR-novel-chr7_22243	CGGCTCTGGCCTCCTGACCCAG	Yes					3			3					3			3					3			3
hsa-miR-novel-chr7_22278	5p	hsa-mir-novel-chr7_22278	MYNO239	UUGGCA	21	AUUGGCACUGCACAUGAUUGC	hsa-miR-novel-chr7_22278	ATTGGCACTGCACATGATTGC	Yes					2			3					2			3					2			3
hsa-miR-novel-chr7_22310	5p	hsa-mir-novel-chr7_22310	MYNO747	AGUGGG	18	UAGUGGGUUAUCAGAACU	hsa-miR-novel-chr7_22310	TAGTGGGTTATCAGAACT	Yes	17925	29226	15739	12231	361020	798487	1159512	853037	17925	29226	15739	12231	361020	798487	1159512	853037	33192	53531	27254	21915	558102	1221142	1684601	1247158
hsa-miR-novel-chr7_22334	5p	hsa-mir-novel-chr7_22334	MYNO632	CGGCCG	21	UCGGCCGUGUAUCUCUGUGCC	hsa-miR-novel-chr7_22334	TCGGCTGTGTATCTCTGTGCC	No		2			4			6	109	156	32	41	310	298	434	470	246	238	53	64	382	372	528	587
hsa-miR-novel-chr7_22340	5p	hsa-mir-novel-chr7_22340	MYNO5	CAGCUG	21	UCAGCUGUGUAUCUCUGUGCC	hsa-miR-novel-chr7_22340	TCGGCTGTGTATCTCTGTGCC	No					4		2	3	109	156	32	41	310	298	434	470	241	238	53	64	374	366	513	582
hsa-miR-novel-chr7_22344	5p	hsa-mir-novel-chr7_22344	MYNO598	GAAGGG	23	AGAAGGGUCAGAAUACUGAGGGU	hsa-miR-novel-chr7_22344	AGAAGGGTCAGAATACTGAGGGT	Yes		3								3							2	3
hsa-miR-novel-chr7_22346	5p	hsa-mir-novel-chr7_22346	MYNO3	CGGCUG	21	UCGGCUGUGUAUCUCUGUGUC	hsa-miR-novel-chr7_22346	TCGGCTGTGTATCTCTGTGCT	No	42	107	90	112	164	272	265	852	660	996	182	210	862	1053	1193	1592	1739	2224	718	887	2404	3282	3674	6625
hsa-miR-novel-chr7_22451	3p	hsa-mir-novel-chr7_22451	MYNO197	GGAAUG	20	UGGAAUGGCCUGAAGGUGGA	hsa-miR-novel-chr7_22451	TGGAATGGCCTGAAGGTGGA	Yes	2	4							2	4							2	12	2	2
hsa-miR-novel-chr7_22506	3p	hsa-mir-novel-chr7_22506	MYNO510	CUGGAG	17	CCUGGAGGAGGAGGACG	hsa-miR-novel-chr7_22506	CCTGGAGGAGGAGGACG	Yes	2				2		2	2	2				2		2	2	4	3			2		2	6
hsa-miR-novel-chr7_22513	5p	hsa-mir-novel-chr7_22513	MYNO271	AAUGAC	22	AAAUGACUUGGCUGUGUUGAGG	hsa-miR-novel-chr7_22513	AAATGACTTGGCTGTGTTGAGG	Yes		3								3								3
hsa-miR-novel-chr7_22539	5p	hsa-mir-novel-chr7_22539	MYNO146	CGGCUG	23	UCGGCUGUGGGGUCCUGUGGUGU	hsa-miR-novel-chr7_22539	TCGGCTGTGGGGTCCTGTGGTGT	Yes		3								3								3
hsa-miR-novel-chr7_22588	5p	hsa-mir-novel-chr7_22588	MYNO410	AAAGUC	19	AAAAGUCAUUGUGGUUUUG	hsa-miR-novel-chr7_22588		No
hsa-miR-novel-chr7_22671	5p	hsa-mir-novel-chr7_22671	MYNO248	GAGGUA	18	UGAGGUAGUGGUUUGUAA	hsa-miR-novel-chr7_22671	TGAGGTAGTAGTTTGTAA	No									44	17	23	47	7	44	27	133	63	37	35	87	29	88	59	200
hsa-miR-novel-chr7_22738	3p	hsa-mir-novel-chr7_22738	MYNO597	CAUAUA	22	ACAUAUAGUGAAUUCUGGGAUU	hsa-miR-novel-chr7_22738	ACATATAGTGAATTCTGGGATT	Yes		2	2			3		2		2	2			3		2		2	2			7	2	4
hsa-miR-novel-chr7_22834	3p	hsa-mir-novel-chr7_22834	MYNO556	UCAUUU	23	AUCAUUUAUGCUUGCGGAGGACU	hsa-miR-novel-chr7_22834	ATCATTTATGCTTGCGGAGGAAT	No													2								2
hsa-miR-novel-chr7_22904	3p	hsa-mir-novel-chr7_22904	MYNO466	AAAGAC	24	CAAAGACUUCCUUCUCUCGCCUCU	hsa-miR-novel-chr7_22904	CAAAGACTTCCTTCTCTCGCCTCT	Yes		2								2								2
hsa-miR-novel-chr7_22958	3p	hsa-mir-novel-chr7_22958	MYNO214	CUUCCA	22	ACUUCCACGGUGCAGUAGGUGC	hsa-miR-novel-chr7_22958	ACTTCCACGGTGCAGTAGGTGC	Yes								3								3						2		5
hsa-miR-novel-chr7_22968	3p	hsa-mir-novel-chr7_22968	MYNO451	CAAGAA	23	GCAAGAACCUGAUCCCGCCUGUG	hsa-miR-novel-chr7_22968	GCAAGAACCTGATCCCGCCTGTT	No																3	2							3
hsa-miR-novel-chr7_23014	3p	hsa-mir-novel-chr7_23014	MYNO695	CUCUCG	22	UCUCUCGGACAAGCUGUAGGUC	hsa-miR-novel-chr7_23014	TCTCGGACAAGCTGTAGGTTT	No	20	8	5	11	14	10	31	36	46	12	14	9	115	178	189	335	285	162	94	96	450	626	690	1512
hsa-miR-novel-chr7_23078	3p	hsa-mir-novel-chr7_23078	MYNO751	AGAGCA	22	AAGAGCACUGGCUGGGCUUUGU	hsa-miR-novel-chr7_23078	AAGAGCACTGGCTGGGCTTTGT	Yes						2	2							2	2							2	2
hsa-miR-novel-chr7_23112	3p	hsa-mir-novel-chr7_23112	MYNO512	AAAAAC	22	CAAAAACUGCAGUUACUUUUGC	hsa-miR-novel-chr7_23112	CAAAAACTGCAGTTACTTTTGC	Yes	2				5	7	7	11	2				5	7	7	11	2				5	7	7	13
hsa-miR-novel-chr7_23127	5p	hsa-mir-novel-chr7_23127	MYNO570	GUAGAG	22	AGUAGAGUAUCUGGCAUUUAUU	hsa-miR-novel-chr7_23127	AGTAGAGTATCTGGCATTTATT	Yes		2								2								2
hsa-miR-novel-chr8_23252	5p	hsa-mir-novel-chr8_23252	MYNO672	UGGCUG	22	UUGGCUGGUCUCUGCUCCGCAG	hsa-miR-novel-chr8_23252	TTGGCTGGTCTCTGCTCCGCAG	Yes	98	164	12	12	27	32	37	82	98	164	12	12	27	32	37	82	187	321	18	20	65	70	74	195
hsa-miR-novel-chr8_23315	3p	hsa-mir-novel-chr8_23315	MYNO566	CCCUGC	18	ACCCUGCUCGCUGCACCA	hsa-miR-novel-chr8_23315	ACCCTGCTCGCTGCGCCATT	No							2	7	202	153	30	26	61	48	70	166	416	285	70	60	167	156	215	524
hsa-miR-novel-chr8_23539	3p	hsa-mir-novel-chr8_23539	MYNO268	CAGGCU	21	CCAGGCUCUUGGUUAUGUUUU	hsa-miR-novel-chr8_23539	CCAGGCTCTTGGTTATGTTTT	Yes					3	2		3					3	2		3					3	2	2	5
hsa-miR-novel-chr8_23587	3p	hsa-mir-novel-chr8_23587	MYNO251	UGGCCU	22	CUGGCCUGCCGCAGAGCUGUCC	hsa-miR-novel-chr8_23587	CTGGCCTGCCGCAGAGCTGTCT	No															2								2
hsa-miR-novel-chr8_23598	3p	hsa-mir-novel-chr8_23598	MYNO61	UGCUGG	23	UUGCUGGGAAAGGGAGAAGUUCA	hsa-miR-novel-chr8_23598	TTGCTGGGAAAGGGAGAAGTTCA	Yes		2					3	3		2					3	3		6					7	9
hsa-miR-novel-chr8_23711	5p	hsa-mir-novel-chr8_23711	MYNO222	CAGGCU	20	UCAGGCUCAGUCCCCUCCAU	hsa-miR-novel-chr8_23711	TCAGGCTCAGTCCCCTCCCT	No									17	2	6	4	4	8	5	12	36	7	17	17	15	28	21	50
hsa-miR-novel-chr8_23716	3p	hsa-mir-novel-chr8_23716	MYNO623	UCAGUA	21	AUCAGUACUUGUGACUUUGUU	hsa-miR-novel-chr8_23716	ATCAGTACTTGTGACTTTGTT	Yes					2			3					2			3					2			3
hsa-miR-novel-chr8_23728	3p	hsa-mir-novel-chr8_23728	MYNO119	AGACGG	22	GAGACGGGAGAGGAGGAACCCC	hsa-miR-novel-chr8_23728	GAGACGGGAGAGGAGGAACCCT	No															2								2
hsa-miR-novel-chr8_23798	3p	hsa-mir-novel-chr8_23798	MYNO701	UGGCUA	23	UUGGCUAACCCAAAACAGAGACU	hsa-miR-novel-chr8_23798	TTGGCTAACCCAAAACAGAGACG	No	2															2	2							2
hsa-miR-novel-chr8_23838	3p	hsa-mir-novel-chr8_23838	MYNO753	UGCCCU	21	UUGCCCUAAUGAACUGUGGUU	hsa-miR-novel-chr8_23838	TTGCCCTAATGAACTGTGGTT	Yes						2								2								2
hsa-miR-novel-chr8_23842	3p	hsa-mir-novel-chr8_23842	MYNO758	UAUAAA	19	UUAUAAAGCAAUGAGAUUU	hsa-miR-novel-chr8_23842	TTATAAAGCAATGAGACTT	No									3			2	3	8	4	13	3			2	7	12	4	25
hsa-miR-novel-chr8_23870	3p	hsa-mir-novel-chr8_23870	MYNO41	UAUCCU	22	UUAUCCUCCAGUAGACUAGGGA	hsa-miR-novel-chr8_23870	TTGTCCTCCAGTAGACTAGGGA	No						5	3	7				2	2	3	7	13				2	7	8	17	30
hsa-miR-novel-chr8_23960	3p	hsa-mir-novel-chr8_23960	MYNO307	UAGAGC	24	UUAGAGCUUCAACCUCCAGUGUGA	hsa-miR-novel-chr8_23960	TTAGAGCTTCAACCTCCAGTGTGA	Yes		3					2	2		3					2	2		3					2	4
hsa-miR-novel-chr8_24022	3p	hsa-mir-novel-chr8_24022	MYNO425	UACCCU	23	CUACCCUCGGUCUGCUUACCACA	hsa-miR-novel-chr8_24022	CTACCCTCGGTCTGCTTACCACA	Yes					5	3	4	8					5	3	4	8		2			7	9	4	22
hsa-miR-novel-chr9_24127	3p	hsa-mir-novel-chr9_24127	MYNO2	UACAGU	21	GUACAGUACUGUGAUAACUGA	hsa-miR-novel-chr9_24127	GTACAGTACTGTGATAACTGA	Yes	53	39	63	102	2017	2082	2011	3927	53	39	63	102	2017	2082	2011	3927	674	405	663	1283	9427	9824	9047	19145
hsa-miR-novel-chr9_24227	3p	hsa-mir-novel-chr9_24227	MYNO626	UGCCUG	21	CUGCCUGUACAUGUGAACAGU	hsa-miR-novel-chr9_24227	CTGCCTGTACATGTGAACAGT	Yes								2								2								2
hsa-miR-novel-chr9_24309	3p	hsa-mir-novel-chr9_24309	MYNO374	AAAACU	21	CAAAACUGCAGUUACUUUUGU	hsa-miR-novel-chr9_24309	CCAAAACTGCAGTTACTTTTGT	No		2			2	3	3	3	22	34	13	14	29	61	67	91	22	40	13	14	31	64	70	101
hsa-miR-novel-chr9_24315	5p	hsa-mir-novel-chr9_24315	MYNO113	CUCUGA	23	UCUCUGACUUCCUCCUUUUCAGG	hsa-miR-novel-chr9_24315	TCTCTGACTTCCTCCTTTTCAGA	No								2								3								5
hsa-miR-novel-chr9_24396	5p	hsa-mir-novel-chr9_24396	MYNO681	AAAGUA	22	AAAAGUAAUUGUGGCUUCUGCU	hsa-miR-novel-chr9_24396	AAAAGTAATTGTGGTTTCTGCT	No									7	9	4	7	11	28	22	36	7	9	4	7	11	28	22	36
hsa-miR-novel-chr9_24440	3p	hsa-mir-novel-chr9_24440	MYNO21	AAAAAC	22	CAAAAACUGCAAUUACUUUUGC	hsa-miR-novel-chr9_24440	CAAAAACTGCAATTACTTTTGC	Yes							2	3							2	3							2	3
hsa-miR-novel-chr9_24442	5p	hsa-mir-novel-chr9_24442	MYNO83	UGUUCA	22	AUGUUCAUGGACUGAAAGACUU	hsa-miR-novel-chr9_24442	ATGTTCATGGACTGAAAGACTT	Yes		3	2				3			3	2				3		2	3	2				5	7
hsa-miR-novel-chr9_24587	3p	hsa-mir-novel-chr9_24587	MYNO553	UCUCUC	21	CUCUCUCUCUCCCCCGCUCCC	hsa-miR-novel-chr9_24587	CTCTCTCTCTCCCCCGCTCCCCGT	No									2	2		3					15	4	2	8		2		16
hsa-miR-novel-chr9_24644	3p	hsa-mir-novel-chr9_24644	MYNO458	UCCUCU	24	CUCCUCUUCUCUCCCCCCUCCUCG	hsa-miR-novel-chr9_24644	CTCCTCTTCTCTCCCCCCTCCTCT	No																2								2
hsa-miR-novel-chr9_24874	3p	hsa-mir-novel-chr9_24874	MYNO134	CCUCUC	22	GCCUCUCUCCUCCCGCCGGACA	hsa-miR-novel-chr9_24874	GCCTCTCTCCTCCCGCCGGACT	No							2		3				3			2	3				3		2	2
hsa-miR-novel-chr9_24876	3p	hsa-mir-novel-chr9_24876	MYNO467	AAAAAC	21	CAAAAACUGCAUUACUUUUGU	hsa-miR-novel-chr9_24876	CAAAAACTGCATTACTTTTGT	Yes	24	21	20	17	26	74	54	96	24	21	20	17	26	74	54	96	29	24	22	19	32	86	69	122
hsa-miR-novel-chr9_24885	5p	hsa-mir-novel-chr9_24885	MYNO133	CUCAGU	23	UCUCAGUCUCCUGUGCAGACCUG	hsa-miR-novel-chr9_24885	TCTCAGTCTCCTGTGCAGACCTG	Yes							2								2								2
hsa-miR-novel-chr9_24895	5p	hsa-mir-novel-chr9_24895	MYNO720	GGGUGC	17	CGGGUGCUGUAGGCUUU	hsa-miR-novel-chr9_24895	ACCGGGTGCTGTAGGCTT	No	72	69	69	103	30	35	99	82	461	223	218	333	196	275	304	551	2550	1709	1406	2311	807	1510	1842	2759
hsa-miR-novel-chr9_24920	3p	hsa-mir-novel-chr9_24920	MYNO537	CCGCGG	21	UCCGCGGCCCUCUCCUGUGCG	hsa-miR-novel-chr9_24920	TCCGCGGCCCTCTCCTGTGCT	No																3					2			3
hsa-miR-novel-chr9_25014	3p	hsa-mir-novel-chr9_25014	MYNO66	CAGGUG	22	CCAGGUGUCUUCCAUUCUGUCC	hsa-miR-novel-chr9_25014	CCAGGTGTCTTCCATTCTGTCC	Yes					3	5	5	2					3	5	5	2			2		5	10	7	10
hsa-miR-novel-chr9_25020	3p	hsa-mir-novel-chr9_25020	MYNO657	CCUUUG	21	UCCUUUGACUCUUCCCCACAG	hsa-miR-novel-chr9_25020	TCCTTTGACTCTTCCCCACAA	No																2								2
hsa-miR-novel-chr9_25032	3p	hsa-mir-novel-chr9_25032	MYNO282	UCCUCG	24	CUCCUCGCCCCUUCCCCCGCCACC	hsa-miR-novel-chr9_25032	CTCCTCGCCCCTTCCCCCGCCACT	No										2			2				2	2			2
hsa-miR-novel-chr9_25045	5p	hsa-mir-novel-chr9_25045	MYNO539	ACCCCA	23	AACCCCAGACUGGGAGGACCUGU	hsa-miR-novel-chr9_25045	AACCCCAGACTGGGAGGACCTTT	No												3						2		3	2			2
hsa-miR-novel-chr9_25076	3p	hsa-mir-novel-chr9_25076	MYNO247	AUCUUC	23	CAUCUUCCCAAGCCUCCUCCAUC	hsa-miR-novel-chr9_25076	CATCTTCCCAAGCCTCCTCCATT	No														2		2						2		2
hsa-miR-novel-chr9_25097	5p	hsa-mir-novel-chr9_25097	MYNO51	GAGGCU	24	AGAGGCUAUGUCUACGCUCAGCGU	hsa-miR-novel-chr9_25097	AGAGGCTATGTCTACGCTCAGCGT	Yes		4	2		11	2	8	8		4	2		11	2	8	8		4	2		11	2	10	16
hsa-miR-novel-chrM_25279	5p	hsa-mir-novel-chrM_25279	MYNO534	AUUAGG	25	CAUUAGGAGGGCUGAGAGGGCCCCU	hsa-miR-novel-chrM_25279	CATTAGGAGGGCTGAGAGGGCCCCTA	No			2	4	2				2		2	4	2	4	2	4	2	5	6	10	6	9	8	8
hsa-miR-novel-chrX_25333	3p	hsa-mir-novel-chrX_25333	MYNO38	AGCAGG	21	CAGCAGGGUGGUGCUGUCUGU	hsa-miR-novel-chrX_25333	CAGCAGGGTGGTGCTGTCTGT	Yes	10	5			4	4	3	9	10	5			4	4	3	9	14	5			4	6	3	13
hsa-miR-novel-chrX_25434	5p	hsa-mir-novel-chrX_25434	MYNO676	CCCUGC	18	ACCCUGCUCUCUGCGCCA	hsa-miR-novel-chrX_25434	ACCCTGCTCGCTGCGCCA	No									23	16	4	3	18	19	16	54	36	25	4	7	33	26	21	90
hsa-miR-novel-chrX_25444	5p	hsa-mir-novel-chrX_25444	MYNO108	CUGGAC	18	ACUGGACUUGGAGUCACA	hsa-miR-novel-chrX_25444	ACTGGACTTGGAGTCACA	Yes			2			3					2			3					2			3
[truncated: 14 more rows]

## Sheet: Normalized
miRNA expression for all samples (normalized). Column A: MATURE-ID, the ID of mature miRNA annotated in miRBase 21. Column B: pre-miRNA arm (5p or 3p), the position of the mature miRNA on pre-miRNA. Column C: PRE-ID, the pre-miRNA name. Column D: PRE-ACC, the pre-miRNA ACCESSION. Column E: MUTURE-SEED, the seed sequence of the mature miRNA. Column F: MATURE-LENGTH, the length of the mature miRNA.…
miRNA information										TagCount_Mature_Alone								TagCount_Most_Abundant_Seq								TagCount_ALL_Isoform
MATURE-ID	pre-miRNA arm (5p or 3p)	PRE-ID	PRE-ACC	MATURE-SEED	MATURE-LENGTH	MATURE-SEQ	MATURE-ACC	Most_Abundant_Seq	Is_miRBaseMature_Most_Abundant_Seq	MP-G1	MP-G2	MP-G3	MP-G4	PLT-G1	PLT-G2	PLT-G3	PLT-G4	MP-G1	MP-G2	MP-G3	MP-G4	PLT-G1	PLT-G2	PLT-G3	PLT-G4	MP-G1	MP-G2	MP-G3	MP-G4	PLT-G1	PLT-G2	PLT-G3	PLT-G4
hsa-let-7a-2-3p	3p	hsa-let-7a-2	MI0000061	UGUACA	22	CUGUACAGCCUCCUAGCUUUCC	MIMAT0010195		No
hsa-let-7a-3p	3p	hsa-let-7a-1	MI0000060	UAUACA	21	CUAUACAAUCUACUGUCUUUC	MIMAT0004481	CTATACAATCTACTGTCTTTCT	No	2			2					58	32	59	70	17	9	6	12	103	47	91	119	30	15	10	22
hsa-let-7a-3p	3p	hsa-let-7a-3	MI0000062	UAUACA	21	CUAUACAAUCUACUGUCUUUC	MIMAT0004481	CTATACAATCTACTGTCTTTCT	No	2			2					58	32	59	70	17	9	6	12	104	49	93	123	32	16	11	25
hsa-let-7a-5p	5p	hsa-let-7a-1	MI0000060	GAGGUA	22	UGAGGUAGUAGGUUGUAUAGUU	MIMAT0000062	TGAGGTAGTAGGTTGTATAGTT	Yes	807	1335	1427	2713	5146	3943	4456	4209	807	1335	1427	2713	5146	3943	4456	4209	1679	2371	2917	6051	8672	7074	7613	7226
hsa-let-7a-5p	5p	hsa-let-7a-2	MI0000061	GAGGUA	22	UGAGGUAGUAGGUUGUAUAGUU	MIMAT0000062	TGAGGTAGTAGGTTGTATAGTT	Yes	807	1335	1427	2713	5146	3943	4456	4209	807	1335	1427	2713	5146	3943	4456	4209	1666	2360	2907	5999	8595	7019	7554	7195
hsa-let-7a-5p	5p	hsa-let-7a-3	MI0000062	GAGGUA	22	UGAGGUAGUAGGUUGUAUAGUU	MIMAT0000062	TGAGGTAGTAGGTTGTATAGTT	Yes	807	1335	1427	2713	5146	3943	4456	4209	807	1335	1427	2713	5146	3943	4456	4209	1669	2362	2896	6015	8592	7012	7541	7192
hsa-let-7b-3p	3p	hsa-let-7b	MI0000063	UAUACA	22	CUAUACAACCUACUGCCUUCCC	MIMAT0004482	CTATACAACCTACTGCCTTCCT	No	2	1	2	2					8	6	4	12	2	1	2	3	19	9	12	23	2	1	3	5
hsa-let-7b-5p	5p	hsa-let-7b	MI0000063	GAGGUA	22	UGAGGUAGUAGGUUGUGUGGUU	MIMAT0000063	TGAGGTAGTAGGTTGTGTGGTT	Yes	630	674	643	1458	797	775	803	597	630	674	643	1458	797	775	803	597	2037	2160	2153	4870	2553	2380	2434	1828
hsa-let-7c-3p	3p	hsa-let-7c	MI0000064	UGUACA	22	CUGUACAACCUUCUAGCUUUCC	MIMAT0026472		No
hsa-let-7c-5p	5p	hsa-let-7c	MI0000064	GAGGUA	22	UGAGGUAGUAGGUUGUAUGGUU	MIMAT0000064	TGAGGTAGTAGGTTGTAT	No	44	41	83	81	81	83	72	73	53	32	102	274	42	35	30	42	210	155	338	680	260	262	237	239
hsa-let-7d-3p	3p	hsa-let-7d	MI0000065	UAUACG	22	CUAUACGACCUGCUGCCUUUCU	MIMAT0004484	CTATACGACCTGCTGCCTTTCT	Yes	564	211	264	296	113	72	61	104	564	211	264	296	113	72	61	104	1163	413	577	607	221	143	113	215
hsa-let-7d-5p	5p	hsa-let-7d	MI0000065	GAGGUA	22	AGAGGUAGUAGGUUGCAUAGUU	MIMAT0000065	AGAGGTAGTAGGTTGCATAGTT	Yes	803	1127	1448	2955	2030	1719	1797	1707	803	1127	1448	2955	2030	1719	1797	1707	1845	2195	3255	7323	3633	3234	3201	3144
hsa-let-7e-3p	3p	hsa-let-7e	MI0000066	UAUACG	22	CUAUACGGCCUCCUAGCUUUCC	MIMAT0004485	CTATACGGCCTCCTAGCTTTCT	No				2	1	1					2	5				1		1	2	7	2	1		1
hsa-let-7e-5p	5p	hsa-let-7e	MI0000066	GAGGUA	22	UGAGGUAGGAGGUUGUAUAGUU	MIMAT0000066	TGAGGTAGGAGGTTGTATAGTT	Yes	105	181	145	125	488	574	405	372	105	181	145	125	488	574	405	372	222	344	312	292	911	1133	753	706
hsa-let-7f-1-3p	3p	hsa-let-7f-1	MI0000067	UAUACA	22	CUAUACAAUCUAUUGCCUUCCC	MIMAT0004486	CTATACAATCTATTGCCTTCCT	No	4	3		3			1	1	25	18	23	27	4	1	1	2	43	25	31	52	5	2	3	5
hsa-let-7f-2-3p	3p	hsa-let-7f-2	MI0000068	UAUACA	22	CUAUACAGUCUACUGUCUUUCC	MIMAT0004487	CTATACAGTCTACTGTCTTTCT	No	4	3		2	2	1	2	1	11	8	6	13	9	7	7	6	18	12	6	19	13	11	11	11
hsa-let-7f-5p	5p	hsa-let-7f-1	MI0000067	GAGGUA	22	UGAGGUAGUAGAUUGUAUAGUU	MIMAT0000067	TGAGGTAGTAGATTGTATAGTT	Yes	2946	3781	7136	9225	8253	8506	9414	8757	2946	3781	7136	9225	8253	8506	9414	8757	5756	6697	13754	18923	13248	14483	15208	14775
hsa-let-7f-5p	5p	hsa-let-7f-2	MI0000068	GAGGUA	22	UGAGGUAGUAGAUUGUAUAGUU	MIMAT0000067	TGAGGTAGTAGATTGTATAGTT	Yes	2946	3781	7136	9225	8253	8506	9414	8757	2946	3781	7136	9225	8253	8506	9414	8757	6324	7429	15002	21104	14166	15444	16318	15472
hsa-let-7g-3p	3p	hsa-let-7g	MI0000433	UGUACA	21	CUGUACAGGCCACUGCCUUGC	MIMAT0004584	CTGTACAGGCCACTGCCTTGCT	No	1											2			1	1	1	1		2			1	1
hsa-let-7g-5p	5p	hsa-let-7g	MI0000433	GAGGUA	22	UGAGGUAGUAGUUUGUACAGUU	MIMAT0000414	TGAGGTAGTAGTTTGTACAGTT	Yes	5068	6079	9960	13045	4139	5616	5559	5685	5068	6079	9960	13045	4139	5616	5559	5685	10799	11201	19593	26552	6768	9689	9018	9620
hsa-let-7i-3p	3p	hsa-let-7i	MI0000434	UGCGCA	22	CUGCGCAAGCUACUGCCUUGCU	MIMAT0004585	CTGCGCAAGCTACTGCCTTGCT	Yes	1	3	3	2	1	1	1	2	1	3	3	2	1	1	1	2	10	6	9	8	2	2	2	4
hsa-let-7i-5p	5p	hsa-let-7i	MI0000434	GAGGUA	22	UGAGGUAGUAGUUUGUGCUGUU	MIMAT0000415	TGAGGTAGTAGTTTGTGCTGTT	Yes	15421	26307	16679	39144	8476	7953	8398	7550	15421	26307	16679	39144	8476	7953	8398	7550	29326	44699	30899	69114	14437	14379	14200	13569
hsa-miR-1-3p	3p	hsa-mir-1-1	MI0000651	GGAAUG	22	UGGAAUGUAAAGAAGUAUGUAU	MIMAT0000416	TGGAATGTAAAGAAGTATGTAT	Yes	71	63	177	204	221	266	181	196	71	63	177	204	221	266	181	196	118	105	267	322	322	401	265	327
hsa-miR-1-3p	3p	hsa-mir-1-2	MI0000437	GGAAUG	22	UGGAAUGUAAAGAAGUAUGUAU	MIMAT0000416	TGGAATGTAAAGAAGTATGTAT	Yes	71	63	177	204	221	266	181	196	71	63	177	204	221	266	181	196	122	111	294	329	338	413	280	343
hsa-miR-1-5p	5p	hsa-mir-1-1	MI0000651	CAUACU	22	ACAUACUUCUUUAUAUGCCCAU	MIMAT0031892		No
hsa-miR-100-3p	3p	hsa-mir-100	MI0000102	AAGCUU	22	CAAGCUUGUAUCUAUAGGUAUG	MIMAT0004512		No
hsa-miR-100-5p	5p	hsa-mir-100	MI0000102	ACCCGU	22	AACCCGUAGAUCCGAACUUGUG	MIMAT0000098	AACCCGTAGATCCGAACTTGT	No	61	39	116	43	16	12	9	21	64	49	111	70	16	10	7	18	247	154	362	221	63	50	31	81
hsa-miR-101-3p	3p	hsa-mir-101-1	MI0000103	ACAGUA	21	UACAGUACUGUGAUAACUGAA	MIMAT0000099	GTACAGTACTGTGATAACTGA	No	39	16	61	117	82	65	54	98	27	20	65	80	411	321	278	348	269	160	552	832	1576	1061	907	1265
hsa-miR-101-3p	3p	hsa-mir-101-2	MI0000739	ACAGUA	21	UACAGUACUGUGAUAACUGAA	MIMAT0000099	GTACAGTACTGTGATAACTGA	No	39	16	61	117	82	65	54	98	27	20	65	80	411	321	278	348	287	176	584	873	1607	1120	959	1320
hsa-miR-101-5p	5p	hsa-mir-101-1	MI0000103	AGUUAU	22	CAGUUAUCACAGUGCUGAUGCU	MIMAT0004513		No
hsa-miR-103a-2-5p	5p	hsa-mir-103a-2	MI0000108	GCUUCU	23	AGCUUCUUUACAGUGCUGCCUUG	MIMAT0009196	AGCTTCTTTACAGTGCTGCCTTGT	No		1					1		2	2			2	2	1	2	2	4			3	2	2	4
hsa-miR-103a-3p	3p	hsa-mir-103a-1	MI0000109	GCAGCA	23	AGCAGCAUUGUACAGGGCUAUGA	MIMAT0000101	AGCAGCATTGTACAGGGCTATGA	Yes	1619	2150	2809	1142	9973	6724	7740	7821	1619	2150	2809	1142	9973	6724	7740	7821	2727	3385	4880	2344	15209	9997	11107	11933
hsa-miR-103a-3p	3p	hsa-mir-103a-2	MI0000108	GCAGCA	23	AGCAGCAUUGUACAGGGCUAUGA	MIMAT0000101	AGCAGCATTGTACAGGGCTATGA	Yes	1619	2150	2809	1142	9973	6724	7740	7821	1619	2150	2809	1142	9973	6724	7740	7821	2735	3391	4888	2351	15208	10015	11123	11955
hsa-miR-106a-3p	3p	hsa-mir-106a	MI0000113	UGCAAU	22	CUGCAAUGUAAGCACUUCUUAC	MIMAT0004517		No
hsa-miR-106a-5p	5p	hsa-mir-106a	MI0000113	AAAGUG	23	AAAAGUGCUUACAGUGCAGGUAG	MIMAT0000103	CAAAGTGCTTACAGTGCAGGTAGC	No	8	2	9	9	28	17	11	13	17	17	16	12	94	99	80	89	41	31	49	36	261	234	177	207
hsa-miR-106b-3p	3p	hsa-mir-106b	MI0000734	CGCACU	22	CCGCACUGUGGGUACUUGCUGC	MIMAT0004672	CCGCACTGTGGGTACTTGCTGT	No	639	578	253	257	89	78	78	78	796	851	407	315	85	75	69	84	2895	2574	1558	1546	593	534	488	570
hsa-miR-106b-5p	5p	hsa-mir-106b	MI0000734	AAAGUG	21	UAAAGUGCUGACAGUGCAGAU	MIMAT0000680	TAAAGTGCTGACAGTGCAGAT	Yes	37	27	66	52	90	99	70	64	37	27	66	52	90	99	70	64	168	127	255	217	320	379	289	283
hsa-miR-107	3p	hsa-mir-107	MI0000114	GCAGCA	23	AGCAGCAUUGUACAGGGCUAUCA	MIMAT0000104	AGCAGCATTGTACAGGGCTATA	No	48	64	67	27	195	227	173	202	91	98	145	88	221	275	253	317	399	374	915	611	1072	1098	912	1130
hsa-miR-10a-3p	3p	hsa-mir-10a	MI0000266	AAAUUC	22	CAAAUUCGUAUCUAGGGGAAUA	MIMAT0004555	CAAATTCGTATCTAGGGGAAT	No									15	4	20	9	8	4	3	7	24	5	24	11	11	6	6	12
hsa-miR-10a-5p	5p	hsa-mir-10a	MI0000266	ACCCUG	23	UACCCUGUAGAUCCGAAUUUGUG	MIMAT0000253	TACCCTGTAGATCCGAATTTGT	No	45	19	63	43	56	31	33	32	468	171	705	490	766	730	775	525	1205	459	1698	1229	1868	1645	1714	1406
hsa-miR-10b-3p	3p	hsa-mir-10b	MI0000267	CAGAUU	22	ACAGAUUCGAUUCUAGGGGAAU	MIMAT0004556	CAGATTCGATTCTAGGGGAAT	No											3						3		3
hsa-miR-10b-5p	5p	hsa-mir-10b	MI0000267	ACCCUG	23	UACCCUGUAGAACCGAAUUUGUG	MIMAT0000254	TACCCTGTAGAACCGAATTTGT	No	31	8	21	24					154	39	127	236	4	2	2	3	419	101	266	520	9	3	4	4
hsa-miR-1179	5p	hsa-mir-1179	MI0006272	AGCAUU	21	AAGCAUUCUUUCAUUGGUUGG	MIMAT0005824	AAGCATTCTTTCATTGGTTGGT	No									1							1	2				1			1
hsa-miR-1180-3p	3p	hsa-mir-1180	MI0006273	UUCCGG	22	UUUCCGGCUCGCGUGGGUGUGU	MIMAT0005825	TTTCCGGCTCGCGTGGGTGT	No	4	3	2	5					7	5	3	11					27	13	5	30
hsa-miR-1180-5p	5p	hsa-mir-1180	MI0006273	GACCCA	21	GGACCCACCCGGCCGGGAAUA	MIMAT0026735		No
hsa-miR-1185-1-3p	3p	hsa-mir-1185-1	MI0003844	UAUACA	22	AUAUACAGGGGGAGACUCUUAU	MIMAT0022838	ATATACAGGGGGAGACTCTTAT	Yes	37	36	59	49	171	112	111	114	37	36	59	49	171	112	111	114	76	74	144	98	278	193	199	209
hsa-miR-1185-2-3p	3p	hsa-mir-1185-2	MI0003821	UAUACA	22	AUAUACAGGGGGAGACUCUCAU	MIMAT0022713	ATATACAGGGGGAGACTCTC	No		3	8	4	4	4	4	5	5	5	10	9	1	1	1	1	18	16	43	23	12	14	17	19
hsa-miR-1185-5p	5p	hsa-mir-1185-1	MI0003844	GAGGAU	21	AGAGGAUACCCUUUGUAUGUU	MIMAT0005798	AGAGGATACCCTTTGTATGTTC	No					1	1	1						2	1	1	1					3	2	3	1
hsa-miR-1185-5p	5p	hsa-mir-1185-2	MI0003821	GAGGAU	21	AGAGGAUACCCUUUGUAUGUU	MIMAT0005798	AGAGGATACCCTTTGTATGTTC	No					1	1	1						2	1	1	1					3	2	3	1
hsa-miR-1197	3p	hsa-mir-1197	MI0006656	AGGACA	21	UAGGACACAUGGUCUACUUCU	MIMAT0005955	TAGGACACATGGTCTACTTCT	Yes	9	10	11	7	9	9	9	11	9	10	11	7	9	9	9	11	10	15	19	12	17	15	15	19
hsa-miR-1202	5p	hsa-mir-1202	MI0006334	UGCCAG	21	GUGCCAGCUGCAGUGGGGGAG	MIMAT0005865		No
hsa-miR-122-3p	3p	hsa-mir-122	MI0000442	ACGCCA	22	AACGCCAUUAUCACACUAAAUA	MIMAT0004590	AACGCCATTATCACACTAAAT	No											2								2
hsa-miR-122-5p	5p	hsa-mir-122	MI0000442	GGAGUG	22	UGGAGUGUGACAAUGGUGUUUG	MIMAT0000421	TGGAGTGTGACAATGGTGTTT	No	35	7	57	44				1	128	66	157	264				2	365	133	510	608				5
hsa-miR-1226-3p	3p	hsa-mir-1226	MI0006313	CACCAG	22	UCACCAGCCCUGUGUUCCCUAG	MIMAT0005577	TCACCAGCCCTGTGTTCCCTAGA	No					1			1				2	2	2	2	3	1		2	4	6	4	4	6
hsa-miR-1226-5p	5p	hsa-mir-1226	MI0006313	UGAGGG	26	GUGAGGGCAUGCAGGCCUGGAUGGGG	MIMAT0005576		No
hsa-miR-1227-3p	3p	hsa-mir-1227	MI0006316	GUGCCA	20	CGUGCCACCCUUUUCCCCAG	MIMAT0005580	CGTGCCACCCTTTTCCCCAGT	No									2				1		1		3	3			1		1
hsa-miR-1227-5p	5p	hsa-mir-1227	MI0006316	UGGGGC	17	GUGGGGCCAGGCGGUGG	MIMAT0022941		No
hsa-miR-1229-3p	3p	hsa-mir-1229	MI0006319	UCUCAC	23	CUCUCACCACUGCCCUCCCACAG	MIMAT0005584	CTCTCACCACTGCCCTCCCACAGT	No									2		2	4	3	2	1	2	4	4	4	6	5	2	2	4
hsa-miR-1229-5p	5p	hsa-mir-1229	MI0006319	UGGGUA	24	GUGGGUAGGGUUUGGGGGAGAGCG	MIMAT0022942		No
hsa-miR-1233-3p	3p	hsa-mir-1233-1	MI0006323	GAGCCC	20	UGAGCCCUGUCCUCCCGCAG	MIMAT0005588		No
hsa-miR-1233-3p	3p	hsa-mir-1233-2	MI0015973	GAGCCC	20	UGAGCCCUGUCCUCCCGCAG	MIMAT0005588		No
hsa-miR-1233-5p	5p	hsa-mir-1233-1	MI0006323	GUGGGA	22	AGUGGGAGGCCAGGGCACGGCA	MIMAT0022943		No
hsa-miR-1233-5p	5p	hsa-mir-1233-2	MI0015973	GUGGGA	22	AGUGGGAGGCCAGGGCACGGCA	MIMAT0022943		No
hsa-miR-1237-3p	3p	hsa-mir-1237	MI0006327	CCUUCU	21	UCCUUCUGCUCCGUCCCCCAG	MIMAT0005592	TCCTTCTGCTCCGTCCCCCAGA	No																1								1
hsa-miR-1237-5p	3p	hsa-mir-1237	MI0006327	GGGGGC	21	CGGGGGCGGGGCCGAAGCGCG	MIMAT0022946		No
hsa-miR-1238-3p	3p	hsa-mir-1238	MI0006328	UUCCUC	20	CUUCCUCGUCUGUCUGCCCC	MIMAT0005593	CCTTCCTCGTCTGTCTGCCCCAGT	No										1			1					1			1
hsa-miR-1238-5p	5p	hsa-mir-1238	MI0006328	UGAGUG	23	GUGAGUGGGAGCCCCAGUGUGUG	MIMAT0022947		No
hsa-miR-124-3p	3p	hsa-mir-124-1	MI0000443	AAGGCA	20	UAAGGCACGCGGUGAAUGCC	MIMAT0000422	TAAGGCACGCGGTGAATGCT	No										1	2							1	2
hsa-miR-124-3p	3p	hsa-mir-124-2	MI0000444	AAGGCA	20	UAAGGCACGCGGUGAAUGCC	MIMAT0000422	TAAGGCACGCGGTGAATGCT	No										1	2							1	2
hsa-miR-124-3p	3p	hsa-mir-124-3	MI0000445	AAGGCA	20	UAAGGCACGCGGUGAAUGCC	MIMAT0000422	TAAGGCACGCGGTGAATGCT	No										1	2							1	2
hsa-miR-124-5p	5p	hsa-mir-124-1	MI0000443	GUGUUC	22	CGUGUUCACAGCGGACCUUGAU	MIMAT0004591		No
hsa-miR-124-5p	5p	hsa-mir-124-2	MI0000444	GUGUUC	22	CGUGUUCACAGCGGACCUUGAU	MIMAT0004591		No
hsa-miR-124-5p	5p	hsa-mir-124-3	MI0000445	GUGUUC	22	CGUGUUCACAGCGGACCUUGAU	MIMAT0004591		No
hsa-miR-1246	5p	hsa-mir-1246	MI0006381	AUGGAU	19	AAUGGAUUUUUGGAGCAGG	MIMAT0005898	ATGGATTTTTGGAGCAGGGA	No	1	1							4	2							9	6	2	2
hsa-miR-1247-3p	3p	hsa-mir-1247	MI0006382	CCCGGG	24	CCCCGGGAACGUCGAGACUGGAGC	MIMAT0022721	CGGGAACGTCGAGACTGGAGT	No											2								2
hsa-miR-1247-5p	5p	hsa-mir-1247	MI0006382	CCCGUC	22	ACCCGUCCCGUUCGUCCCCGGA	MIMAT0005899		No
hsa-miR-1249-3p	3p	hsa-mir-1249	MI0006384	CGCCCU	22	ACGCCCUUCCCCCCCUUCUUCA	MIMAT0005901	ACGCCCTTCCCCCCCTTCTTC	No	1	2			2	2	2	4	4	3		2	1	1	1	2	11	10		2	5	4	5	11
hsa-miR-1249-5p	5p	hsa-mir-1249	MI0006384	GGAGGG	24	AGGAGGGAGGAGAUGGGCCAAGUU	MIMAT0032029		No
hsa-miR-1250-3p	3p	hsa-mir-1250	MI0006385	CAUUUU	19	ACAUUUUCCAGCCCAUUCA	MIMAT0026740		No
hsa-miR-1250-5p	5p	hsa-mir-1250	MI0006385	CGGUGC	21	ACGGUGCUGGAUGUGGCCUUU	MIMAT0005902	ACGGTGCTGGATGTGGCCTTT	Yes	48	100	10	12	4	5	4	6	48	100	10	12	4	5	4	6	122	221	28	18	7	8	7	9
hsa-miR-1254	5p	hsa-mir-1254-1	MI0006388	GCCUGG	24	AGCCUGGAAGCUGGAGCCUGCAGU	MIMAT0005905	AGCCTGGAAGCTGGAGCCTGCAGT	Yes	2	6	2						2	6	2						7	8	2
hsa-miR-1254	5p	hsa-mir-1254-2	MI0016747	GCCUGG	24	AGCCUGGAAGCUGGAGCCUGCAGU	MIMAT0005905	AGCCTGGAAGCTGGAGCCTGCAGT	Yes	2	6	2						2	6	2						7	8	2
hsa-miR-1255a	5p	hsa-mir-1255a	MI0006389	GGAUGA	23	AGGAUGAGCAAAGAAAGUAGAUU	MIMAT0005906	AGGATGAGCAAAGAAAGTAGATT	Yes	6	10	6	17				1	6	10	6	17				1	7	14	13	21	1		1	2
hsa-miR-1255b-2-3p	3p	hsa-mir-1255b-2	MI0006436	ACCACU	22	AACCACUUUCUUUGCUCAUCCA	MIMAT0022725		No
hsa-miR-1255b-5p	5p	hsa-mir-1255b-1	MI0006435	GGAUGA	22	CGGAUGAGCAAAGAAAGUGGUU	MIMAT0005945	CGGATGAGCAAAGAAAGTGGTT	Yes	1	2		3					1	2		3					1	2		3
hsa-miR-1255b-5p	5p	hsa-mir-1255b-2	MI0006436	GGAUGA	22	CGGAUGAGCAAAGAAAGUGGUU	MIMAT0005945	CGGATGAGCAAAGAAAGTGGTT	Yes									1	2		3					1	2		3
hsa-miR-1256	5p	hsa-mir-1256	MI0006390	GGCAUU	22	AGGCAUUGACUUCUCACUAGCU	MIMAT0005907	CCAGGCATTGACTTCTCACTAG	No											2								2
hsa-miR-125a-3p	3p	hsa-mir-125a	MI0000469	CAGGUG	22	ACAGGUGAGGUUCUUGGGAGCC	MIMAT0004602	ACAGGTGAGGTTCTTGGGAGC	No									6		4	5	1				18	7	9	7	1
hsa-miR-125a-5p	5p	hsa-mir-125a	MI0000469	CCCUGA	24	UCCCUGAGACCCUUUAACCUGUGA	MIMAT0000443	TCCCTGAGACCCTTTAACCTGTG	No	119	81	123	58	191	147	119	158	292	202	266	142	293	131	124	227	1054	676	875	520	1053	651	544	977
hsa-miR-125b-1-3p	3p	hsa-mir-125b-1	MI0000446	CGGGUU	22	ACGGGUUAGGCUCUUGGGAGCU	MIMAT0004592	ACGGGTTAGGCTCTTGGGAGCT	Yes	1	2							1	2							1	2
hsa-miR-125b-2-3p	3p	hsa-mir-125b-2	MI0000470	CACAAG	22	UCACAAGUCAGGCUCUUGGGAC	MIMAT0004603	ACAAGTCAGGCTCTTGGGACT	No									2	1	4	2					4	1	6	4
hsa-miR-125b-5p	5p	hsa-mir-125b-1	MI0000446	CCCUGA	22	UCCCUGAGACCCUAACUUGUGA	MIMAT0000423	TCCCTGAGACCCTAACTTGTG	No	12	5	14	8	10	5	8	8	21	14	32	11	9	5	5	9	91	39	93	55	33	18	25	34
hsa-miR-125b-5p	5p	hsa-mir-125b-2	MI0000470	CCCUGA	22	UCCCUGAGACCCUAACUUGUGA	MIMAT0000423	TCCCTGAGACCCTAACTTGTG	No	12	5	14	8	10	5	8	8	21	14	32	11	9	5	5	9	90	38	93	53	33	18	23	33
hsa-miR-126-3p	3p	hsa-mir-126	MI0000471	CGUACC	22	UCGUACCGUGAGUAAUAAUGCG	MIMAT0000445	TCGTACCGTGAGTAATAATGT	No	5854	6217	8337	11897	2411	2287	2094	3705	9979	15594	14485	20039	313	394	362	444	51575	60146	67592	93027	8644	9350	8279	13683
hsa-miR-126-5p	5p	hsa-mir-126	MI0000471	AUUAUU	21	CAUUAUUACUUUUGGUACGCG	MIMAT0000444	CATTATTACTTTTGGTACGCG	Yes	397	146	320	399	858	306	372	580	397	146	320	399	858	306	372	580	1871	877	1508	1752	2057	1017	1096	1810
hsa-miR-1260a	5p	hsa-mir-1260a	MI0006394	UCCCAC	18	AUCCCACCUCUGCCACCA	MIMAT0005911	ATCCCACCGCTGCCACCAA	No									18	10	14	7	12	14	8	24	43	34	30	30	42	39	29	76
hsa-miR-1260b	5p	hsa-mir-1260b	MI0014197	UCCCAC	19	AUCCCACCACUGCCACCAU	MIMAT0015041	ATCCCACCGCTGCCACCATT	No	7	3		5	4	2	1	3	232	348	92	79	84	55	44	73	381	461	161	150	179	123	93	172
hsa-miR-1261	5p	hsa-mir-1261	MI0006396	UGGAUA	19	AUGGAUAAGGCUUUGGCUU	MIMAT0005913	TGGATAAGGCATTGGC	No									7	2	3	5	3	2	2	2	11	6	7	10	4	2	2	3
hsa-miR-1266-3p	3p	hsa-mir-1266	MI0006403	CCUGUU	22	CCCUGUUCUAUGCCCUGAGGGA	MIMAT0026742		No
hsa-miR-1266-5p	5p	hsa-mir-1266	MI0006403	CUCAGG	23	CCUCAGGGCUGUAGAACAGGGCU	MIMAT0005920		No
hsa-miR-1268b	5p	hsa-mir-1268b	MI0016748	GGGCGU	20	CGGGCGUGGUGGUGGGGGUG	MIMAT0018925	GCGGGCGTGGTGGTGGGGGT	No									1								1
hsa-miR-127-3p	3p	hsa-mir-127	MI0000472	CGGAUC	22	UCGGAUCCGUCUGAGCUUGGCU	MIMAT0000446	TCGGATCCGTCTGAGCTTGGCTC	No	171	530	130	52	63	76	69	62	638	1749	439	207	27	38	44	37	1647	4580	1174	516	241	315	294	259
hsa-miR-127-5p	5p	hsa-mir-127	MI0000472	UGAAGC	22	CUGAAGCUCAGAGGGCUCUGAU	MIMAT0004604	CTGAAGCTCAGAGGGCTCTGATT	No		5	4		13	9	10	9	10	25	8	4	22	15	17	15	38	145	40	10	74	50	68	54
hsa-miR-1270	5p	hsa-mir-1270	MI0006407	UGGAGA	23	CUGGAGAUAUGGAAGAGCUGUGU	MIMAT0005924	CTGGAGATATGGAAGAGCTGTGT	Yes	3			3					3			3					3	3		3
hsa-miR-1271-3p	3p	hsa-mir-1271	MI0003814	GUGCCU	22	AGUGCCUGCUAUGUGCCAGGCA	MIMAT0022712		No
hsa-miR-1271-5p	5p	hsa-mir-1271	MI0003814	UUGGCA	22	CUUGGCACCUAGCAAGCACUCA	MIMAT0005796	CTTGGCACCTAGCAAGCACTCA	Yes	11	2	3	5	8	6	5	9	11	2	3	5	8	6	5	9	30	19	16	22	19	18	15	26
hsa-miR-1273a	3p	hsa-mir-1273a	MI0006409	GGCGAC	25	GGGCGACAAAGCAAGACUCUUUCUU	MIMAT0005926		No
hsa-miR-1273c	5p	hsa-mir-1273c	MI0014171	GCGACA	22	GGCGACAAAACGAGACCCUGUC	MIMAT0015017	GGCGACAAAACGAGACCCTGT	No									1				1				1				2			1
hsa-miR-1273d	5p	hsa-mir-1273d	MI0014254	AACCCA	25	GAACCCAUGAGGUUGAGGCUGCAGU	MIMAT0015090	GAACCCATGAGGTTGAGGCTGT	No									1								1
hsa-miR-1273e	5p	hsa-mir-1273e	MI0016059	UGCUUG	22	UUGCUUGAACCCAGGAAGUGGA	MIMAT0018079		No
hsa-miR-1273f	5p	hsa-mir-1273f	MI0018002	GAGAUG	19	GGAGAUGGAGGUUGCAGUG	MIMAT0020601		No
hsa-miR-1273g-3p	3p	hsa-mir-1273g	MI0018003	CCACUG	21	ACCACUGCACUCCAGCCUGAG	MIMAT0022742		No
hsa-miR-1273g-5p	5p	hsa-mir-1273g	MI0018003	GUGGUU	22	GGUGGUUGAGGCUGCAGUAAGU	MIMAT0020602		No
hsa-miR-1273h-3p	3p	hsa-mir-1273h	MI0025512	UGCAGA	22	CUGCAGACUCGACCUCCCAGGC	MIMAT0030416	CTGCAGACTCGACCTCCCAGGC	Yes	24	28	25	11	22	21	18	23	24	28	25	11	22	21	18	23	144	141	86	65	84	79	66	89
hsa-miR-1273h-5p	5p	hsa-mir-1273h	MI0025512	UGGGAG	21	CUGGGAGGUCAAGGCUGCAGU	MIMAT0030415	CTGGGAGGTCAAGGCTGCAGTGT	No	4	3	2	3		1			15	13	6	6	1	1	2	2	33	30	10	15	3	3	4	4
hsa-miR-1276	5p	hsa-mir-1276	MI0006416	AAAGAG	20	UAAAGAGCCCUGUGGAGACA	MIMAT0005930	TAAAGAGCCCTGTGGAGACACT	No									1								1
hsa-miR-1277-3p	3p	hsa-mir-1277	MI0006419	ACGUAG	22	UACGUAGAUAUAUAUGUAUUUU	MIMAT0005933	TACGTAGATATATATGTATTTT	Yes	3	6	2		10	5	9	4	3	6	2		10	5	9	4	5	11	5	11	20	11	12	8
hsa-miR-1277-5p	5p	hsa-mir-1277	MI0006419	AAUAUA	24	AAAUAUAUAUAUAUAUGUACGUAU	MIMAT0022724	TATATATATATATGTACGTAT	No									3	1	4	13	3	1	1	2	6	3	12	31	18	5	2	8
hsa-miR-1278	3p	hsa-mir-1278	MI0006425	AGUACU	22	UAGUACUGUGCAUAUCAUCUAU	MIMAT0005936	TAGTACTGTGCATATCATCTAT	Yes		1	2	2		1	1	2		1	2	2		1	1	2	1	3	2	6	1	1	2	3
hsa-miR-128-1-5p	5p	hsa-mir-128-1	MI0000447	GGGGCC	23	CGGGGCCGUAGCACUGUCUGAGA	MIMAT0026477	CGGGGCCGTAGCACTGTCTGAGA	Yes	2								2								3
hsa-miR-128-2-5p	5p	hsa-mir-128-2	MI0000727	GGGGCC	23	GGGGGCCGAUACACUGUACGAGA	MIMAT0031095		No
hsa-miR-128-3p	3p	hsa-mir-128-1	MI0000447	CACAGU	21	UCACAGUGAACCGGUCUCUUU	MIMAT0000424	TCACAGTGAACCGGTCTCTTTT	No	439	116	423	676	108	139	98	148	496	150	544	788	172	206	154	234	1710	585	1776	2609	500	645	448	771
hsa-miR-128-3p	3p	hsa-mir-128-2	MI0000727	CACAGU	21	UCACAGUGAACCGGUCUCUUU	MIMAT0000424	TCACAGTGAACCGGTCTCTTT	Yes	439	116	423	676	108	139	98	148	439	116	423	676	108	139	98	148	1003	288	945	1446	217	323	211	364
hsa-miR-1284	5p	hsa-mir-1284	MI0006431	CUAUAC	22	UCUAUACAGACCCUGGCUUUUC	MIMAT0005941	TCTATACAGACCCTGGCTTTTC	Yes			3	2							3	2					3		3	2
hsa-miR-1285-3p	3p	hsa-mir-1285-1	MI0006346	CUGGGC	22	UCUGGGCAACAAAGUGAGACCU	MIMAT0005876	TCTGGGCAACAAAGTGAGACCT	Yes	4	4	4	5	2	1	1	2	4	4	4	5	2	1	1	2	22	16	11	11	9	4	6	7
hsa-miR-1285-3p	3p	hsa-mir-1285-2	MI0006347	CUGGGC	22	UCUGGGCAACAAAGUGAGACCU	MIMAT0005876	TCTGGGCAACAAAGTGAGACCT	Yes	4	4	4	5	2	1	1	2	4	4	4	5	2	1	1	2	18	12	11	13	4	2	3	4
hsa-miR-1285-5p	5p	hsa-mir-1285-1	MI0006346	AUCUCA	21	GAUCUCACUUUGUUGCCCAGG	MIMAT0022719	ATCTCACTTTGTTGCCCAGGCA	No												2								2
hsa-miR-1287-3p	3p	hsa-mir-1287	MI0006349	UCUAGC	22	CUCUAGCCACAGAUGCAGUGAU	MIMAT0026738		No
hsa-miR-1287-5p	5p	hsa-mir-1287	MI0006349	GCUGGA	22	UGCUGGAUCAGUGGUUCGAGUC	MIMAT0005878	TGCTGGATCAGTGGTTCGAGTC	Yes	15	16	7	8	2	2	3	3	15	16	7	8	2	2	3	3	67	52	43	29	15	15	11	17
hsa-miR-1288-3p	3p	hsa-mir-1288	MI0006432	GGACUG	21	UGGACUGCCCUGAUCUGGAGA	MIMAT0005942	TGGACTGCCCTGATCTGGAGA	Yes	2	5	2					1	2	5	2					1	2	8	2					1
hsa-miR-1288-5p	5p	hsa-mir-1288	MI0006432	CAGAUC	23	GCAGAUCAGGACUGUAACUCACC	MIMAT0026743		No
hsa-miR-129-1-3p	3p	hsa-mir-129-1	MI0000252	AGCCCU	22	AAGCCCUUACCCCAAAAAGUAU	MIMAT0004548		No
hsa-miR-129-2-3p	3p	hsa-mir-129-2	MI0000473	AGCCCU	22	AAGCCCUUACCCCAAAAAGCAU	MIMAT0004605		No
hsa-miR-129-5p	5p	hsa-mir-129-1	MI0000252	UUUUUG	21	CUUUUUGCGGUCUGGGCUUGC	MIMAT0000242	CTTTTTGCGGTCTGGGCTTGT	No	3	1							3	2							6	3
hsa-miR-129-5p	5p	hsa-mir-129-2	MI0000473	UUUUUG	21	CUUUUUGCGGUCUGGGCUUGC	MIMAT0000242	CTTTTTGCGGTCTGGGCTTGT	No	3	1							3	2							6	3
hsa-miR-1290	3p	hsa-mir-1290	MI0006352	GGAUUU	19	UGGAUUUUUGGAUCAGGGA	MIMAT0005880	TGGATTTTTGGAGCAGGGA	No									2								2
hsa-miR-1291	5p	hsa-mir-1291	MI0006353	GGCCCU	24	UGGCCCUGACUGAAGACCAGCAGU	MIMAT0005881	GTGGCCCTGACTGAAGACCAGC	No									1		3						1	1	3
hsa-miR-1292-3p	3p	hsa-mir-1292	MI0006433	CGCGCC	20	UCGCGCCCCGGCUCCCGUUC	MIMAT0022948		No
hsa-miR-1292-5p	5p	hsa-mir-1292	MI0006433	GGGAAC	25	UGGGAACGGGUUCCGGCAGACGCUG	MIMAT0005943	TGGGAACGGGTTCCGGCAGACGCTGT	No		2							4	1							18	11		2
hsa-miR-1294	5p	hsa-mir-1294	MI0006356	GUGAGG	22	UGUGAGGUUGGCAUUGUUGUCU	MIMAT0005884	TGTGAGGTTGGCATTGTTGTCT	Yes		2	2	2						2	2	2					3	4	2	4
hsa-miR-1296-3p	3p	hsa-mir-1296	MI0003780	AGUGGG	22	GAGUGGGGCUUCGACCCUAACC	MIMAT0026637		No
hsa-miR-1296-5p	5p	hsa-mir-1296	MI0003780	UAGGGC	22	UUAGGGCCCUGGCUCCAUCUCC	MIMAT0005794	TTAGGGCCCTGGCTCCATCTCT	No	15	10			1	1	2	1	17	19	9	6	4	2	2	2	44	41	17	6	7	5	6	5
hsa-miR-1297	3p	hsa-mir-1297	MI0006358	UCAAGU	17	UUCAAGUAAUUCAGGUG	MIMAT0005886	TTCAAGTAATTCAGGAG	No											3	5	7	2	2	6			3	5	8	5	3	8
hsa-miR-1298-3p	3p	hsa-mir-1298	MI0003938	AUCUGG	21	CAUCUGGGCAACUGACUGAAC	MIMAT0026641		No
hsa-miR-1298-5p	5p	hsa-mir-1298	MI0003938	UCAUUC	22	UUCAUUCGGCUGUCCAGAUGUA	MIMAT0005800	TTCATTCGGCTGTCCAGATGTA	Yes			2								2								2
hsa-miR-1299	3p	hsa-mir-1299	MI0006359	UCUGGA	22	UUCUGGAAUUCUGUGUGAGGGA	MIMAT0005887	TTCTGGAATTCTGTGTGAGGGA	Yes	2	28	10	5		3	11	1	2	28	10	5		3	11	1	5	69	33	7	1	5	40	3
hsa-miR-1301-3p	3p	hsa-mir-1301	MI0003815	UGCAGC	24	UUGCAGCUGCCUGGGAGUGACUUC	MIMAT0005797	TTGCAGCTGCCTGGGAGTGACTTCT	No	78	29	44	28	5	4	6	7	101	73	76	54	31	16	18	27	585	313	335	234	79	57	58	85
hsa-miR-1301-5p	5p	hsa-mir-1301	MI0003815	GCUCUA	19	CGCUCUAGGCACCGCAGCA	MIMAT0026639		No
hsa-miR-1302	3p	hsa-mir-1302-1	MI0006362	UGGGAC	21	UUGGGACAUACUUAUGCUAAA	MIMAT0005890		No
hsa-miR-1303	3p	hsa-mir-1303	MI0006370	UUAGAG	22	UUUAGAGACGGGGUCUUGCUCU	MIMAT0005891	ATTTTAGAGACGGGGTCTTGA	No												2								2
hsa-miR-1304-3p	3p	hsa-mir-1304	MI0006371	CUCACU	22	UCUCACUGUAGCCUCGAACCCC	MIMAT0022720	TCTCACTGTAGCATCGAACCCC	No									11	8	8	8	3	4	3	4	34	22	19	25	6	6	8	10
hsa-miR-1304-5p	5p	hsa-mir-1304	MI0006371	UUGAGG	22	UUUGAGGCUACAGUGAGAUGUG	MIMAT0005892	CGGTTTGAGGCTACAGTGAGAT	No									6	2	6	5	1	2	1	1	15	7	6	17	1	3	1	2
hsa-miR-1306-3p	3p	hsa-mir-1306	MI0006443	CGUUGG	18	ACGUUGGCUCUGGUGGUG	MIMAT0005950	ACGTTGGCTCTGGTGGTGATGT	No									26	34	6	11	2	1	1	1	52	72	13	15	3	1	3	3
hsa-miR-1306-5p	5p	hsa-mir-1306	MI0006443	CACCUC	22	CCACCUCCCCUGCAAACGUCCA	MIMAT0022726	CCACCTCCCCTGCAAACGTCC	No	1				1	3	2	4	1		2	2	3	2	2	1	7	1	2	4	9	11	7	11
hsa-miR-1307-3p	3p	hsa-mir-1307	MI0006444	CUCGGC	22	ACUCGGCGUGGCGUCGGUCGUG	MIMAT0005951	ACTCGGCGTGGCGTCGGTCGTGG	No	366	382	128	80	52	29	38	41	1256	1501	423	260	228	120	157	195	8014	9669	2926	2056	1026	777	894	1056
hsa-miR-1307-5p	5p	hsa-mir-1307	MI0006444	CGACCG	21	UCGACCGGACCUCGACCGGCU	MIMAT0022727	TCGACCGGACCTCGACCGGCTCT	No	45	58	40	42	5	4	4	6	59	87	45	51	7	10	8	12	203	348	172	184	37	41	32	45
hsa-miR-130a-3p	3p	hsa-mir-130a	MI0000448	AGUGCA	22	CAGUGCAAUGUUAAAAGGGCAU	MIMAT0000425	CAGTGCAATGTTAAAAGGGCATT	No	5	5	4	5	45	24	28	30	36	63	63	52	82	54	54	83	141	143	168	136	298	214	203	279
hsa-miR-130a-5p	5p	hsa-mir-130a	MI0000448	UCACAU	22	UUCACAUUGUGCUACUGUCUGC	MIMAT0004593		No
hsa-miR-130b-3p	3p	hsa-mir-130b	MI0000748	AGUGCA	22	CAGUGCAAUGAUGAAAGGGCAU	MIMAT0000691	CAGTGCAATGATGAAAGGGCAT	Yes	5	4	10	3	32	22	13	13	5	4	10	3	32	22	13	13	70	62	59	45	89	74	47	65
hsa-miR-130b-5p	5p	hsa-mir-130b	MI0000748	CUCUUU	21	ACUCUUUCCCUGUUGCACUAC	MIMAT0004680	ACTCTTTCCCTGTTGCACTACT	No	29	8	13	25	4	3	2	6	31	33	59	31	40	37	35	72	116	69	149	104	83	80	68	152
hsa-miR-132-3p	3p	hsa-mir-132	MI0000449	AACAGU	22	UAACAGUCUACAGCCAUGGUCG	MIMAT0000426	TAACAGTCTACAGCCATGGTCGT	No	3	2		2	2	1	2	3	11	7	12	16	4	3	4	6	29	16	18	34	11	5	9	16
hsa-miR-132-5p	5p	hsa-mir-132	MI0000449	CCGUGG	22	ACCGUGGCUUUCGAUUGUUACU	MIMAT0004594	ACCGTGGCTTTCGATTGTTACT	Yes	9	25	9	8	5	3	4	6	9	25	9	8	5	3	4	6	33	55	19	15	10	6	8	17
hsa-miR-1323	5p	hsa-mir-1323	MI0003786	CAAAAC	22	UCAAAACUGAGGGGCAUUUUCU	MIMAT0005795	TCAAAACTGAGGGGCATTTTCT	Yes	3	2							3	2							3	2
hsa-miR-133a-3p	3p	hsa-mir-133a-1	MI0000450	UUGGUC	22	UUUGGUCCCCUUCAACCAGCUG	MIMAT0000427	TTTGGTCCCCTTCAACCAGCTGT	No	1								13	6	8	9	3	3	2	4	30	12	16	20	8	11	6	13
hsa-miR-133a-3p	3p	hsa-mir-133a-2	MI0000451	UUGGUC	22	UUUGGUCCCCUUCAACCAGCUG	MIMAT0000427	TTTGGTCCCCTTCAACCAGCTGT	No	1								13	6	8	9	3	3	2	4	30	12	16	20	8	11	6	13
hsa-miR-133a-5p	5p	hsa-mir-133a-1	MI0000450	GCUGGU	22	AGCUGGUAAAAUGGAACCAAAU	MIMAT0026478		No
hsa-miR-133a-5p	5p	hsa-mir-133a-2	MI0000451	GCUGGU	22	AGCUGGUAAAAUGGAACCAAAU	MIMAT0026478		No
hsa-miR-133b	3p	hsa-mir-133b	MI0000822	UUGGUC	22	UUUGGUCCCCUUCAACCAGCUA	MIMAT0000770	TTTGGTCCCCTTCAACCAGCTGC	No	2								2	1	2	2		1		1	4	1	2	2		1		1
hsa-miR-134-3p	3p	hsa-mir-134	MI0000474	CUGUGG	23	CCUGUGGGCCACCUAGUCACCAA	MIMAT0026481		No
hsa-miR-134-5p	5p	hsa-mir-134	MI0000474	GUGACU	22	UGUGACUGGUUGACCAGAGGGG	MIMAT0000447	TGTGACTGGTTGACCAGAGGGG	Yes	571	877	388	168	33	15	33	16	571	877	388	168	33	15	33	16	2348	3752	1718	721	109	84	132	69
hsa-miR-1343-3p	3p	hsa-mir-1343	MI0017320	UCCUGG	22	CUCCUGGGGCCCGCACUCUCGC	MIMAT0019776	CTCCTGGGGCCCGCACTCTCGT	No					1		1	1	2	3					1	1	6	6			4	2	3	4
hsa-miR-1343-5p	5p	hsa-mir-1343	MI0017320	GGGGAG	22	UGGGGAGCGGCCCCCGGGUGGG	MIMAT0027038		No
hsa-miR-135a-3p	3p	hsa-mir-135a-1	MI0000452	AUAGGG	22	UAUAGGGAUUGGAGCCGUGGCG	MIMAT0004595	TATAGGGATTGGAGCCGTGGCA	No									2								4	3
hsa-miR-135a-5p	5p	hsa-mir-135a-1	MI0000452	AUGGCU	23	UAUGGCUUUUUAUUCCUAUGUGA	MIMAT0000428	TATGGCTTTTTATTCCTATGTGA	Yes	2			2	6	5	4	3	2			2	6	5	4	3	4	2	2	4	8	6	6	6
hsa-miR-135a-5p	5p	hsa-mir-135a-2	MI0000453	AUGGCU	23	UAUGGCUUUUUAUUCCUAUGUGA	MIMAT0000428	TATGGCTTTTTATTCCTATGTGA	Yes	2			2	6	5	4	3	2			2	6	5	4	3	4	2	2	4	8	6	6	6
hsa-miR-135b-3p	3p	hsa-mir-135b	MI0000810	UGUAGG	22	AUGUAGGGCUAAAAGCCAUGGG	MIMAT0004698		No
hsa-miR-135b-5p	5p	hsa-mir-135b	MI0000810	AUGGCU	23	UAUGGCUUUUCAUUCCUAUGUGA	MIMAT0000758	TATGGCTTTTCATTCCTATGTG	No				2					2								2			2
hsa-miR-136-3p	3p	hsa-mir-136	MI0000475	AUCAUC	22	CAUCAUCGUCUCAAAUGAGUCU	MIMAT0004606	ATCATCGTCTCAAATGAGTCT	No	26	18	38	24	12	13	14	15	22	16	36	40	20	14	15	13	83	54	125	121	71	55	69	65
hsa-miR-136-5p	5p	hsa-mir-136	MI0000475	CUCCAU	23	ACUCCAUUUGUUUUGAUGAUGGA	MIMAT0000448	ACTCCATTTGTTTTGATGATGG	No									15	17	14	23	25	8	16	18	35	51	74	49	59	24	42	52
hsa-miR-139-3p	3p	hsa-mir-139	MI0000261	GGAGAC	23	UGGAGACGCGGCCCUGUUGGAGU	MIMAT0004552	TGGAGACGCGGCCCTGTTGGAGT	Yes	162	505	27	73	39	29	14	30	162	505	27	73	39	29	14	30	284	788	41	114	61	50	23	55
hsa-miR-139-5p	5p	hsa-mir-139	MI0000261	CUACAG	23	UCUACAGUGCACGUGUCUCCAGU	MIMAT0000250	TCTACAGTGCACGTGTCTCCAGT	Yes	554	769	541	932	905	658	428	951	554	769	541	932	905	658	428	951	1019	1197	945	1564	1572	1191	733	1714
hsa-miR-140-3p	3p	hsa-mir-140	MI0000456	ACCACA	21	UACCACAGGGUAGAACCACGG	MIMAT0004597	TACCACAGGGTAGAACCACGGACT	No	75	60	67	58	49	25	26	38	4067	4457	2837	1423	1070	799	999	1105	13007	13876	8974	4528	5197	3971	4309	5583
hsa-miR-140-5p	5p	hsa-mir-140	MI0000456	AGUGGU	22	CAGUGGUUUUACCCUAUGGUAG	MIMAT0000431	CAGTGGTTTTACCCTATGGTAG	Yes	82	45	47	62	70	33	36	45	82	45	47	62	70	33	36	45	269	141	229	256	180	132	139	173
hsa-miR-141-3p	3p	hsa-mir-141	MI0000457	AACACU	22	UAACACUGUCUGGUAAAGAUGG	MIMAT0000432	TAACACTGTCTGGTAAAGATG	No									8	2	10	4	2			1	11	9	21	10	2			1
hsa-miR-141-5p	5p	hsa-mir-141	MI0000457	AUCUUC	22	CAUCUUCCAGUACAGUGUUGGA	MIMAT0004598		No
hsa-miR-142-3p	3p	hsa-mir-142	MI0000458	GUAGUG	23	UGUAGUGUUUCCUACUUUAUGGA	MIMAT0000434	GTAGTGTTTCCTACTTTATGGA	No	102	55	231	334	351	209	176	259	102	103	286	443	476	283	215	330	606	458	1339	1803	2685	1396	1187	1917
hsa-miR-142-5p	5p	hsa-mir-142	MI0000458	AUAAAG	21	CAUAAAGUAGAAAGCACUACU	MIMAT0000433	CCCATAAAGTAGAAAGCACT	No	260	145	377	642	166	89	48	96	2047	930	2578	3020	5	1	2	3	4745	2295	6637	7322	361	209	115	223
hsa-miR-143-3p	3p	hsa-mir-143	MI0000459	GAGAUG	21	UGAGAUGAAGCACUGUAGCUC	MIMAT0000435	TGAGATGAAGCACTGTAGCTCT	No	719	819	1593	831	536	490	568	524	483	625	2242	399	1042	830	1008	1104	3894	4152	8302	3376	3246	3081	3274	3723
hsa-miR-143-5p	5p	hsa-mir-143	MI0000459	GUGCAG	22	GGUGCAGUGCUGCAUCUCUGGU	MIMAT0004599	GGTGCAGTGCTGCATCTCTGGT	Yes	6	27	21	4	4	3	2	2	6	27	21	4	4	3	2	2	31	70	67	10	19	17	16	20
hsa-miR-144-3p	3p	hsa-mir-144	MI0000460	ACAGUA	20	UACAGUAUAGAUGAUGUACU	MIMAT0000436	TACAGTATAGATGATGTACT	Yes	41	9	101	538	5	6	2	2	41	9	101	538	5	6	2	2	82	13	219	1125	10	10	2	4
hsa-miR-144-5p	5p	hsa-mir-144	MI0000460	GAUAUC	22	GGAUAUCAUCAUAUACUGUAAG	MIMAT0004600	GGATATCATCATATACTGTAAGT	No	6	2	15	18	5	3	2	4	27	3	29	94	29	28	22	22	83	21	81	305	59	53	40	47
hsa-miR-145-3p	3p	hsa-mir-145	MI0000461	GAUUCC	22	GGAUUCCUGGAAAUACUGUUCU	MIMAT0004601	ATTCCTGGAAATACTGTTCT	No	11	4	12	5	2	1	1	2	27	26	31	27	2	1	2	2	134	100	130	86	8	4	7	9
hsa-miR-145-5p	5p	hsa-mir-145	MI0000461	UCCAGU	23	GUCCAGUUUUCCCAGGAAUCCCU	MIMAT0000437	GTCCAGTTTTCCCAGGAATCCCT	Yes	28	42	110	26	15	39	19	13	28	42	110	26	15	39	19	13	71	89	233	61	25	73	33	30
hsa-miR-1468-3p	3p	hsa-mir-1468	MI0003782	GCAAAA	22	AGCAAAAUAAGCAAAUGGAAAA	MIMAT0026638		No
hsa-miR-1468-5p	5p	hsa-mir-1468	MI0003782	UCCGUU	21	CUCCGUUUGCCUGUUUCGCUG	MIMAT0006789	CTCCGTTTGCCTGTTTCGCTGA	No	2	1			1				6	2	2		1		2	1	14	6	2		2		3	1
hsa-miR-146a-3p	3p	hsa-mir-146a	MI0000477	CUCUGA	22	CCUCUGAAAUUCAGUUCUUCAG	MIMAT0004608	ACCTCTGAAATTCAGTTCTTC	No		1							6	1	6	2	1	1	1	2	25	5	13	2	8	11	12	9
hsa-miR-146a-5p	5p	hsa-mir-146a	MI0000477	GAGAAC	22	UGAGAACUGAAUUCCAUGGGUU	MIMAT0000449	TGAGAACTGAATTCCATGGGTT	Yes	44338	51832	28780	12508	16827	17459	16369	14241	44338	51832	28780	12508	16827	17459	16369	14241	92637	100569	60515	27844	40179	41829	37279	33371
hsa-miR-146b-3p	3p	hsa-mir-146b	MI0003129	GCCCUG	22	UGCCCUGUGGACUCAGUUCUGG	MIMAT0004766	GCCCTGTGGACTCAGTTCTGGT	No	3				1		1		9	26	4	9	16	8	10	11	61	68	27	24	47	24	26	37
hsa-miR-146b-5p	5p	hsa-mir-146b	MI0003129	GAGAAC	22	UGAGAACUGAAUUCCAUAGGCU	MIMAT0002809	TGAGAACTGAATTCCATAGGCTGT	No	550	399	713	562	601	505	515	383	864	888	965	704	1583	1308	1183	963	4647	3794	4841	3398	5137	4611	4113	3615
hsa-miR-147b	3p	hsa-mir-147b	MI0005544	UGUGCG	22	GUGUGCGGAAAUGCUUCUGCUA	MIMAT0004928	GTGTGCGGAAATGCTTCTGT	No										3							2	6
hsa-miR-148a-3p	3p	hsa-mir-148a	MI0000253	CAGUGC	22	UCAGUGCACUACAGAACUUUGU	MIMAT0000243	TCAGTGCACTACAGAACTTTGT	Yes	19942	31492	30623	21454	24386	16362	20817	21001	19942	31492	30623	21454	24386	16362	20817	21001	29757	46162	45612	31562	35139	24413	29433	31658
hsa-miR-148a-5p	5p	hsa-mir-148a	MI0000253	AAGUUC	22	AAAGUUCUGAGACACUCCGACU	MIMAT0004549	AAAGTTCTGAGACACTCCGACT	Yes	200	193	122	80	44	40	42	55	200	193	122	80	44	40	42	55	321	309	197	121	89	79	77	104
hsa-miR-148b-3p	3p	hsa-mir-148b	MI0000811	CAGUGC	22	UCAGUGCAUCACAGAACUUUGU	MIMAT0000759	TCAGTGCATCACAGAACTTTGT	Yes	821	782	1096	968	1589	2039	1633	1727	821	782	1096	968	1589	2039	1633	1727	1899	1794	3061	2410	4492	5582	4655	4749
hsa-miR-148b-5p	5p	hsa-mir-148b	MI0000811	AGUUCU	22	AAGUUCUGUUAUACACUCAGGC	MIMAT0004699	GAAGTTCTGTTATACACTCAGGC	No				2	1		1		8	13	15	16	16	16	17	14	26	35	56	63	62	44	50	59
hsa-miR-149-3p	3p	hsa-mir-149	MI0000478	GGGAGG	21	AGGGAGGGACGGGGGCUGUGC	MIMAT0004609		No
hsa-miR-149-5p	5p	hsa-mir-149	MI0000478	CUGGCU	23	UCUGGCUCCGUGUCUUCACUCCC	MIMAT0000450		No
hsa-miR-150-3p	3p	hsa-mir-150	MI0000479	UGGUAC	22	CUGGUACAGGCCUGGGGGACAG	MIMAT0004610	CCTGGTACAGGCCTGGGGGACA	No									3		2						18		4	2
hsa-miR-150-5p	5p	hsa-mir-150	MI0000479	CUCCCA	22	UCUCCCAACCCUUGUACCAGUG	MIMAT0000451	TCTCCCAACCCTTGTACCAGTG	Yes	96	15	218	230	4	1	2	5	96	15	218	230	4	1	2	5	245	29	603	718	10	7	4	10
hsa-miR-151a-3p	3p	hsa-mir-151a	MI0000809	UAGACU	21	CUAGACUGAAGCUCCUUGAGG	MIMAT0000757	CTAGACTGAAGCTCCTTGAGG	Yes	35281	41239	13969	11669	5146	3237	3670	4309	35281	41239	13969	11669	5146	3237	3670	4309	91559	97109	38921	31196	12906	10360	11041	12921
hsa-miR-151a-5p	5p	hsa-mir-151a	MI0000809	CGAGGA	21	UCGAGGAGCUCACAGUCUAGU	MIMAT0004697	TCGAGGAGCTCACAGTCTAGT	Yes	119	109	117	83	707	663	403	594	119	109	117	83	707	663	403	594	195	168	236	182	1297	1232	799	1123
hsa-miR-151b	3p	hsa-mir-151b	MI0003772	CGAGGA	18	UCGAGGAGCUCACAGUCU	MIMAT0010214	TCGAGGAGCTCACAGTCTAGC	No	5	6	7	9	17	16	15	12	13	12	12	9	53	73	38	52	42	33	54	39	184	201	115	200
hsa-miR-152-3p	3p	hsa-mir-152	MI0000462	CAGUGC	21	UCAGUGCAUGACAGAACUUGG	MIMAT0000438	TCAGTGCATGACAGAACTTGG	Yes	115	74	149	42	491	274	305	234	115	74	149	42	491	274	305	234	968	716	815	347	1365	1008	1031	788
hsa-miR-152-5p	5p	hsa-mir-152	MI0000462	GGUUCU	23	AGGUUCUGUGAUACACUCCGACU	MIMAT0026479	AGGTTCTGTGATACACTCCGACT	Yes	5		4	5	1	1	1	2	5		4	5	1	1	1	2	10	2	4	5	5	1	2	2
hsa-miR-153-3p	3p	hsa-mir-153-1	MI0000463	UGCAUA	22	UUGCAUAGUCACAAAAGUGAUC	MIMAT0000439		No
hsa-miR-1537-3p	3p	hsa-mir-1537	MI0007258	AAACCG	22	AAAACCGUCUAGUUACAGUUGU	MIMAT0007399	AGAAAACCGTCTAGTTACAGTT	No													1		1						1		1
hsa-miR-1537-5p	5p	hsa-mir-1537	MI0007258	GCUGUA	22	AGCUGUAAUUAGUCAGUUUUCU	MIMAT0026765		No
hsa-miR-1538	3p	hsa-mir-1538	MI0007259	GGCCCG	23	CGGCCCGGGCUGCUGCUGUUCCU	MIMAT0007400	CGGCCCGGGCTGCTGCTGTTCT	No		1							3	5	2						7	10	2		1
hsa-miR-154-3p	3p	hsa-mir-154	MI0000480	AUCAUA	22	AAUCAUACACGGUUGACCUAUU	MIMAT0000453	AATCATACACGGTTGACCTATT	Yes	5	1	8	2	7	5	9	3	5	1	8	2	7	5	9	3	5	1	8	2	7	5	11	4
hsa-miR-154-5p	5p	hsa-mir-154	MI0000480	AGGUUA	22	UAGGUUAUCCGUGUUGCCUUCG	MIMAT0000452	TAGGTTATCCGTGTTGCCTTCG	Yes	6	5	7	5	8	8	10	11	6	5	7	5	8	8	10	11	20	11	19	13	16	20	25	22
hsa-miR-155-3p	3p	hsa-mir-155	MI0000681	UCCUAC	22	CUCCUACAUAUUAGCAUUAACA	MIMAT0004658		No
hsa-miR-155-5p	5p	hsa-mir-155	MI0000681	UAAUGC	23	UUAAUGCUAAUCGUGAUAGGGGU	MIMAT0000646	TTAATGCTAATCGTGATAGGGGT	Yes	119	106	124	139	52	40	30	24	119	106	124	139	52	40	30	24	362	294	369	375	209	120	121	90
hsa-miR-15a-3p	3p	hsa-mir-15a	MI0000069	AGGCCA	22	CAGGCCAUAUUGUGCUGCCUCA	MIMAT0004488		No
hsa-miR-15a-5p	5p	hsa-mir-15a	MI0000069	AGCAGC	22	UAGCAGCACAUAAUGGUUUGUG	MIMAT0000068	TAGCAGCACATAATGGTTTGT	No	2		2	4	9	5	6	7	6	3	6	14	87	54	64	62	16	10	52	90	282	179	184	198
hsa-miR-15b-3p	3p	hsa-mir-15b	MI0000438	GAAUCA	22	CGAAUCAUUAUUUGCUGCUCUA	MIMAT0004586	CGAATCATTATTTGCTGCTCT	No	15	3	11	12		1	1	1	97	46	89	111	3	3	2	4	199	83	196	253	7	7	4	9
hsa-miR-15b-5p	5p	hsa-mir-15b	MI0000438	AGCAGC	22	UAGCAGCACAUCAUGGUUUACA	MIMAT0000417	TAGCAGCACATCATGGTTTACA	Yes	94	54	113	96	265	278	259	297	94	54	113	96	265	278	259	297	184	93	279	404	490	544	460	561
hsa-miR-16-1-3p	3p	hsa-mir-16-1	MI0000070	CAGUAU	22	CCAGUAUUAACUGUGCUGCUGA	MIMAT0004489	CCAGTATTAACTGTGCTGCTGA	Yes					1	1							1	1							1	1
hsa-miR-16-2-3p	3p	hsa-mir-16-2	MI0000115	CAAUAU	22	CCAAUAUUACUGUGCUGCUUUA	MIMAT0004518	ACCAATATTACTGTGCTGCTTT	No	24	16	15	11					344	173	183	287	2	2	2	4	881	415	472	965	4	3	3	6
hsa-miR-16-5p	5p	hsa-mir-16-1	MI0000070	AGCAGC	22	UAGCAGCACGUAAAUAUUGGCG	MIMAT0000069	TAGCAGCACGTAAATATTGGCG	Yes	52	49	68	110	3269	1141	1216	1692	52	49	68	110	3269	1141	1216	1692	424	388	589	920	9042	4641	4511	6157
hsa-miR-16-5p	5p	hsa-mir-16-2	MI0000115	AGCAGC	22	UAGCAGCACGUAAAUAUUGGCG	MIMAT0000069	TAGCAGCACGTAAATATTGGCG	Yes	52	49	68	110	3269	1141	1216	1692	52	49	68	110	3269	1141	1216	1692	413	379	571	907	8369	4317	4159	5818
hsa-miR-17-3p	3p	hsa-mir-17	MI0000071	CUGCAG	22	ACUGCAGUGAAGGCACUUGUAG	MIMAT0000071	ACTGCAGTGAAGGCACTTGTA	No					2	1	1	1		3	2	2	3	2	2	4	3	6	6	11	20	14	11	18
hsa-miR-17-5p	5p	hsa-mir-17	MI0000071	AAAGUG	23	CAAAGUGCUUACAGUGCAGGUAG	MIMAT0000070	CAAAGTGCTTACAGTGCAGGTAG	Yes	319	245	376	235	1870	1081	928	973	319	245	376	235	1870	1081	928	973	1003	898	1241	799	6604	5798	4447	4951
hsa-miR-181a-2-3p	3p	hsa-mir-181a-2	MI0000269	CCACUG	22	ACCACUGACCGUUGACUGUACC	MIMAT0004558	ACCACTGACCGTTGACTGTACT	No	39	60	26	19	29	25	29	38	58	137	51	37	29	29	28	44	184	281	132	107	96	97	98	150
hsa-miR-181a-3p	3p	hsa-mir-181a-1	MI0000289	CCAUCG	22	ACCAUCGACCGUUGAUUGUACC	MIMAT0000270	ACCATCGACCGTTGATTGTACT	No	8	6	16	7	14	10	12	20	15	14	31	26	14	15	13	21	60	35	74	72	84	63	63	104
hsa-miR-181a-5p	5p	hsa-mir-181a-1	MI0000289	ACAUUC	23	AACAUUCAACGCUGUCGGUGAGU	MIMAT0000256	AACATTCAACGCTGTCGGTGAGT	Yes	763	801	650	488	1307	547	625	749	763	801	650	488	1307	547	625	749	2576	1891	2221	1829	3327	1536	1734	2229
hsa-miR-181a-5p	5p	hsa-mir-181a-2	MI0000269	ACAUUC	23	AACAUUCAACGCUGUCGGUGAGU	MIMAT0000256	AACATTCAACGCTGTCGGTGAGT	Yes	763	801	650	488	1307	547	625	749	763	801	650	488	1307	547	625	749	2576	1891	2221	1829	3327	1536	1734	2229
hsa-miR-181b-2-3p	3p	hsa-mir-181b-2	MI0000683	UCACUG	20	CUCACUGAUCAAUGAAUGCA	MIMAT0031893		No
hsa-miR-181b-3p	3p	hsa-mir-181b-1	MI0000270	UCACUG	21	CUCACUGAACAAUGAAUGCAA	MIMAT0022692	CTCACTGAACAATGAATGC	No											2		1						2	2	2			1
hsa-miR-181b-5p	5p	hsa-mir-181b-1	MI0000270	ACAUUC	23	AACAUUCAUUGCUGUCGGUGGGU	MIMAT0000257	AACATTCATTGCTGTCGGTGGGT	Yes	60	49	42	37	10	8	6	11	60	49	42	37	10	8	6	11	329	178	221	217	100	68	69	91
hsa-miR-181b-5p	5p	hsa-mir-181b-2	MI0000683	ACAUUC	23	AACAUUCAUUGCUGUCGGUGGGU	MIMAT0000257	AACATTCATTGCTGTCGGTGGGT	Yes	60	49	42	37	10	8	6	11	60	49	42	37	10	8	6	11	363	215	233	230	114	79	83	104
hsa-miR-181c-3p	3p	hsa-mir-181c	MI0000271	ACCAUC	22	AACCAUCGACCGUUGAGUGGAC	MIMAT0004559	ACCATCGACCGTTGAGTGGACT	No					1	1			82	97	59	28	27	26	27	40	188	206	113	47	108	81	95	138
hsa-miR-181c-5p	5p	hsa-mir-181c	MI0000271	ACAUUC	22	AACAUUCAACCUGUCGGUGAGU	MIMAT0000258	AACATTCAACCTGTCGGTGAGT	Yes	7	3	4	3	8	3	3	4	7	3	4	3	8	3	3	4	18	15	21	20	28	13	19	15
hsa-miR-181d-3p	3p	hsa-mir-181d	MI0003139	CACCGG	21	CCACCGGGGGAUGAAUGUCAC	MIMAT0026608		No
hsa-miR-181d-5p	5p	hsa-mir-181d	MI0003139	ACAUUC	23	AACAUUCAUUGUUGUCGGUGGGU	MIMAT0002821	AACATTCATTGTTGTCGGTGGGT	Yes	142	137	81	44	11	10	7	10	142	137	81	44	11	10	7	10	457	459	246	159	88	67	71	82
hsa-miR-182-3p	3p	hsa-mir-182	MI0000272	GGUUCU	21	UGGUUCUAGACUUGCCAACUA	MIMAT0000260		No
hsa-miR-182-5p	5p	hsa-mir-182	MI0000272	UUGGCA	24	UUUGGCAAUGGUAGAACUCACACU	MIMAT0000259	TTTGGCAATGGTAGAACTCACACT	Yes	86	106	194	200	81	46	52	57	86	106	194	200	81	46	52	57	224	242	449	518	208	124	144	144
hsa-miR-1827	3p	hsa-mir-1827	MI0008195	GAGGCA	18	UGAGGCAGUAGAUUGAAU	MIMAT0006767	TGAGGCAGTAGATTGTATAGTC	No									5	6	4	9	3	4	7	5	10	11	24	33	10	17	19	19
hsa-miR-183-3p	3p	hsa-mir-183	MI0000273	UGAAUU	22	GUGAAUUACCGAAGGGCCAUAA	MIMAT0004560		No
hsa-miR-183-5p	5p	hsa-mir-183	MI0000273	AUGGCA	22	UAUGGCACUGGUAGAAUUCACU	MIMAT0000261	TATGGCACTGGTAGAATTCACT	Yes	20	16	38	73	2	2	2	3	20	16	38	73	2	2	2	3	61	31	101	186	8	3	3	5
hsa-miR-184	3p	hsa-mir-184	MI0000481	GGACGG	22	UGGACGGAGAACUGAUAAGGGU	MIMAT0000454	TGGACGGAGAACTGATAAGGGT	Yes	4	7	16	3	1	1			4	7	16	3	1	1			9	18	37	7	1	1
hsa-miR-185-3p	3p	hsa-mir-185	MI0000482	GGGGCU	22	AGGGGCUGGCUUUCCUCUGGUC	MIMAT0004611	AGGGGCTGGCTTTCCTCTGGT	No	88	156	21	15	4	7	5	5	498	1193	127	68	51	64	48	53	1412	3087	316	251	140	168	133	158
hsa-miR-185-5p	5p	hsa-mir-185	MI0000482	GGAGAG	22	UGGAGAGAAAGGCAGUUCCUGA	MIMAT0000455	TGGAGAGAAAGGCAGTTCCTGA	Yes	6971	4342	8405	4006	1492	1005	1038	952	6971	4342	8405	4006	1492	1005	1038	952	11854	7998	15263	7435	3656	2495	2487	2345
hsa-miR-186-3p	3p	hsa-mir-186	MI0000483	CCCAAA	22	GCCCAAAGGUGAAUUUUUUGGG	MIMAT0004612		No
hsa-miR-186-5p	5p	hsa-mir-186	MI0000483	AAAGAA	22	CAAAGAAUUCUCCUUUUGGGCU	MIMAT0000456	CAAAGAATTCTCCTTTTGGGCT	Yes	4656	4940	1342	961	292	307	274	486	4656	4940	1342	961	292	307	274	486	13635	15976	3984	3108	2060	1960	1653	2558
hsa-miR-187-3p	3p	hsa-mir-187	MI0000274	CGUGUC	22	UCGUGUCUUGUGUUGCAGCCGG	MIMAT0000262	TCGTGTCTTGTGTTGCAGCCGGT	No									2								2
hsa-miR-187-5p	5p	hsa-mir-187	MI0000274	GCUACA	22	GGCUACAACACAGGACCCGGGC	MIMAT0004561		No
hsa-miR-188-3p	3p	hsa-mir-188	MI0000484	UCCCAC	21	CUCCCACAUGCAGGGUUUGCA	MIMAT0004613		No
hsa-miR-188-5p	5p	hsa-mir-188	MI0000484	AUCCCU	21	CAUCCCUUGCAUGGUGGAGGG	MIMAT0000457	CATCCCTTGCATGGTGGAGGGT	No													2			1					3			2
hsa-miR-18a-3p	3p	hsa-mir-18a	MI0000072	CUGCCC	23	ACUGCCCUAAGUGCUCCUUCUGG	MIMAT0002891	ACTGCCCTAAGTGCTCCTTCTGT	No	4	3			4	1	2	3	14	11	9	11	7	6	5	6	36	26	16	25	16	12	12	19
hsa-miR-18a-5p	5p	hsa-mir-18a	MI0000072	AAGGUG	23	UAAGGUGCAUCUAGUGCAGAUAG	MIMAT0000072	TAAGGTGCATCTAGTGCAGATAG	Yes	10	6	5	7	47	26	19	21	10	6	5	7	47	26	19	21	21	14	18	20	152	124	95	98
hsa-miR-18b-3p	3p	hsa-mir-18b	MI0001518	GCCCUA	22	UGCCCUAAAUGCCCCUUCUGGC	MIMAT0004751		No
hsa-miR-18b-5p	5p	hsa-mir-18b	MI0001518	AAGGUG	23	UAAGGUGCAUCUAGUGCAGUUAG	MIMAT0001412	TAAGGTGCATCTAGTGCAGTT	No													1	1		1					3	4		1
hsa-miR-1908-3p	3p	hsa-mir-1908	MI0008329	CGGCCG	21	CCGGCCGCCGGCUCCGCCCCG	MIMAT0026916		No
hsa-miR-1908-5p	5p	hsa-mir-1908	MI0008329	GGCGGG	21	CGGCGGGGACGGCGAUUGGUC	MIMAT0007881	CGGCGGGGACGGCGATTGGTCT	No	35	55	9	9	3	4	3	3	35	84	6	7	7	7	3	9	191	341	44	58	16	21	13	25
hsa-miR-190a-3p	3p	hsa-mir-190a	MI0000486	UAUAUA	21	CUAUAUAUCAAACAUAUUCCU	MIMAT0026482		No
hsa-miR-190a-5p	5p	hsa-mir-190a	MI0000486	GAUAUG	22	UGAUAUGUUUGAUAUAUUAGGU	MIMAT0000458	TGATATGTTTGATATATTAGGTT	No	1				135	81	95	71	2	5			156	100	137	107	5	11	3		506	322	410	327
hsa-miR-190b	5p	hsa-mir-190b	MI0005545	GAUAUG	21	UGAUAUGUUUGAUAUUGGGUU	MIMAT0004929	TGATATGTTTGATATTGGGTTG	No	2								3	1		2			1		7	1		2			1
hsa-miR-191-3p	3p	hsa-mir-191	MI0000465	CUGCGC	22	GCUGCGCUUGGAUUUCGUCCCC	MIMAT0001618	CTGCGCTTGGATTTCGTCCCCT	No	1	1							15	9	10	9	4	1	2	2	38	31	14	15	6	2	3	3
hsa-miR-191-5p	5p	hsa-mir-191	MI0000465	AACGGA	23	CAACGGAAUCCCAAAAGCAGCUG	MIMAT0000440	CAACGGAATCCCAAAAGCAGCTG	Yes	5321	2900	4766	3553	3219	1719	1679	2777	5321	2900	4766	3553	3219	1719	1679	2777	19382	11312	21100	15386	11470	8504	7248	12641
hsa-miR-1914-3p	3p	hsa-mir-1914	MI0008335	GAGGGG	22	GGAGGGGUCCCGCACUGGGAGG	MIMAT0007890		No
hsa-miR-1914-5p	5p	hsa-mir-1914	MI0008335	CCUGUG	22	CCCUGUGCCCGGCCCACUUCUG	MIMAT0007889		No
hsa-miR-192-3p	3p	hsa-mir-192	MI0000234	UGCCAA	22	CUGCCAAUUCCAUAGGUCACAG	MIMAT0004543		No
hsa-miR-192-5p	5p	hsa-mir-192	MI0000234	UGACCU	21	CUGACCUAUGAAUUGACAGCC	MIMAT0000222	CTGACCTATGAATTGACAGCT	No	74	68	98	95	43	15	20	21	138	154	150	164	46	15	23	21	890	784	833	968	313	130	139	197
hsa-miR-193a-3p	3p	hsa-mir-193a	MI0000487	ACUGGC	22	AACUGGCCUACAAAGUCCCAGU	MIMAT0000459		No
hsa-miR-193a-5p	5p	hsa-mir-193a	MI0000487	GGGUCU	22	UGGGUCUUUGCGGGCGAGAUGA	MIMAT0004614	TGGGTCTTTGCGGGCGAGAT	No			2	2				1	4		2	2					13		4	6				1
hsa-miR-193b-3p	3p	hsa-mir-193b	MI0003137	ACUGGC	22	AACUGGCCCUCAAAGUCCCGCU	MIMAT0002819	AACTGGCCCTCAAAGTCCCGCT	Yes	2								2								2
hsa-miR-193b-5p	5p	hsa-mir-193b	MI0003137	GGGGUU	22	CGGGGUUUUGAGGGCGAGAUGA	MIMAT0004767		No
hsa-miR-194-3p	3p	hsa-mir-194-2	MI0000732	CAGUGG	22	CCAGUGGGGCUGCUGUUAUCUG	MIMAT0004671	CCAGTGGGGCTGCTGTTATCTG	Yes				2								2						1		2
hsa-miR-194-5p	5p	hsa-mir-194-1	MI0000488	GUAACA	22	UGUAACAGCAACUCCAUGUGGA	MIMAT0000460	TGTAACAGCAACTCCATGTGGA	Yes	22	18	27	31	25	18	17	18	22	18	27	31	25	18	17	18	85	49	82	122	65	32	29	34
hsa-miR-194-5p	5p	hsa-mir-194-2	MI0000732	GUAACA	22	UGUAACAGCAACUCCAUGUGGA	MIMAT0000460	TGTAACAGCAACTCCATGTGGA	Yes	22	18	27	31	25	18	17	18	22	18	27	31	25	18	17	18	80	53	93	141	65	42	34	41
hsa-miR-195-3p	3p	hsa-mir-195	MI0000489	CAAUAU	22	CCAAUAUUGGCUGUGCUGCUCC	MIMAT0004615	CCAATATTGGCTGTGCTGCTCC	Yes		1	2							1	2						2	6	4
hsa-miR-195-5p	5p	hsa-mir-195	MI0000489	AGCAGC	21	UAGCAGCACAGAAAUAUUGGC	MIMAT0000461	TAGCAGCACAGAAATATTGGC	Yes	3	4	4	5	5	5	5	3	3	4	4	5	5	5	5	3	9	8	12	9	21	18	17	18
hsa-miR-196a-3p	3p	hsa-mir-196a-2	MI0000279	GGCAAC	22	CGGCAACAAGAAACUGCCUGAG	MIMAT0004562		No
hsa-miR-196a-5p	5p	hsa-mir-196a-1	MI0000238	AGGUAG	22	UAGGUAGUUUCAUGUUGUUGGG	MIMAT0000226	TAGGTAGTTTCCTGTTGTTGGGC	No									2	1	2	2	1		1	1	3	1	2	2	1		1	1
hsa-miR-196a-5p	5p	hsa-mir-196a-2	MI0000279	AGGUAG	22	UAGGUAGUUUCAUGUUGUUGGG	MIMAT0000226	TAGGTAGTTTCCTGTTGTTGGGATT	No												2					1			2
hsa-miR-196b-3p	3p	hsa-mir-196b	MI0001150	CGACAG	22	UCGACAGCACGACACUGCCUUC	MIMAT0009201		No
hsa-miR-196b-5p	5p	hsa-mir-196b	MI0001150	AGGUAG	22	UAGGUAGUUUCCUGUUGUUGGG	MIMAT0001080	TAGGTAGTTTCCTGTTGTTGGGT	No	7	6	6	9	1	1	1	2	10	12	6	5	5	4	6	5	85	52	46	59	22	18	22	23
hsa-miR-197-3p	3p	hsa-mir-197	MI0000239	UCACCA	22	UUCACCACCUUCUCCACCCAGC	MIMAT0000227	TTCACCACCTTCTCCACCCAGC	Yes	96	37	70	54	169	113	116	150	96	37	70	54	169	113	116	150	265	125	199	161	356	303	265	404
hsa-miR-197-5p	5p	hsa-mir-197	MI0000239	GGGUAG	23	CGGGUAGAGAGGGCAGUGGGAGG	MIMAT0022691	CGGGTAGAGAGGGCAGTGGGAGT	No										2		2						2		2
hsa-miR-1973	3p	hsa-mir-1973	MI0009983	CCGUGC	19	ACCGUGCAAAGGUAGCAUA	MIMAT0009448	AACCGTGCAAAGGTAGCATA	No												2								2
hsa-miR-1976	3p	hsa-mir-1976	MI0009986	CUCCUG	20	CCUCCUGCCCUCCUUGCUGU	MIMAT0009451	CCTCCTGCCCTCCTTGCTGTAGT	No	2								2	4	4	2	2	2	1	2	15	9	4	10	4	8	4	4
hsa-miR-199a-3p	3p	hsa-mir-199a-1	MI0000242	CAGUAG	22	ACAGUAGUCUGCACAUUGGUUA	MIMAT0000232	ACAGTAGTCTGCACATTGGTTA	Yes	948	577	1138	771	1900	3044	2953	3143	948	577	1138	771	1900	3044	2953	3143	3786	2555	5295	3935	5917	10030	8235	8495
hsa-miR-199a-3p	3p	hsa-mir-199a-2	MI0000281	CAGUAG	22	ACAGUAGUCUGCACAUUGGUUA	MIMAT0000232	ACAGTAGTCTGCACATTGGTTA	Yes	948	577	1138	771	1900	3044	2953	3143	948	577	1138	771	1900	3044	2953	3143	3795	2561	5308	3943	5952	10080	8281	8546
hsa-miR-199a-5p	5p	hsa-mir-199a-1	MI0000242	CCAGUG	23	CCCAGUGUUCAGACUACCUGUUC	MIMAT0000231	CCCAGTGTTCAGACTACCTGTTC	Yes	772	614	985	1097	1633	1263	1007	1319	772	614	985	1097	1633	1263	1007	1319	1361	1164	1799	1926	2980	2683	1967	2658
hsa-miR-199a-5p	5p	hsa-mir-199a-2	MI0000281	CCAGUG	23	CCCAGUGUUCAGACUACCUGUUC	MIMAT0000231	CCCAGTGTTCAGACTACCTGTTC	Yes	772	614	985	1097	1633	1263	1007	1319	772	614	985	1097	1633	1263	1007	1319	1361	1164	1799	1926	2979	2683	1967	2658
hsa-miR-199b-3p	3p	hsa-mir-199b	MI0000282	CAGUAG	22	ACAGUAGUCUGCACAUUGGUUA	MIMAT0004563	ACAGTAGTCTGCACATTGGTTA	Yes	948	577	1138	771	1900	3044	2953	3143	948	577	1138	771	1900	3044	2953	3143	3786	2555	5295	3935	5917	10030	8235	8495
hsa-miR-199b-5p	5p	hsa-mir-199b	MI0000282	CCAGUG	23	CCCAGUGUUUAGACUAUCUGUUC	MIMAT0000263	CCCAGTGTTTAGACTATCTGTT	No	12	12	15	2	35	25	22	31	10	13	47	17	45	31	24	31	45	51	105	64	142	111	88	128
hsa-miR-19a-3p	3p	hsa-mir-19a	MI0000073	GUGCAA	23	UGUGCAAAUCUAUGCAAAACUGA	MIMAT0000073	TGTGCAAATCTATGCAAAACTGT	No	16	4	11	18	6	7	4	7	86	43	95	105	31	19	16	18	159	100	181	220	92	48	40	47
hsa-miR-19a-5p	5p	hsa-mir-19a	MI0000073	GUUUUG	22	AGUUUUGCAUAGUUGCACUACA	MIMAT0004490		No
hsa-miR-19b-1-5p	5p	hsa-mir-19b-1	MI0000074	GUUUUG	23	AGUUUUGCAGGUUUGCAUCCAGC	MIMAT0004491	AGTTTTGCAGGTTTGCATCCAGC	Yes				2								2					2			2
hsa-miR-19b-2-5p	5p	hsa-mir-19b-2	MI0000075	GUUUUG	22	AGUUUUGCAGGUUUGCAUUUCA	MIMAT0004492		No
hsa-miR-19b-3p	3p	hsa-mir-19b-1	MI0000074	GUGCAA	23	UGUGCAAAUCCAUGCAAAACUGA	MIMAT0000074	TGTGCAAATCCATGCAAAACTGT	No	10	9	16	15	8	5	6	6	23	13	23	29	12	6	6	8	83	44	82	90	36	22	20	28
hsa-miR-19b-3p	3p	hsa-mir-19b-2	MI0000075	GUGCAA	23	UGUGCAAAUCCAUGCAAAACUGA	MIMAT0000074	TGTGCAAATCCATGCAAAACTGT	No	10	9	16	15	8	5	6	6	23	13	23	29	12	6	6	8	82	43	80	88	35	22	19	28
hsa-miR-200a-3p	3p	hsa-mir-200a	MI0000737	AACACU	22	UAACACUGUCUGGUAACGAUGU	MIMAT0000682	TAACACTGTCTGGTAACGATGTT	No	23	16	25	10	5	2	3	4	34	31	55	30	14	3	6	8	123	121	190	87	35	11	19	29
hsa-miR-200a-5p	5p	hsa-mir-200a	MI0000737	AUCUUA	22	CAUCUUACCGGACAGUGCUGGA	MIMAT0001620	CATCTTACCGGACAGTGCTGGA	Yes	7	8	6	5	2	1	1	1	7	8	6	5	2	1	1	1	10	13	6	5	2	1	1	1
hsa-miR-200b-3p	3p	hsa-mir-200b	MI0000342	AAUACU	22	UAAUACUGCCUGGUAAUGAUGA	MIMAT0000318	TAATACTGCCTGGTAATGATGACT	No	45	37	55	33	15	9	10	12	54	60	50	35	10	2	3	3	303	259	315	234	60	21	29	34
hsa-miR-200b-5p	5p	hsa-mir-200b	MI0000342	AUCUUA	22	CAUCUUACUGGGCAGCAUUGGA	MIMAT0004571	CATCTTACTGGGCAGCATTGGA	Yes	2								2								4
hsa-miR-200c-3p	3p	hsa-mir-200c	MI0000650	AAUACU	23	UAAUACUGCCGGGUAAUGAUGGA	MIMAT0000617	TAATACTGCCGGGTAATGATGGA	Yes	81	68	112	97	31	28	27	31	81	68	112	97	31	28	27	31	163	138	176	157	64	46	48	57
hsa-miR-200c-5p	5p	hsa-mir-200c	MI0000650	GUCUUA	22	CGUCUUACCCAGCAGUGUUUGG	MIMAT0004657		No
hsa-miR-203a-3p	3p	hsa-mir-203a	MI0000283	UGAAAU	22	GUGAAAUGUUUAGGACCACUAG	MIMAT0000264	GTGAAATGTTTAGGACCACT	No		5	3	2					5	3	6	9				1	49	27	33	29				1
hsa-miR-203a-5p	5p	hsa-mir-203a	MI0000283	GUGGUU	25	AGUGGUUCUUAACAGUUCAACAGUU	MIMAT0031890		No
hsa-miR-204-3p	3p	hsa-mir-204	MI0000284	CUGGGA	21	GCUGGGAAGGCAAAGGGACGU	MIMAT0022693	GCTGGGAAGGCAAAGGGACGT	Yes	2	2	2	2					2	2	2	2					3	3	2	2
hsa-miR-204-5p	5p	hsa-mir-204	MI0000284	UCCCUU	22	UUCCCUUUGUCAUCCUAUGCCU	MIMAT0000265	TTCCCTTTGTCATCCTATGCCT	Yes		9	64	5	3	4	1	3		9	64	5	3	4	1	3	4	17	90	7	6	7	2	9
hsa-miR-205-3p	3p	hsa-mir-205	MI0000285	AUUUCA	21	GAUUUCAGUGGAGUGAAGUUC	MIMAT0009197		No
hsa-miR-205-5p	5p	hsa-mir-205	MI0000285	CCUUCA	22	UCCUUCAUUCCACCGGAGUCUG	MIMAT0000266	TCCTTCATTCCACCGGAGTCTGT	No	6	1		2					6	2	2	3					21	4	5	9
hsa-miR-206	3p	hsa-mir-206	MI0000490	GGAAUG	22	UGGAAUGUAAGGAAGUGUGUGG	MIMAT0000462	TGGAATGTAAGGAAGTGTGTGG	Yes	9	10		14					9	10		14					31	34	7	20
hsa-miR-20a-3p	3p	hsa-mir-20a	MI0000076	CUGCAU	22	ACUGCAUUAUGAGCACUUAAAG	MIMAT0004493	ACTGCATTATGAGCACTTAAAGT	No													1	1	1	1		2			2	1	1	1
hsa-miR-20a-5p	5p	hsa-mir-20a	MI0000076	AAAGUG	23	UAAAGUGCUUAUAGUGCAGGUAG	MIMAT0000075	TAAAGTGCTTATAGTGCAGGTAG	Yes	497	352	586	363	6762	3781	3741	4384	497	352	586	363	6762	3781	3741	4384	1072	818	1455	888	17091	12491	11506	13283
hsa-miR-20b-3p	3p	hsa-mir-20b	MI0001519	CUGUAG	22	ACUGUAGUAUGGGCACUUCCAG	MIMAT0004752		No
hsa-miR-20b-5p	5p	hsa-mir-20b	MI0001519	AAAGUG	23	CAAAGUGCUCAUAGUGCAGGUAG	MIMAT0001413	CAAAGTGCTCATAGTGCAGGTAG	Yes	24	9	25	21	73	38	35	39	24	9	25	21	73	38	35	39	58	35	59	47	242	176	140	166
hsa-miR-21-3p	3p	hsa-mir-21	MI0000077	AACACC	21	CAACACCAGUCGAUGGGCUGU	MIMAT0004494	CAACACCAGTCGATGGGCTGT	Yes	37	23	38	22	34	37	22	25	37	23	38	22	34	37	22	25	63	80	72	49	100	89	59	76
hsa-miR-21-5p	5p	hsa-mir-21	MI0000077	AGCUUA	22	UAGCUUAUCAGACUGAUGUUGA	MIMAT0000076	TAGCTTATCAGACTGATGTTGAC	No	7890	4485	8798	7945	20740	15839	20282	23455	9813	8449	14605	14310	36900	22878	29595	31177	43312	34708	64406	61135	95727	72868	84756	96416
hsa-miR-210-3p	3p	hsa-mir-210	MI0000286	UGUGCG	22	CUGUGCGUGUGACAGCGGCUGA	MIMAT0000267	CTGTGCGTGTGACAGCGGCTGAT	No	15	8	7	10	17	20	12	17	7	25	11	9	27	26	13	18	79	102	56	53	118	97	60	91
hsa-miR-210-5p	5p	hsa-mir-210	MI0000286	GCCCCU	22	AGCCCCUGCCCACCGCACACUG	MIMAT0026475		No
hsa-miR-211-3p	3p	hsa-mir-211	MI0000287	CAGGGA	21	GCAGGGACAGCAAAGGGGUGC	MIMAT0022694		No
hsa-miR-211-5p	5p	hsa-mir-211	MI0000287	UCCCUU	22	UUCCCUUUGUCAUCCUUCGCCU	MIMAT0000268	TTCCCTTTGTCATCCTTCGCCT	Yes		4	4							4	4							8	8
hsa-miR-2110	5p	hsa-mir-2110	MI0010629	UGGGGA	22	UUGGGGAAACGGCCGCUGAGUG	MIMAT0010133	TTGGGGAAACGGCCGCTGAGTGA	No	11	15	2	5	1			1	37	33	10	9	2	2	2	2	157	178	54	54	10	5	5	10
hsa-miR-2116-3p	3p	hsa-mir-2116	MI0010635	CUCCCA	21	CCUCCCAUGCCAAGAACUCCC	MIMAT0011161		No
hsa-miR-2116-5p	5p	hsa-mir-2116	MI0010635	GUUCUU	21	GGUUCUUAGCAUAGGAGGUCU	MIMAT0011160		No
hsa-miR-212-3p	3p	hsa-mir-212	MI0000288	AACAGU	21	UAACAGUCUCCAGUCACGGCC	MIMAT0000269	TAACAGTCTCCAGTCACGGCT	No										1								1
hsa-miR-212-5p	5p	hsa-mir-212	MI0000288	CCUUGG	23	ACCUUGGCUCUAGACUGCUUACU	MIMAT0022695	ACCTTGGCTCTAGACTGCTTACT	Yes	1	5	3	3	1	1	1	2	1	5	3	3	1	1	1	2	3	14	3	3	2	1	2	4
hsa-miR-214-3p	3p	hsa-mir-214	MI0000290	CAGCAG	22	ACAGCAGGCACAGACAGGCAGU	MIMAT0000271	ACAGCAGGCACAGACAGGCA	No			3								4						1	1	7
hsa-miR-214-5p	5p	hsa-mir-214	MI0000290	GCCUGU	22	UGCCUGUCUACACUUGCUGUGC	MIMAT0004564	TGCCTGTCTACACTTGCTGTGC	Yes	2	1		3					2	1		3					3	1		5
hsa-miR-215-3p	3p	hsa-mir-215	MI0000291	CUGUCA	23	UCUGUCAUUUCUUUAGGCCAAUA	MIMAT0026476	TCTGTCATTTCTTTAGGCCAAT	No												2	1							2	1
hsa-miR-215-5p	5p	hsa-mir-215	MI0000291	UGACCU	21	AUGACCUAUGAAUUGACAGAC	MIMAT0000272	ATGACCTATGAATTGACAGACA	No	18	8	7	16	9	1	2		72	63	30	81	61	3	6	1	161	115	69	165	113	6	13	4
hsa-miR-217	5p	hsa-mir-217	MI0000293	ACUGCA	23	UACUGCAUCAGGAACUGAUUGGA	MIMAT0000274	TACTGCATCAGGAACTGATTGGA	Yes	2	1							2	1							2	1
hsa-miR-218-1-3p	3p	hsa-mir-218-1	MI0000294	UGGUUC	22	AUGGUUCCGUCAAGCACCAUGG	MIMAT0004565		No
hsa-miR-218-2-3p	3p	hsa-mir-218-2	MI0000295	AUGGUU	22	CAUGGUUCUGUCAAGCACCGCG	MIMAT0004566		No
hsa-miR-218-5p	5p	hsa-mir-218-1	MI0000294	UGUGCU	21	UUGUGCUUGAUCUAACCAUGU	MIMAT0000275	TTGTGCTTGATCTAACCATGT	Yes	6	6	4	2					6	6	4	2					10	6	6	2
hsa-miR-218-5p	5p	hsa-mir-218-2	MI0000295	UGUGCU	21	UUGUGCUUGAUCUAACCAUGU	MIMAT0000275	TTGTGCTTGATCTAACCATGT	Yes	6	6	4	2					6	6	4	2					10	6	6	2
hsa-miR-219a-1-3p	3p	hsa-mir-219a-1	MI0000296	GAGUUG	22	AGAGUUGAGUCUGGACGUCCCG	MIMAT0004567	AGAGTTGAGTCTGGACGTCT	No									3								3	4
hsa-miR-219a-2-3p	3p	hsa-mir-219a-2	MI0000740	GAAUUG	22	AGAAUUGUGGCUGGACAUCUGU	MIMAT0004675	AGAATTGTGGCTGGACATCTGT	Yes	2	1							2	1							3	1		2
hsa-miR-219a-5p	5p	hsa-mir-219a-1	MI0000296	GAUUGU	21	UGAUUGUCCAAACGCAAUUCU	MIMAT0000276		No
hsa-miR-219a-5p	5p	hsa-mir-219a-2	MI0000740	GAUUGU	21	UGAUUGUCCAAACGCAAUUCU	MIMAT0000276		No
hsa-miR-219b-3p	3p	hsa-mir-219b	MI0017299	GAAUUG	23	AGAAUUGCGUUUGGACAAUCAGU	MIMAT0019748		No
hsa-miR-219b-5p	5p	hsa-mir-219b	MI0017299	GAUGUC	22	AGAUGUCCAGCCACAAUUCUCG	MIMAT0019747	AGATGTCCAGCCACAATTCTCA	No														1								1
hsa-miR-22-3p	3p	hsa-mir-22	MI0000078	AGCUGC	22	AAGCUGCCAGUUGAAGAACUGU	MIMAT0000077	AAGCTGCCAGTTGAAGAACTGT	Yes	10035	5608	7930	6032	2054	1513	1253	1710	10035	5608	7930	6032	2054	1513	1253	1710	15702	8467	12708	9388	3276	2484	1996	2850
hsa-miR-22-5p	5p	hsa-mir-22	MI0000078	GUUCUU	22	AGUUCUUCAGUGGCAAGCUUUA	MIMAT0004495	AGTTCTTCAGTGGCAAGCTTT	No	57	23	28	24	20	15	19	26	565	179	496	522	31	16	21	31	843	283	695	738	69	44	52	79
hsa-miR-221-3p	3p	hsa-mir-221	MI0000298	GCUACA	23	AGCUACAUUGUCUGCUGGGUUUC	MIMAT0000278	AGCTACATTGTCTGCTGGGTTTC	Yes	12272	9162	3353	2458	1239	1027	1122	1421	12272	9162	3353	2458	1239	1027	1122	1421	44692	31365	18213	12316	7318	6945	6692	9534
hsa-miR-221-5p	5p	hsa-mir-221	MI0000298	CCUGGC	22	ACCUGGCAUACAAUGUAGAUUU	MIMAT0004568	ACCTGGCATACAATGTAGATTTCTGT	No	3	1	5		5	5	4	6	23	37	35	34	18	14	19	22	70	111	86	72	87	61	61	81
hsa-miR-222-3p	3p	hsa-mir-222	MI0000299	GCUACA	21	AGCUACAUCUGGCUACUGGGU	MIMAT0000279	AGCTACATCTGGCTACTGGGTCTCT	No	388	296	195	219	33	26	28	37	996	875	936	622	675	470	594	750	4109	2908	2894	2393	1701	1295	1521	2093
hsa-miR-222-5p	5p	hsa-mir-222	MI0000299	UCAGUA	22	CUCAGUAGCCAGUGUAGAUCCU	MIMAT0004569	CTCAGTAGCCAGTGTAGATCT	No									1								1
hsa-miR-223-3p	3p	hsa-mir-223	MI0000300	GUCAGU	22	UGUCAGUUUGUCAAAUACCCCA	MIMAT0000280	TGTCAGTTTGTCAAATACCCCA	Yes	592	172	694	815	523	529	513	792	592	172	694	815	523	529	513	792	3364	1263	3159	3475	2222	2282	2009	3337
hsa-miR-223-5p	5p	hsa-mir-223	MI0000300	GUGUAU	22	CGUGUAUUUGACAAGCUGAGUU	MIMAT0004570	CGTGTATTTGACAAGCTGAGTTG	No	93	104	47	97					179	187	77	158	1		1	1	865	799	475	762	3	1	3	6
hsa-miR-224-3p	3p	hsa-mir-224	MI0000301	AAAUGG	23	AAAAUGGUGCCCUAGUGACUACA	MIMAT0009198	AAATGGTGCCCTAGTGACTACA	No										1			1			1		5	2		1			2
hsa-miR-224-5p	5p	hsa-mir-224	MI0000301	AAGUCA	21	CAAGUCACUAGUGGUUCCGUU	MIMAT0000281	CAAGTCACTAGTGGTTCCGTTT	No	20	11	14	22	6	9	5	7	115	87	105	208	51	42	25	42	365	244	345	658	197	172	103	176
hsa-miR-2277-3p	3p	hsa-mir-2277	MI0011284	GACAGC	21	UGACAGCGCCCUGCCUGGCUC	MIMAT0011777	TGACAGCGCCCTGCCTGGCTCA	No										1								1
hsa-miR-2277-5p	5p	hsa-mir-2277	MI0011284	GCGCGG	24	AGCGCGGGCUGAGCGCUGCCAGUC	MIMAT0017352	AGCGCGGGCTGAGCGCTGCCAGT	No	2	6		2					5	15	2		2	1	1	2	12	46	2	4	3	1	2	3
hsa-miR-2278	5p	hsa-mir-2278	MI0011285	AGAGCA	22	GAGAGCAGUGUGUGUUGCCUGG	MIMAT0011778	GAGAGCAGTGTGTGTTGCCTGGA	No									1								1
hsa-miR-2355-3p	3p	hsa-mir-2355	MI0015873	UUGUCC	22	AUUGUCCUUGCUGUUUGGAGAU	MIMAT0017950	ATTGTCCTTGCTGTTTGGAGAT	Yes	55	86	20	16	11	7	7	9	55	86	20	16	11	7	7	9	238	314	65	50	51	37	39	47
hsa-miR-2355-5p	5p	hsa-mir-2355	MI0015873	UCCCCA	21	AUCCCCAGAUACAAUGGACAA	MIMAT0016895	ATCCCCAGATACAATGGACAAT	No									2	2	3	2			1		2	2	3	2			1
hsa-miR-2392	3p	hsa-mir-2392	MI0016870	AGGAUG	20	UAGGAUGGGGGUGAGAGGUG	MIMAT0019043	TAGGATGGGGGTGATAGGT	No									2								2
hsa-miR-23a-3p	3p	hsa-mir-23a	MI0000079	UCACAU	21	AUCACAUUGCCAGGGAUUUCC	MIMAT0000078	ATCACATTGCCAGGGATTTCT	No	604	164	907	1130	343	306	263	247	751	240	1226	1389	151	223	149	177	3015	893	6537	6286	1854	1857	1427	1686
hsa-miR-23a-5p	5p	hsa-mir-23a	MI0000079	GGGUUC	22	GGGGUUCCUGGGGAUGGGAUUU	MIMAT0004496	GGGGTTCCTGGGGATGGGATTT	Yes	8	7		2	2	2	1	1	8	7		2	2	2	1	1	40	57	3	11	4	2	1	3
hsa-miR-23b-3p	3p	hsa-mir-23b	MI0000439	UCACAU	21	AUCACAUUGCCAGGGAUUACC	MIMAT0000418	ATCACATTGCCAGGGATTACCACT	No	42	25	109	110	66	61	59	47	242	156	456	503	325	246	279	339	780	436	2847	2389	944	848	809	987
hsa-miR-23b-5p	5p	hsa-mir-23b	MI0000439	GGGUUC	22	UGGGUUCCUGGCAUGCUGAUUU	MIMAT0004587	TGGGTTCCTGGCATGCTGATTT	Yes	3	2		3	1				3	2		3	1				16	5	6	7	1
hsa-miR-23c	3p	hsa-mir-23c	MI0016010	UCACAU	22	AUCACAUUGCCAGUGAUUACCC	MIMAT0018000	ATCACATTGCCAGTGATT	No											3						2		3			1	1	1
hsa-miR-24-1-5p	5p	hsa-mir-24-1	MI0000080	GCCUAC	22	UGCCUACUGAGCUGAUAUCAGU	MIMAT0000079	GTGCCTACTGAGCTGATATCAGT	No				2		1			2	4		5	3	4	2	4	10	10	7	13	4	6	2	7
hsa-miR-24-2-5p	5p	hsa-mir-24-2	MI0000081	GCCUAC	22	UGCCUACUGAGCUGAAACACAG	MIMAT0004497	GTGCCTACTGAGCTGAAACACAGT	No					1				36	68	63	66	74	38	46	72	150	176	180	180	143	81	88	151
hsa-miR-24-3p	3p	hsa-mir-24-1	MI0000080	GGCUCA	22	UGGCUCAGUUCAGCAGGAACAG	MIMAT0000080	TGGCTCAGTTCAGCAGGAAC	No	900	359	579	659	309	246	190	230	948	382	677	610	317	395	400	196	3994	1780	2841	2754	1460	1539	1322	1314
hsa-miR-24-3p	3p	hsa-mir-24-2	MI0000081	GGCUCA	22	UGGCUCAGUUCAGCAGGAACAG	MIMAT0000080	TGGCTCAGTTCAGCAGGAAC	No	900	359	579	659	309	246	190	230	948	382	677	610	317	395	400	196	3986	1773	2828	2743	1445	1517	1306	1293
hsa-miR-25-3p	3p	hsa-mir-25	MI0000082	AUUGCA	22	CAUUGCACUUGUCUCGGUCUGA	MIMAT0000081	CATTGCACTTGTCTCGGTCTGA	Yes	2979	1274	2085	2356	1601	1390	1516	1941	2979	1274	2085	2356	1601	1390	1516	1941	7840	3587	4896	5442	3234	2678	2828	3940
hsa-miR-25-5p	5p	hsa-mir-25	MI0000082	GGCGGA	21	AGGCGGAGACUUGGGCAAUUG	MIMAT0004498	AGGCGGAGACTTGGGCAATTGCT	No									9	21	11	5	2	2	1	1	32	43	13	12	3	2	1	3
hsa-miR-26a-1-3p	3p	hsa-mir-26a-1	MI0000083	CUAUUC	22	CCUAUUCUUGGUUACUUGCACG	MIMAT0004499	CCTATTCTTGGTTACTTGCACG	Yes	2	2		2	1				2	2		2	1				8	2	3	2	1
hsa-miR-26a-2-3p	3p	hsa-mir-26a-2	MI0000750	CUAUUC	22	CCUAUUCUUGAUUACUUGUUUC	MIMAT0004681	CCTATTCTTGATTACTTGTTT	No	1								3								4			2
hsa-miR-26a-5p	5p	hsa-mir-26a-1	MI0000083	UCAAGU	22	UUCAAGUAAUCCAGGAUAGGCU	MIMAT0000082	TTCAAGTAATCCAGGATAGGCT	Yes	15119	13163	42458	46094	62411	59869	51827	68707	15119	13163	42458	46094	62411	59869	51827	68707	27206	23282	75710	78554	116409	111494	92516	125311
hsa-miR-26a-5p	5p	hsa-mir-26a-2	MI0000750	UCAAGU	22	UUCAAGUAAUCCAGGAUAGGCU	MIMAT0000082	TTCAAGTAATCCAGGATAGGCT	Yes	15119	13163	42458	46094	62411	59869	51827	68707	15119	13163	42458	46094	62411	59869	51827	68707	27353	23404	75998	78801	116891	111837	92858	125616
hsa-miR-26b-3p	3p	hsa-mir-26b	MI0000084	CUGUUC	22	CCUGUUCUCCAUUACUUGGCUC	MIMAT0004500	CCTGTTCTCCATTACTTGGCTCT	No	7	4	4	6	2	1	1	1	33	16	21	27	2	1	1	3	74	40	46	59	6	5	5	9
hsa-miR-26b-5p	5p	hsa-mir-26b	MI0000084	UCAAGU	21	UUCAAGUAAUUCAGGAUAGGU	MIMAT0000083	TTCAAGTAATTCAGGATAGGTT	No	542	291	1319	1780	697	981	701	721	1618	1486	4845	4721	8339	11025	8931	11675	3905	2935	10828	11517	16773	22530	17499	21889
hsa-miR-27a-3p	3p	hsa-mir-27a	MI0000085	UCACAG	21	UUCACAGUGGCUAAGUUCCGC	MIMAT0000084	TTCACAGTGGCTAAGTTCCGT	No	353	195	323	503	251	250	217	212	1093	606	1236	1777	587	574	486	506	4088	1721	4909	6484	2634	2374	2135	2652
hsa-miR-27a-5p	5p	hsa-mir-27a	MI0000085	GGGCUU	22	AGGGCUUAGCUGCUUGUGAGCA	MIMAT0004501	AGGGCTTAGCTGCTTGTGAGCA	Yes	11	5	7	9					11	5	7	9					38	22	21	21
hsa-miR-27b-3p	3p	hsa-mir-27b	MI0000440	UCACAG	21	UUCACAGUGGCUAAGUUCUGC	MIMAT0000419	TTCACAGTGGCTAAGTTCTGC	Yes	1524	683	1420	1268	2476	2623	2607	2003	1524	683	1420	1268	2476	2623	2607	2003	4733	2392	5106	4968	6086	6762	6501	5898
hsa-miR-27b-5p	5p	hsa-mir-27b	MI0000440	GAGCUU	22	AGAGCUUAGCUGAUUGGUGAAC	MIMAT0004588	AGAGCTTAGCTGATTGGTGAACAGT	No	10	7	6	5	1	1	1		14	8	12	8			1	1	49	40	37	23	1	3	2	2
hsa-miR-28-3p	3p	hsa-mir-28	MI0000086	ACUAGA	22	CACUAGAUUGUGAGCUCCUGGA	MIMAT0004502	CACTAGATTGTGAGCTCCTGGA	Yes	551	647	431	367	189	166	193	254	551	647	431	367	189	166	193	254	3026	3148	1612	1385	646	509	542	763
hsa-miR-28-5p	5p	hsa-mir-28	MI0000086	AGGAGC	22	AAGGAGCUCACAGUCUAUUGAG	MIMAT0000085	AAGGAGCTCACAGTCTATTGA	No	32	22	65	73	76	50	47	52	81	23	116	80	57	57	61	63	239	105	427	341	358	266	270	334
hsa-miR-296-3p	3p	hsa-mir-296	MI0000747	AGGGUU	22	GAGGGUUGGGUGGAGGCUCUCC	MIMAT0004679	GAGGGTTGGGTGGAGGCTCT	No		1							2	2							7	11
hsa-miR-296-5p	5p	hsa-mir-296	MI0000747	GGGCCC	21	AGGGCCCCCCCUCAAUCCUGU	MIMAT0000690	AGGGCCCCCCCTCAATCCTGT	Yes	9	2	3	2				1	9	2	3	2				1	10	2	3	4				1
hsa-miR-299-3p	3p	hsa-mir-299	MI0000744	AUGUGG	22	UAUGUGGGAUGGUAAACCGCUU	MIMAT0000687	TATGTGGGATGGTAAACCGCTT	Yes	3	4	5	2	6	6	7	5	3	4	5	2	6	6	7	5	3	11	10	4	19	20	15	15
hsa-miR-299-5p	5p	hsa-mir-299	MI0000744	GGUUUA	22	UGGUUUACCGUCCCACAUACAU	MIMAT0002890	TGGTTTACCGTCCCACATACAT	Yes						1	1	1						1	1	1					2	1	1	1
hsa-miR-29a-3p	3p	hsa-mir-29a	MI0000087	AGCACC	22	UAGCACCAUCUGAAAUCGGUUA	MIMAT0000086	CTAGCACCATCTGAAATCGGTT	No	50	27	39	38	59	55	38	67	230	107	254	292	127	96	67	102	766	296	940	1014	456	427	283	435
hsa-miR-29a-5p	5p	hsa-mir-29a	MI0000087	CUGAUU	22	ACUGAUUUCUUUUGGUGUUCAG	MIMAT0004503	ACTGATTTCTTTTGGTGTTCAGAGT	No									2	1				1	1	1	3	1				2	2	2
hsa-miR-29b-1-5p	5p	hsa-mir-29b-1	MI0000105	CUGGUU	24	GCUGGUUUCAUAUGGUGGUUUAGA	MIMAT0004514		No
hsa-miR-29b-2-5p	5p	hsa-mir-29b-2	MI0000107	UGGUUU	22	CUGGUUUCACAUGGUGGCUUAG	MIMAT0004515	CTGGTTTCACATGGTGGCTTAGA	No									2	1	2		1	1	1	2	8	1	4	4	6	4	2	5
hsa-miR-29b-3p	3p	hsa-mir-29b-1	MI0000105	AGCACC	23	UAGCACCAUUUGAAAUCAGUGUU	MIMAT0000100	TAGCACCATTTGAAATCAGTGTT	Yes	3	4	4	5	15	7	4	6	3	4	4	5	15	7	4	6	13	7	25	27	31	16	11	17
hsa-miR-29b-3p	3p	hsa-mir-29b-2	MI0000107	AGCACC	23	UAGCACCAUUUGAAAUCAGUGUU	MIMAT0000100	TAGCACCATTTGAAATCAGTGTT	Yes	3	4	4	5	15	7	4	6	3	4	4	5	15	7	4	6	13	7	25	27	31	16	11	17
hsa-miR-29c-3p	3p	hsa-mir-29c	MI0000735	AGCACC	22	UAGCACCAUUUGAAAUCGGUUA	MIMAT0000681	TAGCACCATTTGAAATCGGTT	No	1	2	4	2	3	2	3	3	5	3	12	10	5	4	3	6	15	8	29	24	14	8	8	11
hsa-miR-29c-5p	5p	hsa-mir-29c	MI0000735	GACCGA	22	UGACCGAUUUCUCCUGGUGUUC	MIMAT0004673	TGACCGATTTCTCCTGGTGTT	No	6	2			1	1	1	1	42	35	13	11	19	20	17	24	109	88	33	31	55	55	49	82
hsa-miR-301a-3p	3p	hsa-mir-301a	MI0000745	AGUGCA	23	CAGUGCAAUAGUAUUGUCAAAGC	MIMAT0000688	CAGTGCAATAGTATTGTCAAAGCATT	No		1					1	1				2	2	1	1	1	3	1		8	6	3	3	5
hsa-miR-301a-5p	5p	hsa-mir-301a	MI0000745	CUCUGA	22	GCUCUGACUUUAUUGCACUACU	MIMAT0022696	GCTCTGACTTTATTGCACTACT	Yes	9	18	11	8	10	6	6	11	9	18	11	8	10	6	6	11	16	25	18	10	19	9	10	21
hsa-miR-301b-3p	3p	hsa-mir-301b	MI0005568	AGUGCA	23	CAGUGCAAUGAUAUUGUCAAAGC	MIMAT0004958	CAGTGCAATGATATTGTCAAAGC	Yes	3	3	4	2	1	2	2	1	3	3	4	2	1	2	2	1	7	4	4	4	2	3	3	3
hsa-miR-301b-5p	5p	hsa-mir-301b	MI0005568	CUCUGA	22	GCUCUGACGAGGUUGCACUACU	MIMAT0032026	GCTCTGACGAGGTTGCACTACT	Yes	1					1			1					1			2					1
hsa-miR-3064-3p	3p	hsa-mir-3064	MI0017375	UGCCAC	23	UUGCCACACUGCAACACCUUACA	MIMAT0019865		No
hsa-miR-3064-5p	5p	hsa-mir-3064	MI0017375	CUGGCU	21	UCUGGCUGUUGUGGUGUGCAA	MIMAT0019864	TCTGGCTGTTGTGGTGTGCAAT	No	2	1							3	4	2						15	15	2
hsa-miR-3065-3p	3p	hsa-mir-3065	MI0014228	CAGCAC	23	UCAGCACCAGGAUAUUGUUGGAG	MIMAT0015378	TCAGCACCAGGATATTGTTGGAGT	No					1	1	1						1	3	1	1					2	4	2	2
hsa-miR-3065-5p	5p	hsa-mir-3065	MI0014228	CAACAA	23	UCAACAAAAUCACUGAUGCUGGA	MIMAT0015066	TCAACAAAATCACTGATGCTGGAGT	No					2	1	1	1	1	3	2	2	1		1	1	1	3	2	5	3	1	3	2
hsa-miR-3074-3p	3p	hsa-mir-3074	MI0014181	AUAUCA	22	GAUAUCAGCUCAGUAGGCACCG	MIMAT0015027		No
hsa-miR-3074-5p	5p	hsa-mir-3074	MI0014181	UUCCUG	21	GUUCCUGCUGAACUGAGCCAG	MIMAT0019208	GTTCCTGCTGAACTGAGCCAGT	No	1	2		2					20	32	8	5	1				36	60	10	14	2		1	1
hsa-miR-30a-3p	3p	hsa-mir-30a	MI0000088	UUUCAG	22	CUUUCAGUCGGAUGUUUGCAGC	MIMAT0000088	CTTTCAGTCGGATGTTTGCAGT	No	12	3	11	9	1	2	1	3	16	8	19	18	2	3	2	4	77	20	78	96	8	10	6	13
hsa-miR-30a-5p	5p	hsa-mir-30a	MI0000088	GUAAAC	22	UGUAAACAUCCUCGACUGGAAG	MIMAT0000087	TGTAAACATCCTCGACTGGAAGCT	No	19	12	39	19	15	7	9	12	230	204	223	165	64	46	44	59	642	508	713	483	193	141	136	183
hsa-miR-30b-3p	3p	hsa-mir-30b	MI0000441	UGGGAG	22	CUGGGAGGUGGAUGUUUACUUC	MIMAT0004589	CTGGGAGGTGGATGTTTACTTC	Yes	15	20	4	10	2	2	2	2	15	20	4	10	2	2	2	2	39	51	8	21	7	5	4	8
hsa-miR-30b-5p	5p	hsa-mir-30b	MI0000441	GUAAAC	22	UGUAAACAUCCUACACUCAGCU	MIMAT0000420	TGTAAACATCCTACACTCAGCT	Yes	304	549	520	447	1543	1408	1282	2130	304	549	520	447	1543	1408	1282	2130	589	927	934	840	2976	2812	2457	4481
hsa-miR-30c-1-3p	3p	hsa-mir-30c-1	MI0000736	UGGGAG	22	CUGGGAGAGGGUUGUUUACUCC	MIMAT0004674	CTGGGAGAGGGTTGTTTACTCT	No	11	13	7	6	2	2	1	2	18	35	20	11	2	2	2	3	53	90	42	22	6	6	5	10
hsa-miR-30c-2-3p	3p	hsa-mir-30c-2	MI0000254	UGGGAG	22	CUGGGAGAAGGCUGUUUACUCU	MIMAT0004550	CTGGGAGAAGGCTGTTTACTCT	Yes	3	5	2				1		3	5	2				1		9	9	2	2			2	2
hsa-miR-30c-5p	5p	hsa-mir-30c-1	MI0000736	GUAAAC	23	UGUAAACAUCCUACACUCUCAGC	MIMAT0000244	TGTAAACATCCTACACTCTCAGCT	No	129	40	213	233	148	127	120	180	291	96	400	401	414	301	301	564	908	286	1360	1409	1081	912	842	1649
hsa-miR-30c-5p	5p	hsa-mir-30c-2	MI0000254	GUAAAC	23	UGUAAACAUCCUACACUCUCAGC	MIMAT0000244	TGTAAACATCCTACACTCTCAGCT	No	129	40	213	233	148	127	120	180	291	96	400	401	414	301	301	564	908	287	1360	1411	1081	912	842	1649
hsa-miR-30d-3p	3p	hsa-mir-30d	MI0000255	UUUCAG	22	CUUUCAGUCAGAUGUUUGCUGC	MIMAT0004551	CTTTCAGTCAGATGTTTGCTGCT	No	2	3	2	4	5	4	3	6	8	11	13	14	7	4	5	9	37	30	37	58	40	32	26	49
hsa-miR-30d-5p	5p	hsa-mir-30d	MI0000255	GUAAAC	22	UGUAAACAUCCCCGACUGGAAG	MIMAT0000245	TGTAAACATCCCCGACTGGAAGCT	No	546	295	460	460	662	309	320	478	13257	12167	8618	7990	2490	1807	1760	2615	35316	26866	23699	23917	8832	6977	6277	9923
hsa-miR-30e-3p	3p	hsa-mir-30e	MI0000749	UUUCAG	22	CUUUCAGUCGGAUGUUUACAGC	MIMAT0000693	CTTTCAGTCGGATGTTTACAGT	No	185	62	220	238	74	55	53	74	383	178	505	570	128	88	91	118	956	323	1232	1457	297	220	219	331
hsa-miR-30e-5p	5p	hsa-mir-30e	MI0000749	GUAAAC	22	UGUAAACAUCCUUGACUGGAAG	MIMAT0000692	TGTAAACATCCTTGACTGGAAGCT	No	20	21	32	29	80	40	35	51	2867	2536	3046	2807	1761	1166	1084	1324	6271	5112	6628	6021	3906	2713	2439	3136
hsa-miR-31-3p	3p	hsa-mir-31	MI0000089	GCUAUG	22	UGCUAUGCCAACAUAUUGCCAU	MIMAT0004504		No
hsa-miR-31-5p	5p	hsa-mir-31	MI0000089	GGCAAG	21	AGGCAAGAUGCUGGCAUAGCU	MIMAT0000089	AGGCAAGATGCTGGCATAGCTGT	No									1			3	1				1		2	11	1
hsa-miR-3115	5p	hsa-mir-3115	MI0014127	UAUGGG	20	AUAUGGGUUUACUAGUUGGU	MIMAT0014977	ATATGGGTTTACTAGTTGGT	Yes	2	3	2	2	1	1			2	3	2	2	1	1			2	3	2	2	1	1
hsa-miR-3120-3p	3p	hsa-mir-3120	MI0014136	ACAGCA	21	CACAGCAAGUGUAGACAGGCA	MIMAT0014982	CACAGCAAGTGTAGACAGGCA	Yes	10	8	15	12	7	8	7	10	10	8	15	12	7	8	7	10	69	35	53	39	21	22	17	28
hsa-miR-3120-5p	5p	hsa-mir-3120	MI0014136	CUGUCU	21	CCUGUCUGUGCCUGCUGUACA	MIMAT0019198	CCTGTCTGTGCCTGCTGTAC	No	2	2							10	15	4	3	1			1	33	32	9	9	1			1
hsa-miR-3124-3p	3p	hsa-mir-3124	MI0014140	CUUUCC	22	ACUUUCCUCACUCCCGUGAAGU	MIMAT0019200		No
hsa-miR-3124-5p	5p	hsa-mir-3124	MI0014140	UCGCGG	21	UUCGCGGGCGAAGGCAAAGUC	MIMAT0014986	TTCGCGGGCGAAGGCAAAGTCG	No	1	1							2	2							8	8		2
hsa-miR-3127-3p	3p	hsa-mir-3127	MI0014144	CCCCUU	22	UCCCCUUCUGCAGGCCUGCUGG	MIMAT0019201	TCCCCTTCTGCAGGCCTGCTGA	No	3				1	1		1	3	3						1	7	3		2	1	2		3
hsa-miR-3127-5p	5p	hsa-mir-3127	MI0014144	UCAGGG	23	AUCAGGGCUUGUGGAAUGGGAAG	MIMAT0014990	ATCAGGGCTTGTGGAATGGGAAGT	No									2	2							5	2
hsa-miR-3128	5p	hsa-mir-3128	MI0014145	CUGGCA	23	UCUGGCAAGUAAAAAACUCUCAU	MIMAT0014991		No
hsa-miR-3130-3p	3p	hsa-mir-3130-1	MI0014147	CUGCAC	21	GCUGCACCGGAGACUGGGUAA	MIMAT0014994	GCTGCACCGGAGACTGGGTAA	Yes	1	1							1	1							2	2
hsa-miR-3130-3p	3p	hsa-mir-3130-2	MI0014148	CUGCAC	21	GCUGCACCGGAGACUGGGUAA	MIMAT0014994	GCTGCACCGGAGACTGGGTAA	Yes	1	1							1	1							2	2
hsa-miR-3130-5p	5p	hsa-mir-3130-1	MI0014147	ACCCAG	21	UACCCAGUCUCCGGUGCAGCC	MIMAT0014995		No
hsa-miR-3130-5p	5p	hsa-mir-3130-2	MI0014148	ACCCAG	21	UACCCAGUCUCCGGUGCAGCC	MIMAT0014995		No
hsa-miR-3131	5p	hsa-mir-3131	MI0014151	CGAGGA	23	UCGAGGACUGGUGGAAGGGCCUU	MIMAT0014996	TCGAGGACTGGTGGAAGGGCCATT	No									1								1
hsa-miR-3134	3p	hsa-mir-3134	MI0014155	GAUGGA	23	UGAUGGAUAAAAGACUACAUAUU	MIMAT0015000		No
hsa-miR-3135a	5p	hsa-mir-3135a	MI0014156	GCCUAG	22	UGCCUAGGCUGAGACUGCAGUG	MIMAT0015001	TGCCTAGGCTGAGACTGCAGTGT	No									1			2					1			2
hsa-miR-3135b	5p	hsa-mir-3135b	MI0016809	GCUGGA	22	GGCUGGAGCGAGUGCAGUGGUG	MIMAT0018985	GGCTGGACCGAGTGCAGTGG	No												2								2
hsa-miR-3136-3p	3p	hsa-mir-3136	MI0014158	GGCCCA	22	UGGCCCAACCUAUUCAGUUAGU	MIMAT0019203		No
hsa-miR-3136-5p	5p	hsa-mir-3136	MI0014158	UGACUG	23	CUGACUGAAUAGGUAGGGUCAUU	MIMAT0015003	CTGACTGAATAGGTAGGGTCAT	No								1						1		1					1	2		2
hsa-miR-3138	3p	hsa-mir-3138	MI0014161	GUGGAC	24	UGUGGACAGUGAGGUAGAGGGAGU	MIMAT0015006	ACAGTGAGGTAGAGGGAGTGT	No										1	3						2	3	3
hsa-miR-3139	5p	hsa-mir-3139	MI0014162	AGGAGC	23	UAGGAGCUCAACAGAUGCCUGUU	MIMAT0015007	TAGGAGCTCAACGGATGCCTGTT	No											2								2
hsa-miR-3140-3p	3p	hsa-mir-3140	MI0014163	GCUUUU	22	AGCUUUUGGGAAUUCAGGUAGU	MIMAT0015008	AGCTTTTGGGAATTCAGGTAA	No										2								2
hsa-miR-3140-5p	5p	hsa-mir-3140	MI0014163	CCUGAA	21	ACCUGAAUUACCAAAAGCUUU	MIMAT0019204		No
hsa-miR-3143	5p	hsa-mir-3143	MI0014167	UAACAU	25	AUAACAUUGUAAAGCGCUUCUUUCG	MIMAT0015012	ATAACATTGTAAAGCGCTTCTT	No									3		2		1		1	1	5		2	2	1	2	1	1
hsa-miR-3144-3p	3p	hsa-mir-3144	MI0014169	UAUACC	22	AUAUACCUGUUCGGUCUCUUUA	MIMAT0015015	ATATACCTGTTCGGTCTCTTTAC	No									1								1
hsa-miR-3144-5p	5p	hsa-mir-3144	MI0014169	GGGGAC	22	AGGGGACCAAAGAGAUAUAUAG	MIMAT0015014		No
hsa-miR-3146	3p	hsa-mir-3146	MI0014172	AUGCUA	22	CAUGCUAGGAUAGAAAGAAUGG	MIMAT0015018	CATGCTAGGATAGAAAGAATGGGA	No									1								1
hsa-miR-3150a-3p	3p	hsa-mir-3150a	MI0014177	UGGGGA	22	CUGGGGAGAUCCUCGAGGUUGG	MIMAT0015023		No
hsa-miR-3150a-5p	5p	hsa-mir-3150a	MI0014177	AACCUC	22	CAACCUCGACGAUCUCCUCAGC	MIMAT0019206	CAACCTCGACGATCTCCTCAGC	Yes					1								1								1			1
hsa-miR-3150b-3p	3p	hsa-mir-3150b	MI0016426	GAGGAG	21	UGAGGAGAUCGUCGAGGUUGG	MIMAT0018194	TGAGGAGATCGTCGAGGTT	No									2								2
hsa-miR-3150b-5p	5p	hsa-mir-3150b	MI0016426	AACCUC	22	CAACCUCGAGGAUCUCCCCAGC	MIMAT0019226		No
hsa-miR-3155a	3p	hsa-mir-3155a	MI0014183	CAGGCU	21	CCAGGCUCUGCAGUGGGAACU	MIMAT0015029		No
hsa-miR-3155b	3p	hsa-mir-3155b	MI0016839	CAGGCU	18	CCAGGCUCUGCAGUGGGA	MIMAT0019012		No
hsa-miR-3157-3p	3p	hsa-mir-3157	MI0014185	UGCCCU	22	CUGCCCUAGUCUAGCUGAAGCU	MIMAT0019210	CTGCCCTAGTCTAGCTGAAGCT	Yes	2		2	3				1	2		2	3				1	2	1	5	3				1
hsa-miR-3157-5p	5p	hsa-mir-3157	MI0014185	UCAGCC	22	UUCAGCCAGGCUAGUGCAGUCU	MIMAT0015031	CTTCAGCCAGGCTAGTGCAGT	No										1								1
hsa-miR-3158-3p	3p	hsa-mir-3158-1	MI0014186	AGGGCU	22	AAGGGCUUCCUCUCUGCAGGAC	MIMAT0015032	AAGGGCTTCCTCTCTGCAGGA	No	1								13	16	8	10			1	1	22	27	8	10			1	1
hsa-miR-3158-3p	3p	hsa-mir-3158-2	MI0014187	AGGGCU	22	AAGGGCUUCCUCUCUGCAGGAC	MIMAT0015032	AAGGGCTTCCTCTCTGCAGGA	No	1								13	16	8	10			1	1	22	27	8	10			1	1
hsa-miR-3158-5p	5p	hsa-mir-3158-1	MI0014186	CUGCAG	21	CCUGCAGAGAGGAAGCCCUUC	MIMAT0019211		No
hsa-miR-3158-5p	5p	hsa-mir-3158-2	MI0014187	CUGCAG	21	CCUGCAGAGAGGAAGCCCUUC	MIMAT0019211		No
hsa-miR-3159	5p	hsa-mir-3159	MI0014188	AGGAUU	22	UAGGAUUACAAGUGUCGGCCAC	MIMAT0015033		No
hsa-miR-3161	5p	hsa-mir-3161	MI0014191	UGAUAA	23	CUGAUAAGAACAGAGGCCCAGAU	MIMAT0015035	CTGATAAGAACAGAGGCCCAGA	No									3			2		1	1		3			2		1	1
hsa-miR-3164	5p	hsa-mir-3164	MI0014194	GUGACU	22	UGUGACUUUAAGGGAAAUGGCG	MIMAT0015038	TGTGACTTTAAGGGAAATGGCGT	No									2	1							3	1
hsa-miR-3165	5p	hsa-mir-3165	MI0014195	GGUGGA	22	AGGUGGAUGCAAUGUGACCUCA	MIMAT0015039		No
hsa-miR-3166	3p	hsa-mir-3166	MI0014196	GCAGAC	23	CGCAGACAAUGCCUACUGGCCUA	MIMAT0015040	TAACGCAGACAATGCCTACTGGC	No												2		1			1	1	2	2		1
hsa-miR-3168	5p	hsa-mir-3168	MI0014199	AGUUCU	17	GAGUUCUACAGUCAGAC	MIMAT0015043	GAGTTCTACAGTCCGA	No									68	3	11	29				1	68	3	11	29				1
hsa-miR-3173-3p	3p	hsa-mir-3173	MI0014204	AAGGAG	22	AAAGGAGGAAAUAGGCAGGCCA	MIMAT0015048		No
hsa-miR-3173-5p	5p	hsa-mir-3173	MI0014204	GCCCUG	22	UGCCCUGCCUGUUUUCUCCUUU	MIMAT0019214	TGCCCTGCCTGTTTTCTCCTTT	Yes	4	2	3	2	1	2	1	2	4	2	3	2	1	2	1	2	9	4	3	2	1	2	1	2
hsa-miR-3174	5p	hsa-mir-3174	MI0014208	AGUGAG	23	UAGUGAGUUAGAGAUGCAGAGCC	MIMAT0015051	TAGTGAGTTAGAGATGCAGAGCCC	No									1								1
hsa-miR-3175	5p	hsa-mir-3175	MI0014209	GGGGAG	22	CGGGGAGAGAACGCAGUGACGU	MIMAT0015052	CGGGGAGAGAACGCAGTGACGT	Yes	2	2		2					2	2		2					2	2		2
hsa-miR-3176	3p	hsa-mir-3176	MI0014210	CUGGCC	19	ACUGGCCUGGGACUACCGG	MIMAT0015053	ACTGGCCTGGGACTACCGGGGT	No									3	1						1	4	2	2	2				1
hsa-miR-3177-3p	3p	hsa-mir-3177	MI0014211	GCACGG	21	UGCACGGCACUGGGGACACGU	MIMAT0015054	TGCACGGCACTGGGGACACGT	Yes	38	28	20	10	4	3	2	3	38	28	20	10	4	3	2	3	67	50	35	16	7	8	5	6
hsa-miR-3177-5p	5p	hsa-mir-3177	MI0014211	GUGUAC	23	UGUGUACACACGUGCCAGGCGCU	MIMAT0019215		No
hsa-miR-3182	5p	hsa-mir-3182	MI0014224	CUUCUG	17	GCUUCUGUAGUGUAGUC	MIMAT0015062	GCTTCTGTAGTGTAGT	No									7	1	3	3	1	1	1	1	8	2	5	5	1	1	1	1
hsa-miR-3183	5p	hsa-mir-3183	MI0014225	CCUCUC	22	GCCUCUCUCGGAGUCGCUCGGA	MIMAT0015063	GCCTCTCTCGGAGTCGCTCGGA	Yes	1								1								1
hsa-miR-3187-3p	3p	hsa-mir-3187	MI0014231	UGGCCA	20	UUGGCCAUGGGGCUGCGCGG	MIMAT0015069	TTGGCCATGGGGCTGCGCGG	Yes	5	3			1				5	3			1				15	10			2
hsa-miR-3187-5p	5p	hsa-mir-3187	MI0014231	CUGGGC	23	CCUGGGCAGCGUGUGGCUGAAGG	MIMAT0019216	CCTGGGCAGCGTGTGGCTGAAGT	No									2	3							3	8
hsa-miR-3188	3p	hsa-mir-3188	MI0014232	GAGGCU	23	AGAGGCUUUGUGCGGAUACGGGG	MIMAT0015070	AGAGGCTTTGTGCGGATACGGGA	No					1			1		2		2	2	2	1	1	1	3		4	6	6	3	7
hsa-miR-3190-3p	3p	hsa-mir-3190	MI0014235	GUGGAA	23	UGUGGAAGGUAGACGGCCAGAGA	MIMAT0022839	TGGAAGGTAGACGGCCAGAGAGT	No									2	1		2					3	1		2
hsa-miR-3190-5p	5p	hsa-mir-3190	MI0014235	CUGGCC	20	UCUGGCCAGCUACGUCCCCA	MIMAT0015073		No
hsa-miR-3191-3p	3p	hsa-mir-3191	MI0014236	GGGGAC	23	UGGGGACGUAGCUGGCCAGACAG	MIMAT0015075	TGGGGACGTAGCTGGCCAGACT	No										1								2
hsa-miR-3191-5p	5p	hsa-mir-3191	MI0014236	UCUCUG	22	CUCUCUGGCCGUCUACCUUCCA	MIMAT0022732		No
hsa-miR-3194-3p	3p	hsa-mir-3194	MI0014239	GCUCUG	22	AGCUCUGCUGCUCACUGGCAGU	MIMAT0019218	AGCTCTGCTGCTCACTGGCAGT	Yes	2				1	1	1	1	2				1	1	1	1	4	2			1	1	1	1
hsa-miR-3194-5p	5p	hsa-mir-3194	MI0014239	GCCAGC	21	GGCCAGCCACCAGGAGGGCUG	MIMAT0015078		No
hsa-miR-3196	5p	hsa-mir-3196	MI0014241	GGGGCG	18	CGGGGCGGCAGGGGCCUC	MIMAT0015080	CGGGGCGGCAGGGGCT	No									1								1
hsa-miR-3198	3p	hsa-mir-3198-1	MI0014246	UGGAGU	22	GUGGAGUCCUGGGGAAUGGAGA	MIMAT0015083	GTGGAGTCCTGGGGAATGGAGA	Yes	1	2							1	2							1	3
hsa-miR-3198	3p	hsa-mir-3198-2	MI0017335	UGGAGU	22	GUGGAGUCCUGGGGAAUGGAGA	MIMAT0015083	GTGGAGTCCTGGGGAATGGAGA	Yes	1	2							1	2							1	3
hsa-miR-3199	5p	hsa-mir-3199-1	MI0014247	GGGACU	23	AGGGACUGCCUUAGGAGAAAGUU	MIMAT0015084		No
hsa-miR-3199	5p	hsa-mir-3199-2	MI0014248	GGGACU	23	AGGGACUGCCUUAGGAGAAAGUU	MIMAT0015084		No
hsa-miR-32-3p	3p	hsa-mir-32	MI0000090	AAUUUA	22	CAAUUUAGUGUGUGUGAUAUUU	MIMAT0004505	CAATTTAGTGTGTGTGATATT	No					1				3	8	8	13	19	10	11	9	4	9	14	21	23	14	14	13
hsa-miR-32-5p	5p	hsa-mir-32	MI0000090	AUUGCA	22	UAUUGCACAUUACUAAGUUGCA	MIMAT0000090	TATTGCACATTACTAAGTTGCA	Yes	31	21	75	109	79	40	34	58	31	21	75	109	79	40	34	58	69	46	149	230	162	80	74	115
hsa-miR-320a	3p	hsa-mir-320a	MI0000542	AAAGCU	22	AAAAGCUGGGUUGAGAGGGCGA	MIMAT0000510	AAAAGCTGGGTTGAGAGGGCGA	Yes	13458	14824	4225	2607	183	179	182	148	13458	14824	4225	2607	183	179	182	148	45596	50652	14145	8934	881	757	701	684
hsa-miR-320b	3p	hsa-mir-320b-1	MI0003776	AAAGCU	22	AAAAGCUGGGUUGAGAGGGCAA	MIMAT0005792	AAAAGCTGGGTTGAGAGGGCA	No	27	22	12	4	1	2	1	5	773	688	233	163	11	11	10	10	2093	2031	643	389	30	32	30	29
hsa-miR-320b	3p	hsa-mir-320b-2	MI0003839	AAAGCU	22	AAAAGCUGGGUUGAGAGGGCAA	MIMAT0005792	AAAAGCTGGGTTGAGAGGGCA	No	27	22	12	4	1	2	1	5	773	688	233	163	11	11	10	10	1466	1300	465	293	18	21	18	18
hsa-miR-320c	3p	hsa-mir-320c-1	MI0003778	AAAGCU	20	AAAAGCUGGGUUGAGAGGGU	MIMAT0005793	AAAAGCTGGGTTGAGAGGGT	Yes	221	210	74	44	2	2	1	2	221	210	74	44	2	2	1	2	332	285	93	57	3	2	1	3
hsa-miR-320c	3p	hsa-mir-320c-2	MI0008191	AAAGCU	20	AAAAGCUGGGUUGAGAGGGU	MIMAT0005793	AAAAGCTGGGTTGAGAGGGCGATT	No	221	210	74	44	2	2	1	2	3797	5969	951	683	109	75	78	86	7955	10755	2092	1462	234	188	176	188
hsa-miR-320d	3p	hsa-mir-320d-1	MI0008190	AAAGCU	19	AAAAGCUGGGUUGAGAGGA	MIMAT0006764	AAAAGCTGGGTTGAGAGGA	Yes	19	6	2	2	1				19	6	2	2	1				114	93	18	10	3	1
hsa-miR-320d	3p	hsa-mir-320d-2	MI0008192	AAAGCU	19	AAAAGCUGGGUUGAGAGGA	MIMAT0006764	AAAAGCTGGGTTGAGAGGA	Yes	19	6	2	2	1				19	6	2	2	1				114	93	18	10	3	1
hsa-miR-320e	3p	hsa-mir-320e	MI0014234	AAGCUG	18	AAAGCUGGGUUGAGAAGG	MIMAT0015072	AAAAGCTGGGTTGAGAAGGCGAT	No									12	9	3	5					32	31	8	5
hsa-miR-323a-3p	3p	hsa-mir-323a	MI0000807	ACAUUA	21	CACAUUACACGGUCGACCUCU	MIMAT0000755	GCACATTACACGGTCGACCTCT	No	48	32	48	41	29	24	27	35	43	34	49	42	29	23	29	36	164	100	148	117	102	85	91	127
hsa-miR-323a-5p	5p	hsa-mir-323a	MI0000807	GGUGGU	22	AGGUGGUCCGUGGCGCGUUCGC	MIMAT0004696	AGGTGGTCCGTGGCGCGTTCG	No	1								2								3
hsa-miR-323b-3p	3p	hsa-mir-323b	MI0014206	CCAAUA	22	CCCAAUACACGGUCGACCUCUU	MIMAT0015050	CCCAATACACGGTCGACCTCT	No	4		2	3	1	1	4	2	239	80	219	90	133	102	167	124	395	125	371	143	240	187	299	248
hsa-miR-323b-5p	5p	hsa-mir-323b	MI0014206	GGUUGU	23	AGGUUGUCCGUGGUGAGUUCGCA	MIMAT0001630		No
hsa-miR-324-3p	3p	hsa-mir-324	MI0000813	CUGCCC	20	ACUGCCCCAGGUGCUGCUGG	MIMAT0000762	ACTGCCCCAGGTGCTGCTGGT	No	2	1			1				30	33	15	10	6	5	4	6	67	67	30	27	12	7	6	9
hsa-miR-324-5p	5p	hsa-mir-324	MI0000813	GCAUCC	23	CGCAUCCCCUAGGGCAUUGGUGU	MIMAT0000761	CGCATCCCCTAGGGCATTGGTGT	Yes	18	27	5	3	86	43	46	44	18	27	5	3	86	43	46	44	46	50	20	11	161	86	87	96
hsa-miR-326	3p	hsa-mir-326	MI0000808	CUCUGG	20	CCUCUGGGCCCUUCCUCCAG	MIMAT0000756	CCTCTGGGCCCTTCCTCCAGT	No	96	75	26	28	14	7	8	12	716	1020	211	140	10	15	12	19	1345	1703	437	305	47	49	44	71
hsa-miR-328-3p	3p	hsa-mir-328	MI0000804	UGGCCC	22	CUGGCCCUCUCUGCCCUUCCGU	MIMAT0000752	CTGGCCCTCTCTGCCCTTCCGT	Yes	1398	1531	698	533	386	185	316	520	1398	1531	698	533	386	185	316	520	2634	2837	1354	994	833	433	682	1151
hsa-miR-328-5p	5p	hsa-mir-328	MI0000804	GGGGGG	23	GGGGGGGCAGGAGGGGCUCAGGG	MIMAT0026486		No
hsa-miR-329-3p	3p	hsa-mir-329-1	MI0001725	ACACAC	22	AACACACCUGGUUAACCUCUUU	MIMAT0001629	AACACACCTGGTTAACCTCTTT	Yes	22	12	33	22	17	16	18	17	22	12	33	22	17	16	18	17	71	29	101	50	72	64	77	83
hsa-miR-329-3p	3p	hsa-mir-329-2	MI0001726	ACACAC	22	AACACACCUGGUUAACCUCUUU	MIMAT0001629	AACACACCTGGTTAACCTCTTT	Yes	22	12	33	22	17	16	18	17	22	12	33	22	17	16	18	17	71	29	101	50	72	64	77	83
hsa-miR-329-5p	5p	hsa-mir-329-1	MI0001725	AGGUUU	23	GAGGUUUUCUGGGUUUCUGUUUC	MIMAT0026555	GAGGTTTTCTGGGTTTCTGTTT	No		1								1								2
hsa-miR-329-5p	5p	hsa-mir-329-2	MI0001726	AGGUUU	23	GAGGUUUUCUGGGUUUCUGUUUC	MIMAT0026555	GAGGTTTTCTGGGTTTCTGTTT	No		1								1								2
hsa-miR-330-3p	3p	hsa-mir-330	MI0000803	CAAAGC	23	GCAAAGCACACGGCCUGCAGAGA	MIMAT0000751	CAAAGCACACGGCCTGCAGAGAGT	No	48	32	32	15	36	25	26	42	82	82	60	57	30	19	15	28	454	407	292	267	243	159	141	233
hsa-miR-330-5p	5p	hsa-mir-330	MI0000803	CUCUGG	22	UCUCUGGGCCUGUGUCUUAGGC	MIMAT0004693	TCTCTGGGCCTGTGTCTTAG	No	6	5	6	2	6	5	5	7	28	41	12	12	5	2	2	4	69	112	57	47	31	20	23	35
hsa-miR-331-3p	3p	hsa-mir-331	MI0000812	CCCCUG	21	GCCCCUGGGCCUAUCCUAGAA	MIMAT0000760	GCCCCTGGGCCTATCCTAGAAT	No	2	2	5		1	2		2	39	23	34	28	9	6	7	10	88	63	82	52	23	19	20	32
hsa-miR-331-5p	5p	hsa-mir-331	MI0000812	UAGGUA	22	CUAGGUAUGGUCCCAGGGAUCC	MIMAT0004700	CTAGGTATGGTCCCAGGGATC	No		1	2		1	1	1	1	15	5	6	9	2	1	3	3	60	32	33	40	11	7	14	15
hsa-miR-335-3p	3p	hsa-mir-335	MI0000816	UUUUCA	22	UUUUUCAUUAUUGCUCCUGACC	MIMAT0004703	TTTTTCATTATTGCTCCTGACT	No	53	16	111	97	58	41	54	83	107	41	192	186	52	48	43	91	230	81	466	434	179	164	173	321
hsa-miR-335-5p	5p	hsa-mir-335	MI0000816	CAAGAG	23	UCAAGAGCAAUAACGAAAAAUGU	MIMAT0000765	TCAAGAGCAATAACGAAAAATGT	Yes	64	26	128	48	43	33	32	28	64	26	128	48	43	33	32	28	205	70	316	139	121	84	78	132
[truncated: 1,495 more rows]

## Sheet: Scatter Plot
Scatter Plot The scatter plot is a visualization that is useful for assessing the variation (or reproducibility) between samples. Press Ctrl and rolling button of your mouse to zoom in.The plots can be found in High_Quality_Figures Folder.

[truncated: 2 more sheets: Hierarchical Clustering, groups]
